# Supplementary material for: WNT signalling promotes NF-κB activation and drug resistance in KRAS-mutant colorectal cancer
Source: EMBO Rep. 2025 Nov 4;26(23):5728–55. doi: 10.1038/s44319-025-00588-1 (PMC12678608; doi:10.1038/s44319-025-00588-1)
Supplement: Supplementary file 4 — Dataset EV1 [file 44319_2025_588_MOESM4_ESM.xlsx]

## Sheet: Figure Legend
Dataset EV1: a summary of RNA-seq data.

## Sheet: Downregulated genes 
		baseMean	log2FoldChange	lfcSE	stat	pvalue	padj	RAP_T.1	RAP_T.2	RAP_T.3	RAP.Dl_T.1	RAP.Dl_T.2	RAP.Dl_T.3	MeanExpression	mlog10p
CG9360	FBgn0030332	714.654	-4.21712	0.235811	-17.8835	1.59e-71	1.68e-67	1203.35	1386.75	1481.11	96.9396	68.5468	51.2295	714.654	70.7986
copia{}837	FBti0018968	196.206	-3.26491	0.236659	-13.7958	2.7e-43	1.43e-39	341.219	401.673	324.503	41.7996	28.4534	39.5864	196.206	42.5686
ppk6	FBgn0034489	151.981	-3.29127	0.307274	-10.7112	9.02e-27	3.18e-23	284.827	200.412	341.725	24.9019	29.7467	30.272	151.981	26.0448
ref(2)P	FBgn0003231	10423.3	-1.07974	0.11361	-9.50386	2.02e-21	4.28e-18	14056.9	15612.6	12784.3	6579.44	6625.76	6881.05	10423.3	20.6946
CG32302	FBgn0052302	226.85	-3.30802	0.349719	-9.45908	3.11e-21	5.48e-18	339.307	296.372	600.965	48.9145	45.2667	30.272	226.85	20.5072
CG17104	FBgn0040496	317.186	-1.97598	0.210923	-9.36829	7.37e-21	1.11e-17	628.913	457.72	430.556	124.51	134.507	126.909	317.186	20.1325
Mec2	FBgn0030993	1381.66	-1.15344	0.125846	-9.16553	4.93e-20	6.52e-17	1754.84	2047.43	1916.2	820.874	812.214	938.431	1381.66	19.3072
CG1698	FBgn0033443	921.933	-1.29597	0.1491	-8.69189	3.56e-18	3.43e-15	1298.93	1165.11	1468.42	586.974	494.054	518.116	921.933	17.4486
CR10102	FBgn0033927	1914.42	-3.02658	0.358732	-8.43688	3.26e-17	2.63e-14	1760.58	4578.9	3890.41	286.372	494.054	476.201	1914.42	16.4868
blanks	FBgn0035608	299.163	-3.24103	0.402942	-8.04343	8.74e-16	4.87e-13	552.45	570.664	502.164	100.497	28.4534	40.7507	299.163	15.0585
CG42335	FBgn0259237	412.512	-2.46488	0.309158	-7.97286	1.55e-15	8.2e-13	580.168	543.49	970.79	88.9354	134.507	157.181	412.512	14.8097
CG6830	FBgn0037934	1780.76	-0.978148	0.123892	-7.89514	2.9e-15	1.46e-12	2313.98	2326.82	2448.28	1283.34	1048.89	1263.27	1780.76	14.5376
Cyp4p1	FBgn0015037	1947.34	-1.5485	0.200383	-7.72771	1.09e-14	5.04e-12	3109.2	2979.85	2615.97	731.939	1131.67	1115.41	1947.34	13.9626
CG42825	FBgn0262007	375.389	-1.80549	0.235362	-7.67114	1.7e-14	7.22e-12	502.748	692.949	554.737	135.182	151.32	215.397	375.389	13.7696
CG15739	FBgn0030347	385.198	-1.84323	0.243152	-7.58058	3.44e-14	1.35e-11	656.632	488.292	660.79	122.731	206.934	175.81	385.198	13.4634
Ag5r	FBgn0015010	253.327	-1.77855	0.237313	-7.49454	6.65e-14	2.43e-11	379.451	301.467	495.819	111.169	120.28	111.773	253.327	13.1772
Qsox2	FBgn0038919	2300.85	-0.684568	0.0954452	-7.17237	7.37e-13	2.52e-10	2865.47	2959.47	2684.85	1773.37	1819.72	1702.22	2300.85	12.1325
CG16713	FBgn0031560	1555.71	-1.49037	0.208691	-7.14149	9.23e-13	3.05e-10	1920.19	2865.21	2099.3	933.822	838.081	677.626	1555.71	12.0348
CG44014	FBgn0264776	358.755	-1.77698	0.250852	-7.0838	1.4e-12	4.37e-10	517.085	427.998	720.614	152.08	192.707	142.045	358.755	11.8539
CG12934	FBgn0033541	494.566	-2.49221	0.354834	-7.02358	2.16e-12	6.54e-10	692.952	1210.11	615.468	92.4928	152.614	203.754	494.566	11.6655
Arc1	FBgn0033926	43101.8	-1.28762	0.184394	-6.98298	2.89e-12	8.49e-10	52842.1	75391.4	55228.1	28604.3	23885.3	22659.7	43101.8	11.5391
CG2065	FBgn0033204	451.21	-1.94956	0.279395	-6.97778	3e-12	8.58e-10	610.753	749.846	791.316	254.355	181.067	119.924	451.21	11.5229
CG13218	FBgn0033587	414.957	-1.68257	0.241875	-6.95635	3.49e-12	9.72e-10	584.947	695.497	619.094	250.798	204.347	135.059	414.957	11.4572
CG15043	FBgn0030929	159.489	-2.39693	0.347623	-6.89519	5.38e-12	1.46e-09	186.38	249.666	367.105	36.4635	67.2534	50.0652	159.489	11.2692
Cht4	FBgn0022700	152.771	-2.21889	0.323463	-6.8598	6.9e-12	1.78e-09	224.612	292.126	236.579	32.0168	55.6134	75.6799	152.771	11.1612
CG44251	FBgn0265186	1237.39	-0.982792	0.14336	-6.85543	7.11e-12	1.79e-09	1836.08	1470.82	1622.52	772.849	805.748	916.309	1237.39	11.1481
CG10182	FBgn0039091	60.4178	-5.26909	0.769204	-6.85006	7.38e-12	1.82e-09	50.6572	131.626	170.409	0.889354	7.76001	1.16431	60.4178	11.1319
CG18473	FBgn0037683	44785.3	-1.00404	0.148251	-6.77258	1.27e-11	3.04e-09	69525.5	57844.3	51939.5	30545.8	27320.4	31536.4	44785.3	10.8962
CG31808	FBgn0062978	337.854	-6.04789	0.896736	-6.74433	1.54e-11	3.54e-09	515.174	725.219	755.965	0.889354	19.4	10.4788	337.854	10.8125
CG8665	FBgn0032945	268.4	-1.35337	0.202608	-6.67976	2.39e-11	5.17e-09	324.97	434.792	397.924	151.19	128.04	173.482	268.4	10.6216
CG5506	FBgn0036766	1326.26	-2.19395	0.328418	-6.68037	2.38e-11	5.17e-09	1567.5	1547.25	3416.35	571.855	420.334	434.286	1326.26	10.6234
Gart	FBgn0000053	654.924	-1.05354	0.161331	-6.53028	6.56e-11	1.26e-08	923.298	791.457	935.439	360.188	460.427	458.737	654.924	10.1831
CR40190	FBgn0085732	45.5316	-2.44553	0.374862	-6.52382	6.85e-11	1.27e-08	75.5078	76.4282	77.9532	8.89354	18.1067	16.3003	45.5316	10.1643
CG3645	FBgn0031238	1432.53	-0.89314	0.138201	-6.46264	1.03e-10	1.85e-08	1853.29	1914.95	1816.49	854.669	1045.01	1110.75	1432.53	9.98716
copia{}1016	FBti0020127	88.753	-1.83768	0.28509	-6.44599	1.15e-10	1.99e-08	120.43	160.499	134.152	29.3487	42.6801	45.4079	88.753	9.9393
CG8952	FBgn0030688	1754.55	-1.21542	0.189011	-6.43043	1.27e-10	2.17e-08	2294.87	2041.48	3022.95	1112.58	926.028	1129.38	1754.55	9.8962
achi	FBgn0033749	108.818	-1.85179	0.288646	-6.41545	1.4e-10	2.36e-08	224.612	143.515	143.216	47.1358	47.8534	46.5722	108.818	9.85387
Rpt6R	FBgn0039788	1024.5	-1.03179	0.163479	-6.31143	2.76e-10	4.57e-08	1452.81	1510.73	1164.77	716.82	713.921	587.975	1024.5	9.55909
lncRNA:CR45377	FBgn0266926	219.102	-1.19778	0.190697	-6.2811	3.36e-10	5.47e-08	278.136	326.094	310	112.059	135.8	152.524	219.102	9.47366
CG17224	FBgn0031489	103.361	-1.76762	0.285289	-6.1959	5.8e-10	8.76e-08	159.618	164.745	155.906	60.4761	49.1467	30.272	103.361	9.23657
CG44250	FBgn0265185	3618.5	-0.477477	0.0784045	-6.08991	1.13e-09	1.59e-07	4137.64	4216.29	4281.99	3024.69	2959.15	3091.23	3618.5	8.94692
Cyp6a14	FBgn0033302	1466.36	-0.624341	0.102473	-6.09274	1.11e-09	1.59e-07	1817.92	1674.63	1844.59	1159.72	1103.21	1198.07	1466.36	8.95468
CG15394	FBgn0250835	161.156	-1.73187	0.287451	-6.02492	1.69e-09	2.3e-07	286.739	264.951	190.351	52.4719	82.7734	89.6516	161.156	8.77211
nub	FBgn0085424	150.23	-1.59762	0.267095	-5.98145	2.21e-09	2.93e-07	262.844	244.57	169.503	62.2548	73.7201	88.4873	150.23	8.65561
CG11668	FBgn0038113	103.358	-1.46391	0.245094	-5.97285	2.33e-09	3.05e-07	135.723	169.841	149.561	58.6974	62.0801	44.2436	103.358	8.63264
CG11192	FBgn0034507	222.752	-1.73625	0.292602	-5.93383	2.96e-09	3.77e-07	430.108	374.498	222.983	97.829	120.28	90.8159	222.752	8.52871
Alp5	FBgn0038845	1019.7	-1.34704	0.230052	-5.85538	4.76e-09	5.86e-07	1893.43	1064.9	1433.98	580.748	519.921	625.232	1019.7	8.32239
CG1358	FBgn0033196	599.614	-1.031	0.176434	-5.84357	5.11e-09	6.14e-07	966.309	693.799	755.059	364.635	402.227	415.657	599.614	8.29158
TrpA1	FBgn0035934	192.984	-1.7685	0.302944	-5.8377	5.29e-09	6.25e-07	373.716	189.372	332.661	95.1609	75.0134	91.9802	192.984	8.27654
1360{}94	FBti0019613	22.7202	-4.29133	0.735192	-5.83701	5.31e-09	6.25e-07	36.3202	45.0077	48.0409	1.77871	5.17334	0	22.7202	8.27491
CG12824	FBgn0033222	1098.02	-1.07163	0.186309	-5.75189	8.82e-09	9.93e-07	1301.79	1605.84	1556.35	655.454	600.107	868.572	1098.02	8.05453
PGRP-SA	FBgn0030310	1361.17	-1.40658	0.244862	-5.74438	9.23e-09	1.03e-06	1505.38	2671.59	1752.13	668.794	871.708	697.419	1361.17	8.0348
CG32107	FBgn0052107	547.749	-1.12136	0.195981	-5.7218	1.05e-08	1.16e-06	615.532	698.894	937.252	349.516	333.68	351.62	547.749	7.97881
CG10943	FBgn0036320	175.863	-1.86727	0.328585	-5.68278	1.33e-08	1.45e-06	203.584	232.682	391.579	74.7058	94.4135	58.2153	175.863	7.87615
AhcyL1	FBgn0035371	3605.85	-0.723963	0.128492	-5.63428	1.76e-08	1.87e-06	4797.14	4183.17	4497.72	2869.06	2390.08	2897.96	3605.85	7.75449
CG12112	FBgn0030048	420.378	-1.43947	0.257575	-5.58857	2.29e-08	2.4e-06	593.549	692.949	554.737	150.301	243.147	287.584	420.378	7.64016
CG14120	FBgn0036321	39.5171	-2.70224	0.483704	-5.58657	2.32e-08	2.4e-06	70.7289	43.3093	91.5497	9.7829	7.76001	13.9717	39.5171	7.63451
eys	FBgn0031414	54.649	-2.5262	0.456059	-5.53921	3.04e-08	3.04e-06	100.359	57.7458	120.556	9.7829	21.9867	17.4646	54.649	7.51713
CG4367	FBgn0038783	5919.43	-1.14058	0.206559	-5.52179	3.36e-08	3.29e-06	10283.4	7336.26	6813.66	3186.56	3574.78	4321.9	5919.43	7.47366
CG32284	FBgn0052284	3115.84	-2.33363	0.424324	-5.49966	3.81e-08	3.66e-06	4991.16	3682.99	6926.96	1574.16	1100.63	419.15	3115.84	7.41908
CG6330	FBgn0039464	750.713	-0.703263	0.128459	-5.47463	4.38e-08	4.14e-06	1000.72	901.004	888.304	538.059	550.961	625.232	750.713	7.35853
CG43165	FBgn0262721	30.5575	-3.64158	0.667215	-5.45788	4.82e-08	4.51e-06	31.5413	83.2219	54.386	1.77871	7.76001	4.65722	30.5575	7.31695
CG9084	FBgn0033582	587.992	-0.760426	0.141215	-5.38488	7.25e-08	6.61e-06	718.758	766.83	733.304	434.894	382.827	491.337	587.992	7.13966
CG10650	FBgn0046302	4604.65	-0.512456	0.0952655	-5.37923	7.48e-08	6.71e-06	5670.73	5021.34	5550.09	3754.85	3758.43	3872.48	4604.65	7.1261
Nazo	FBgn0037562	107.067	-1.23963	0.230853	-5.36979	7.88e-08	6.84e-06	150.06	135.023	166.784	71.1483	64.6668	54.7224	107.067	7.10347
CG11318	FBgn0039818	390.465	-1.30818	0.243576	-5.37073	7.84e-08	6.84e-06	721.626	547.736	399.737	233.9	230.214	209.575	390.465	7.10568
scb	FBgn0286785	3488.19	-0.809179	0.151024	-5.35796	8.42e-08	7.24e-06	4804.78	4591.64	3926.67	2180.7	2611.24	2814.13	3488.19	7.07469
GstD3	FBgn0010039	643.382	-1.11774	0.21086	-5.30085	1.15e-07	9.84e-06	932.856	823.727	888.304	527.387	325.92	362.099	643.382	6.9393
CG33632	FBgn0053632	32.2598	-4.24113	0.800736	-5.29655	1.18e-07	9.99e-06	93.668	73.0314	17.2222	3.55742	2.58667	3.49292	32.2598	6.92812
CG30285	FBgn0050285	171.005	-1.46673	0.27738	-5.28778	1.24e-07	1.02e-05	250.418	264.951	236.579	57.808	102.173	114.102	171.005	6.90658
Cyp4ac3	FBgn0031695	667.971	-1.51395	0.286185	-5.29012	1.22e-07	1.02e-05	622.223	1318.81	1026.99	310.385	320.747	408.671	667.971	6.91364
iotaTry	FBgn0015001	99.6038	-1.28315	0.245382	-5.22922	1.7e-07	1.36e-05	131.9	158.801	133.246	59.5867	46.5601	67.5297	99.6038	6.76955
gypsy10{}3099	FBti0061160	32.9432	-2.15358	0.413553	-5.20751	1.91e-07	1.51e-05	56.3919	60.2934	44.4152	9.7829	11.64	15.136	32.9432	6.71897
sbm	FBgn0030574	12337.2	-0.604042	0.117747	-5.12999	2.9e-07	2.19e-05	16465.5	13928.6	14256.4	10510.4	9401.25	9461.15	12337.2	6.5376
I{}1677	FBti0059738	15.1279	-7.22268	1.40969	-5.12361	3e-07	2.25e-05	10.5138	33.1189	47.1345	0	0	0	15.1279	6.52288
Nhe2	FBgn0040297	1844.37	-0.568969	0.111335	-5.1104	3.21e-07	2.38e-05	2124.73	2230.86	2255.21	1566.15	1546.83	1342.44	1844.37	6.49349
CG14205	FBgn0031034	19.5933	-3.78806	0.743384	-5.0957	3.47e-07	2.55e-05	43.9666	29.7221	35.3509	0.889354	6.46668	1.16431	19.5933	6.45967
CG10300	FBgn0039107	423.624	-0.904587	0.178982	-5.05405	4.33e-07	2.99e-05	633.692	506.125	517.573	294.376	253.494	336.484	423.624	6.36351
CG8569	FBgn0033752	653.699	-1.23779	0.245373	-5.04452	4.55e-07	3.1e-05	1174.67	950.258	629.971	426.89	372.48	367.921	653.699	6.34199
peb	FBgn0003053	1126.99	-0.588147	0.11677	-5.0368	4.73e-07	3.17e-05	1390.68	1365.52	1304.36	863.563	845.841	991.989	1126.99	6.32514
CG9733	FBgn0039759	45.7385	-3.11817	0.61876	-5.03938	4.67e-07	3.17e-05	79.331	135.872	30.8187	9.7829	11.64	6.98584	45.7385	6.33068
Pak3	FBgn0044826	2368.06	-0.429482	0.0853281	-5.0333	4.82e-07	3.21e-05	2794.75	2627.43	2731.99	2004.6	1985.27	2064.31	2368.06	6.31695
Hsp26	FBgn0001225	2573.64	-1.99885	0.39854	-5.01544	5.29e-07	3.46e-05	3224.85	5322.8	3805.21	1492.34	435.854	1160.81	2573.64	6.27654
Arc2	FBgn0033928	479.102	-0.871747	0.174186	-5.00468	5.6e-07	3.61e-05	599.284	736.259	523.012	335.287	334.974	345.799	479.102	6.25181
upd2	FBgn0030904	49.9938	-3.57651	0.715064	-5.00166	5.68e-07	3.65e-05	99.4027	148.61	29.0059	11.5616	9.05335	2.32861	49.9938	6.24565
Mur29B	FBgn0051901	7545.35	-0.924247	0.184932	-4.99778	5.8e-07	3.7e-05	8049.71	12298.2	9300	4854.98	5106.09	5663.18	7545.35	6.23657
CG44013	FBgn0264775	936.644	-1.32574	0.265906	-4.98575	6.17e-07	3.91e-05	1242.53	951.956	1821.93	462.464	641.494	499.487	936.644	6.20971
CG9503	FBgn0030598	283.914	-0.69141	0.139361	-4.9613	7e-07	4.38e-05	345.998	354.967	350.79	217.892	228.92	204.918	283.914	6.1549
CecB	FBgn0000278	24.2114	-6.92958	1.40883	-4.91866	8.71e-07	5.38e-05	15.2927	34.8173	94.269	0.889354	0	0	24.2114	6.05998
mesh	FBgn0051004	7269.62	-0.639889	0.130759	-4.89364	9.9e-07	5.95e-05	9561.78	8779.91	8225.88	5400.16	5239.3	6410.67	7269.62	6.00436
CG14419	FBgn0029639	4185.68	-0.967213	0.197647	-4.89364	9.9e-07	5.95e-05	4680.53	5465.47	6470.12	3257.7	3008.3	2231.97	4185.68	6.00436
Corin	FBgn0033192	41.5419	-2.10381	0.435915	-4.82619	1.39e-06	8.23e-05	93.668	44.1585	64.3567	15.119	16.8134	15.136	41.5419	5.85699
CG8353	FBgn0032002	228.077	-1.21691	0.25276	-4.8145	1.48e-06	8.68e-05	272.402	256.459	427.836	133.403	140.974	137.388	228.077	5.82974
Spn28Dc	FBgn0031973	528.431	-0.976846	0.203827	-4.79252	1.65e-06	9.52e-05	728.316	820.33	554.737	410.882	334.974	321.348	528.431	5.78252
Mal-A2	FBgn0002569	901.598	-1.51635	0.316674	-4.78835	1.68e-06	9.67e-05	1604.78	768.528	1636.11	568.297	355.667	476.201	901.598	5.77469
CG10912	FBgn0034296	1347.36	-1.44174	0.304747	-4.73095	2.23e-06	0.000127825	1154.6	2767.55	1985.99	610.986	795.401	769.606	1347.36	5.6517
rl	FBgn0003256	1339.18	-0.639999	0.135493	-4.7235	2.32e-06	0.000131187	1605.74	1700.1	1586.26	899.137	1110.97	1132.87	1339.18	5.63451
CG11893	FBgn0039316	742.885	-0.785288	0.167717	-4.68222	2.84e-06	0.000155287	910.873	1082.73	827.573	559.404	475.947	600.782	742.885	5.54668
CG17738	FBgn0038009	3987.34	-1.06466	0.227416	-4.68157	2.85e-06	0.000155287	4570.61	7239.45	4375.35	2620.93	2864.74	2252.93	3987.34	5.54516
mre11	FBgn0020270	213.018	-1.30899	0.280472	-4.66712	3.05e-06	0.000164914	316.368	313.356	279.181	76.4845	156.494	136.224	213.018	5.5157
Strica	FBgn0033051	394.98	-0.741491	0.15955	-4.6474	3.36e-06	0.000176971	534.29	522.26	426.024	281.036	288.414	317.856	394.98	5.47366
Cdc23	FBgn0032863	463.194	-1.14996	0.247419	-4.64784	3.35e-06	0.000176971	832.498	608.029	474.971	278.368	334.974	250.326	463.194	5.47496
Gpo2	FBgn0033190	37.2898	-2.39177	0.514487	-4.64885	3.34e-06	0.000176971	86.9774	33.9681	67.076	13.3403	14.2267	8.15014	37.2898	5.47625
Damm	FBgn0033659	223.009	-1.19066	0.256649	-4.63925	3.5e-06	0.000182279	271.446	302.316	355.322	95.1609	146.147	167.66	223.009	5.45593
CG8997	FBgn0028920	226.652	-2.51964	0.543092	-4.63943	3.49e-06	0.000182279	533.334	247.118	378.889	131.624	25.8667	43.0793	226.652	5.45717
Ets21C	FBgn0005660	141.584	-2.99606	0.646467	-4.6345	3.58e-06	0.000185597	230.347	473.855	50.7602	36.4635	33.6267	24.4504	141.584	5.44612
CG15369	FBgn0030105	655.31	-2.1874	0.474267	-4.61217	3.98e-06	0.00020371	977.779	1838.52	407.895	237.458	161.667	308.541	655.31	5.40012
Gld	FBgn0001112	401.431	-1.85138	0.403138	-4.59243	4.38e-06	0.000222895	530.467	1024.99	329.942	130.735	175.894	216.561	401.431	5.35853
Nep2	FBgn0027570	3115.84	-0.85107	0.186545	-4.56229	5.06e-06	0.000253765	4820.08	4152.6	3054.68	2211.82	2287.91	2167.94	3115.84	5.29585
CG13151	FBgn0033750	213.161	-1.01001	0.222521	-4.53893	5.65e-06	0.000275716	340.263	282.784	231.14	136.071	162.96	125.745	213.161	5.24795
Swip-1	FBgn0032731	375.244	-1.01987	0.226952	-4.49378	7e-06	0.000330196	436.799	651.338	418.772	220.56	269.014	254.983	375.244	5.1549
CG43120	FBgn0262580	555.778	-0.958421	0.214422	-4.4698	7.83e-06	0.000363381	557.229	798.25	845.702	344.18	349.2	440.108	555.778	5.10624
CG15784	FBgn0029766	11820.1	-0.681812	0.152693	-4.46525	8e-06	0.000369556	14836.8	15157.4	13690.8	7491.92	9365.04	10378.6	11820.1	5.09691
AstA	FBgn0015591	329.332	-0.869922	0.195482	-4.45013	8.58e-06	0.000392581	422.462	383.84	469.532	186.764	244.44	268.955	329.332	5.06651
CG14219	FBgn0031033	15.6228	-4.09467	0.920254	-4.4495	8.61e-06	0.000392581	18.1601	24.6269	46.2281	3.55742	0	1.16431	15.6228	5.065
CG14879	FBgn0038419	780.843	-0.694375	0.156259	-4.44375	8.84e-06	0.00039978	1083.87	971.488	841.17	615.433	531.561	641.533	780.843	5.05355
Reph	FBgn0021800	324.072	-0.581335	0.130953	-4.43928	9.03e-06	0.000406439	385.186	394.879	385.234	254.355	253.494	271.283	324.072	5.04431
Cyp6a23	FBgn0033978	1029.06	-1.7516	0.396368	-4.41914	9.91e-06	0.000436934	1524.49	911.194	2324.09	264.138	503.107	647.354	1029.06	5.00393
for	FBgn0000721	2051.02	-0.892311	0.202415	-4.40833	1.04e-05	0.000451773	2508.01	3420.59	2068.48	1395.4	1429.14	1484.49	2051.02	4.98297
grass	FBgn0039494	1674.1	-0.774632	0.176949	-4.37772	1.2e-05	0.000509663	2147.67	2073.75	2120.15	1543.92	1067	1092.12	1674.1	4.92082
CG14499	FBgn0034317	65.1124	-3.19107	0.73296	-4.35368	1.34e-05	0.000559931	80.2868	97.6583	174.942	27.57	9.05335	1.16431	65.1124	4.8729
CG6357	FBgn0033875	923.818	-1.42728	0.328248	-4.34818	1.37e-05	0.000571887	879.332	2063.56	1096.78	390.427	545.787	567.017	923.818	4.86328
lncRNA:CR44451	FBgn0265644	9.74889	-6.59061	1.51705	-4.34435	1.4e-05	0.000577405	7.64636	39.0633	11.7836	0	0	0	9.74889	4.85387
Cyp6a21	FBgn0288232	435.642	-1.03611	0.239261	-4.33046	1.49e-05	0.000607942	493.19	539.244	726.053	352.184	223.747	279.433	435.642	4.82681
CecC	FBgn0000279	29.933	-3.22725	0.747096	-4.31973	1.56e-05	0.000630966	23.8949	45.0077	93.3626	7.11483	9.05335	1.16431	29.933	4.80688
Dcp-1	FBgn0010501	468.185	-0.625593	0.14501	-4.31414	1.6e-05	0.000644689	561.052	586.799	558.363	411.771	322.04	369.085	468.185	4.79588
CG17167	FBgn0039941	84.8031	-1.12691	0.262736	-4.28914	1.79e-05	0.000702995	127.121	98.5075	123.275	48.0251	47.8534	64.0368	84.8031	4.74715
Rpt3R	FBgn0037742	92.2624	-1.48537	0.346211	-4.29035	1.78e-05	0.000702995	139.546	181.729	87.0176	56.0293	42.6801	46.5722	92.2624	4.74958
Jon65Aii	FBgn0035666	19.154	-6.59084	1.53756	-4.28656	1.81e-05	0.000708576	7.64636	89.1663	17.2222	0.889354	0	0	19.154	4.74232
CG43400	FBgn0263314	518.418	-1.51858	0.354449	-4.28433	1.83e-05	0.000713084	518.041	1165.96	620.907	185.875	271.6	348.127	518.418	4.73755
Dh31-R	FBgn0052843	128.289	-1.23803	0.289581	-4.27526	1.91e-05	0.000734644	145.281	169.841	224.795	59.5867	72.4268	97.8017	128.289	4.71897
HB{}86	FBti0019605	23.3266	-2.27821	0.534126	-4.2653	2e-05	0.000765418	44.9224	47.5553	23.5673	8.00419	7.76001	8.15014	23.3266	4.69897
upd3	FBgn0053542	134.023	-2.26592	0.531516	-4.26313	2.02e-05	0.000770104	250.418	342.229	73.4211	61.3654	45.2667	31.4363	134.023	4.69465
CG3277	FBgn0031518	176.92	-0.863811	0.203014	-4.25492	2.09e-05	0.000784722	223.656	241.174	221.17	135.182	98.2935	142.045	176.92	4.67985
wus	FBgn0030805	201.552	-0.749817	0.176487	-4.24857	2.15e-05	0.000801615	281.96	246.269	230.234	146.743	142.267	161.839	201.552	4.66756
Pdk1	FBgn0020386	1859.9	-0.514048	0.121302	-4.23776	2.26e-05	0.000835334	2131.42	2317.47	2114.71	1511.01	1394.22	1690.57	1859.9	4.64589
TER94	FBgn0286784	11460.2	-0.495146	0.117095	-4.2286	2.35e-05	0.000863998	12932.9	14906.1	12382.8	8979.81	9866.85	9692.85	11460.2	4.62893
CG32066	FBgn0052066	798.967	-0.498563	0.118133	-4.22034	2.44e-05	0.000893184	973.956	967.242	864.737	634.999	699.694	653.176	798.967	4.61261
Tret1-1	FBgn0050035	976.544	-0.678077	0.160948	-4.21303	2.52e-05	0.000919434	1319.95	1042.82	1241.81	686.581	861.361	706.734	976.544	4.5986
Ptp99A	FBgn0004369	622.991	-0.592799	0.140894	-4.2074	2.58e-05	0.000936182	741.697	822.877	681.638	453.571	521.214	516.952	622.991	4.58838
IA-2	FBgn0031294	375.592	-0.694301	0.164994	-4.20804	2.58e-05	0.000936182	394.744	501.879	496.725	305.938	269.014	285.255	375.592	4.58838
CG42269	FBgn0259164	133.966	-1.54496	0.368673	-4.1906	2.78e-05	0.000985701	227.479	230.983	141.404	103.165	53.0267	47.7365	133.966	4.55596
Nct	FBgn0039234	1339.98	-0.446819	0.106721	-4.18679	2.83e-05	0.000997974	1571.33	1571.02	1496.52	1172.17	1042.43	1186.43	1339.98	4.54821
CG13116	FBgn0032139	82.82	-2.03713	0.487964	-4.17475	2.98e-05	0.0010453	119.474	219.943	59.8246	27.57	37.5067	32.6006	82.82	4.52578
GNBP-like3	FBgn0034511	57.9916	-2.04178	0.489783	-4.16874	3.06e-05	0.00106969	52.5688	77.2774	150.468	29.3487	21.9867	16.3003	57.9916	4.51428
path	FBgn0036007	2368.74	-0.948978	0.228402	-4.15486	3.25e-05	0.00112561	2928.56	3086.85	3349.27	2091.76	1132.96	1623.04	2368.74	4.48812
Lip1	FBgn0023496	59.6281	-1.44896	0.350178	-4.13778	3.51e-05	0.00119709	73.5963	97.6583	91.5497	41.7996	19.4	33.7649	59.6281	4.45469
asRNA:CR45146	FBgn0266639	17.8641	-2.33065	0.565592	-4.12074	3.78e-05	0.00128091	30.5855	33.9681	24.4737	4.44677	9.05335	4.65722	17.8641	4.42251
lncRNA:CR40469	FBgn0058469	2411.89	-0.802403	0.195157	-4.11158	3.93e-05	0.00130512	2901.8	3828.21	2468.22	1922.78	1570.11	1780.22	2411.89	4.40561
Bbd	FBgn0034512	1227.75	-1.00582	0.244647	-4.1113	3.93e-05	0.00130512	1203.35	2201.98	1511.93	843.108	904.041	702.076	1227.75	4.40561
CG31789	FBgn0051789	14.0636	-5.30446	1.28953	-4.11349	3.9e-05	0.00130512	12.4253	21.2301	48.9474	1.77871	0	0	14.0636	4.40894
Peritrophin-15a	FBgn0040959	2960.74	-0.709904	0.172708	-4.11043	3.95e-05	0.00130596	3593.79	3166.68	4262.95	2078.42	2621.59	2041.03	2960.74	4.4034
Listericin	FBgn0033593	143.877	-1.77129	0.431786	-4.10225	4.09e-05	0.00134463	206.452	311.657	149.561	77.3738	87.9468	30.272	143.877	4.38828
CG4572	FBgn0038738	3830.95	-0.398435	0.0975809	-4.08313	4.44e-05	0.00144232	4493.19	4458.31	4118.83	3297.73	3136.34	3481.27	3830.95	4.35262
CG14326	FBgn0038528	341.868	-1.06315	0.261039	-4.07277	4.65e-05	0.00149426	327.838	543.49	516.667	269.474	212.107	181.632	341.868	4.33255
Jon65Aiv	FBgn0250815	29.1384	-3.84099	0.945161	-4.06384	4.83e-05	0.00154564	46.834	108.698	8.1579	6.22548	2.58667	2.32861	29.1384	4.31605
Top1	FBgn0004924	2315.69	-0.392473	0.0966118	-4.06237	4.86e-05	0.00154833	2615.06	2699.62	2569.74	1872.98	2042.18	2094.59	2315.69	4.31336
CG33511	FBgn0053511	115.758	-1.35425	0.333715	-4.05808	4.95e-05	0.00156756	207.408	112.944	178.567	61.3654	85.3601	48.9008	115.758	4.30539
CG43187	FBgn0262816	45.712	-1.43435	0.353704	-4.05522	5.01e-05	0.00158213	58.3035	73.8806	67.9825	22.2339	18.1067	33.7649	45.712	4.30016
KCNQ	FBgn0033494	15460.8	-0.563787	0.139102	-4.05305	5.06e-05	0.00159213	19523.1	17070.7	18740.5	14263.5	10968.8	12198.4	15460.8	4.29585
CR43670	FBgn0263745	53.4333	-1.81419	0.447987	-4.04965	5.13e-05	0.0016107	61.1709	83.2219	104.24	11.5616	33.6267	26.779	53.4333	4.28988
Cyp12d1-p	FBgn0050489	50.5731	-1.41095	0.350662	-4.02368	5.73e-05	0.0017625	86.0216	61.1426	73.4211	24.9019	20.6934	37.2578	50.5731	4.24185
CG13215	FBgn0033592	158.136	-2.47508	0.615043	-4.02424	5.72e-05	0.0017625	207.408	525.656	70.7018	32.9061	62.0801	50.0652	158.136	4.2426
CG6041	FBgn0029826	2676.16	-0.754774	0.187649	-4.02227	5.76e-05	0.00176798	2847.31	4126.28	3108.16	1920.12	1783.51	2271.56	2676.16	4.23958
dpr18	FBgn0030723	64.9746	-1.51057	0.377417	-4.0024	6.27e-05	0.00189038	106.093	73.0314	110.585	48.9145	23.28	27.9433	64.9746	4.20273
Socs36E	FBgn0041184	1301.61	-1.386	0.347373	-3.98994	6.61e-05	0.00197475	1948.87	2757.36	941.784	659.011	823.854	678.79	1301.61	4.1798
asRNA:CR45133	FBgn0266626	51.4865	-1.39641	0.351358	-3.97431	7.06e-05	0.00208054	86.0216	51.8014	86.1111	28.4593	29.7467	26.779	51.4865	4.1512
copia{}399	FBti0019193	29.1997	-2.96728	0.747767	-3.96819	7.24e-05	0.00212287	15.2927	75.579	64.3567	4.44677	3.88001	11.6431	29.1997	4.14026
CG30154	FBgn0050154	322.664	-0.863095	0.217721	-3.96423	7.36e-05	0.00215244	403.346	478.101	366.199	175.203	253.494	259.64	322.664	4.13312
CG40498	FBgn0069969	13.8398	-3.51696	0.894396	-3.93221	8.42e-05	0.00241371	11.4695	34.8173	29.9123	0.889354	1.29334	4.65722	13.8398	4.07469
CG42329	FBgn0259229	88.4696	-1.03888	0.265133	-3.91835	8.92e-05	0.0025159	140.502	104.452	112.398	56.9187	47.8534	68.6941	88.4696	4.04964
CG11034	FBgn0031741	629.684	-2.76308	0.706173	-3.91276	9.12e-05	0.00256807	934.768	1034.33	1323.39	41.7996	177.187	266.626	629.684	4.04001
CG13748	FBgn0033355	627.822	-1.00599	0.258473	-3.89204	9.94e-05	0.00277549	540.98	1053.01	920.936	449.124	391.881	411	627.822	4.00261
CG8852	FBgn0031548	657.878	-0.518161	0.133218	-3.88957	0.000100423	0.00279651	778.973	794.854	749.62	496.26	518.627	608.932	657.878	3.99817
sm	FBgn0003435	137.264	-0.929223	0.239045	-3.88722	0.000101398	0.00281627	155.795	206.356	177.661	87.1567	80.1868	116.431	137.264	3.99397
CG7888	FBgn0036116	198.721	-1.97662	0.508656	-3.88597	0.000101922	0.00282341	199.761	603.783	146.842	61.3654	82.7734	97.8017	198.721	3.99173
Lerp	FBgn0051072	4463.52	-0.889911	0.22931	-3.88082	0.000104106	0.00287636	4748.39	7577.43	5068.77	3205.23	2543.99	3637.29	4463.52	3.98252
snz	FBgn0029976	660.06	-0.448152	0.115804	-3.86991	0.000108874	0.00298473	763.681	810.139	711.55	562.961	549.667	562.36	660.06	3.96308
LManI	FBgn0032253	93.8555	-1.47403	0.3815	-3.86377	0.00011165	0.00304504	81.2426	179.182	154.094	57.808	34.92	55.8867	93.8555	3.95214
CG7255	FBgn0036493	3156.98	-0.587666	0.152546	-3.85238	0.000116973	0.00315768	4178.74	3225.27	3971.08	2671.62	2233.59	2661.6	3156.98	3.93191
Pvr	FBgn0032006	1578.76	-0.475669	0.12356	-3.8497	0.000118262	0.00317626	1938.35	1926.84	1646.08	1391.84	1235.13	1334.29	1578.76	3.92715
Bace	FBgn0032049	9.67357	-5.58711	1.45794	-3.83218	0.000127012	0.00333508	5.73477	21.2301	29.9123	0	0	1.16431	9.67357	3.89616
Spn43Ad	FBgn0044011	24.3176	-1.67989	0.439449	-3.82272	0.000131988	0.00340658	33.4528	43.3093	34.4445	12.451	12.9334	9.31445	24.3176	3.87947
CG11307	FBgn0037106	1002.45	-0.408992	0.107008	-3.82208	0.000132333	0.00340717	1140.26	1150.67	1139.39	866.231	918.268	799.878	1002.45	3.87833
Ir51a	FBgn0033997	9.92251	-3.2895	0.860964	-3.82071	0.000133067	0.00341776	15.2927	19.5317	19.0351	0.889354	1.29334	3.49292	9.92251	3.87593
GstE8	FBgn0063492	619.209	-0.846942	0.222288	-3.81012	0.000138901	0.00355035	811.47	627.561	949.942	532.723	426.801	366.756	619.209	3.85729
AttD	FBgn0038530	1601.91	-1.65781	0.43566	-3.80529	0.000141641	0.00360299	1553.17	1641.51	4104.33	1081.45	808.334	422.643	1601.91	3.84881
CG18788	FBgn0042126	10.273	-3.0534	0.80239	-3.80538	0.000141584	0.00360299	16.2485	19.5317	19.0351	1.77871	3.88001	1.16431	10.273	3.84899
CG5096	FBgn0032235	2315.99	-0.631117	0.165961	-3.80281	0.000143065	0.00363048	3150.3	2314.08	2979.45	1688.88	1729.19	2034.04	2315.99	3.84447
lncRNA:CR43626	FBgn0263617	72.7036	-2.63885	0.694069	-3.80199	0.000143536	0.00363373	159.618	195.317	20.848	19.5658	24.5734	16.3003	72.7036	3.84304
Efhc1.2	FBgn0034487	36.9323	-1.70743	0.449276	-3.8004	0.000144465	0.0036419	65.9499	67.9362	36.2573	23.1232	15.52	12.8074	36.9323	3.84024
Or30a	FBgn0032096	41.7493	-2.11373	0.556375	-3.79911	0.000145214	0.00365002	82.1984	67.087	54.386	21.3445	21.9867	3.49292	41.7493	3.83799
CG43348	FBgn0263080	1024.71	-0.932784	0.2456	-3.79799	0.000145875	0.00365035	1007.41	1518.37	1507.4	516.715	803.161	795.221	1024.71	3.83602
cert	FBgn0027569	2581.72	-0.406601	0.107163	-3.79422	0.000148108	0.00367906	2981.13	2926.35	2922.34	2184.25	2048.64	2427.58	2581.72	3.82942
CG11658	FBgn0036196	1522.7	-0.661937	0.174952	-3.78353	0.000154621	0.00382289	1506.33	2123.86	1967.87	1172.17	1063.12	1302.86	1522.7	3.81073
ImpL2	FBgn0001257	3775.24	-0.76077	0.201163	-3.78186	0.000155659	0.00383959	4873.6	4823.47	4549.39	3609.89	2619	2176.09	3775.24	3.80783
Cyp9f2	FBgn0038037	4905.49	-0.662065	0.175289	-3.77699	0.000158737	0.00386777	5644.93	7108.68	5281.79	3767.3	3273.43	4356.83	4905.49	3.79932			0.840435	1.14824	1.01133	0.61602	0.616896	0.56501
Cht5	FBgn0038180	192.796	-0.739405	0.195715	-3.77798	0.000158108	0.00386777	202.629	276.84	243.83	148.522	148.734	136.224	192.796	3.80105		241.1
Ugt305A1	FBgn0042179	284.549	-0.798585	0.211457	-3.77658	0.000158995	0.00386777	413.859	358.364	310.907	168.977	209.52	245.669	284.549	3.79862
spz3	FBgn0031959	489.609	-0.935335	0.247968	-3.772	0.000161942	0.00393044	783.752	695.497	450.497	392.205	324.627	291.076	489.609	3.79064
lncRNA:CR42651	FBgn0261503	247.3	-1.18029	0.313179	-3.76873	0.000164082	0.00397326	443.489	374.498	212.105	181.428	150.027	122.252	247.3	3.78494
Pld	FBgn0286511	1543.29	-0.408083	0.108816	-3.75021	0.000176688	0.00424935	1694.63	1805.4	1779.33	1249.54	1289.46	1441.41	1543.29	3.75279
zip	FBgn0287873	8095.3	-0.613939	0.163833	-3.74734	0.000178722	0.00428852	8958.67	11637.5	8779.71	5855.51	6148.51	7191.92	8095.3	3.74782
CG12477	FBgn0036809	24.1557	-1.86406	0.497953	-3.74344	0.000181522	0.00434584	41.0992	45.8569	26.2866	7.11483	12.9334	11.6431	24.1557	3.74107
CG9568	FBgn0032087	4853.36	-0.648094	0.173313	-3.73945	0.000184426	0.0044054	6353.17	6061.61	5359.74	2989.12	4251.19	4105.34	4853.36	3.73418
Arp2	FBgn0011742	2776.74	-0.358426	0.0959753	-3.73456	0.000188042	0.00445158	3202.87	3068.17	3087.31	2282.08	2445.7	2574.28	2776.74	3.72575
Mdr50	FBgn0010241	1731.71	-0.980673	0.262638	-3.73393	0.000188515	0.00445283	2658.07	1638.96	2598.74	1001.41	959.655	1533.39	1731.71	3.72465
ICA69	FBgn0037050	20.045	-1.82454	0.489095	-3.73044	0.000191146	0.00450491	31.5413	35.6665	26.2866	7.11483	10.3467	9.31445	20.045	3.71863
CG17019	FBgn0033783	717.218	-0.50153	0.134569	-3.72693	0.000193828	0.00454944	824.852	917.139	778.626	544.285	602.694	635.711	717.218	3.71258
CG18745	FBgn0042102	586.549	-0.800356	0.214755	-3.72684	0.000193895	0.00454944	845.879	742.203	647.193	368.193	368.6	547.224	586.549	3.71243
ImpL1	FBgn0001256	863.835	-3.26861	0.879534	-3.7163	0.000202163	0.00466584	331.661	2589.22	1774.8	173.424	240.56	73.3513	863.835	3.6943
sty	FBgn0014388	721.288	-0.453681	0.122369	-3.70747	0.000209336	0.0048052	788.531	878.925	832.105	561.183	644.081	622.904	721.288	3.67916
CG17855	FBgn0032124	660.048	-0.598823	0.161674	-3.70389	0.000212317	0.00486307	730.228	918.837	736.024	509.6	481.121	584.482	660.048	3.67302
AGO2	FBgn0087035	3110.39	-0.386175	0.104691	-3.68871	0.00022539	0.00510723	3839.43	3463.05	3270.41	2692.08	2704.36	2693.04	3110.39	3.64707
CG30076	FBgn0050076	10.5351	-4.80924	1.30498	-3.68531	0.000228424	0.00516491	33.4528	21.2301	6.34503	0.889354	1.29334	0	10.5351	3.64126
18SrRNA-Psi:CR41602	FBgn0085813	14223.8	-1.48	0.402105	-3.68064	0.000232649	0.00522695	7907.3	26896.8	28017.8	7725.82	8313.56	6481.69	14223.8	3.6333
RasGAP1	FBgn0004390	366.687	-0.517584	0.140913	-3.67306	0.000239659	0.0053391	437.754	411.863	446.871	329.061	297.467	277.105	366.687	3.62041
Akap200	FBgn0027932	5248.02	-0.801655	0.218767	-3.66442	0.000247904	0.00546525	5751.02	8672.06	5585.44	3435.58	3523.04	4521	5248.02	3.60572
Mal-B2	FBgn0032382	170.733	-1.20696	0.330799	-3.64862	0.00026365	0.00577627	154.839	275.142	283.714	71.1483	125.453	114.102	170.733	3.57897
CG10345	FBgn0027562	170.94	-0.991564	0.272752	-3.63541	0.000277542	0.0060307	253.286	272.594	156.813	126.288	117.693	98.966	170.94	3.55667
Tmep	FBgn0035236	4378.76	-0.380987	0.104913	-3.63145	0.000281838	0.00609899	4991.16	4953.4	4916.49	3723.73	3523.04	4164.72	4378.76	3.55
Prosalpha4	FBgn0004066	5509.28	-0.502011	0.138223	-3.6319	0.000281344	0.00609899	6556.76	7239.45	5577.28	4268.9	4842.25	4571.07	5509.28	3.55076
CG13229	FBgn0033579	119.43	-1.23675	0.340692	-3.63012	0.000283291	0.00611792	236.081	122.285	144.123	56.0293	90.5335	67.5297	119.43	3.54777
Alh	FBgn0261238	1165.76	-0.879244	0.243589	-3.60954	0.000306739	0.00654418	2064.52	1349.38	1117.63	866.231	857.481	739.334	1165.76	3.51323
CG14567	FBgn0037126	136.094	-1.28393	0.355814	-3.60842	0.000308062	0.00655918	208.363	245.42	125.994	110.28	65.9601	60.5439	136.094	3.51136
Pu(Punch)	FBgn0003162	508.315	-1.19773	0.332536	-3.60181	0.000316008	0.00671485	629.869	893.361	599.152	174.313	430.681	322.513	508.315	3.5003
CG14107	FBgn0036351	162.779	-3.60695	1.00215	-3.59922	0.000319169	0.00675542	49.7014	472.157	380.702	28.4593	37.5067	8.15014	162.779	3.49598
CG9672	FBgn0030777	67.0414	-2.31936	0.644555	-3.5984	0.000320185	0.00676287	38.2318	205.507	91.5497	24.0126	10.3467	32.6006	67.0414	3.4946
ItgaPS4	FBgn0034005	34.718	-1.70081	0.472911	-3.59647	0.000322567	0.00679961	59.2593	68.7854	30.8187	12.451	20.6934	16.3003	34.718	3.49138
Pngl	FBgn0033050	1683.94	-0.331903	0.0923653	-3.59338	0.000326416	0.0068656	1875.27	1950.62	1804.71	1496.78	1449.83	1526.41	1683.94	3.48623
CG7806	FBgn0032018	1417.7	-0.546779	0.152182	-3.59292	0.000326995	0.0068656	1664.04	1765.49	1618.89	1002.3	1096.75	1358.75	1417.7	3.48546
Elp2	FBgn0033540	392.275	-0.637554	0.177737	-3.58706	0.000334428	0.00698012	509.439	510.371	411.521	261.47	333.68	327.17	392.275	3.4757
Daao1	FBgn0033543	5048.88	-0.73531	0.205487	-3.57838	0.000345731	0.00720181	5526.41	7387.21	6011.46	3552.08	3070.38	4745.71	5048.88	3.46126
olf186-M	FBgn0015522	959.282	-0.885185	0.247493	-3.57661	0.000348083	0.00723657	1310.4	1596.5	826.667	635.888	719.094	667.147	959.282	3.45832
CG31104	FBgn0051104	67.5119	-0.926803	0.25963	-3.56971	0.000357375	0.00734	85.0658	88.3171	91.5497	40.0209	46.5601	53.5581	67.5119	3.44688
CG15239	FBgn0029681	43.6273	-1.43021	0.400635	-3.56985	0.000357184	0.00734	70.7289	76.4282	44.4152	31.1274	18.1067	20.9575	43.6273	3.44711
CG10341	FBgn0032701	338.384	-0.558811	0.157056	-3.55803	0.000373641	0.00757445	384.23	446.681	377.076	248.13	293.587	280.598	338.384	3.42755
Hip1	FBgn0036309	880.406	-0.419773	0.118172	-3.55221	0.000382017	0.00764179	941.459	1025.84	1055.99	763.066	699.694	796.385	880.406	3.41792
WASp	FBgn0024273	1187.36	-0.39138	0.110246	-3.55007	0.000385126	0.00766054	1395.46	1358.72	1287.13	962.281	1019.15	1101.43	1187.36	3.4144
CG4502	FBgn0031896	678.202	-0.601726	0.169736	-3.54507	0.000392508	0.00779273	732.139	946.012	773.187	466.911	566.481	584.482	678.202	3.40615
ltl	FBgn0268063	523.171	-1.2992	0.367028	-3.53979	0.000400451	0.0079207	488.412	1200.77	542.953	307.717	228.92	370.249	523.171	3.39745
Pak	FBgn0267698	1431.81	-0.415853	0.117719	-3.53258	0.000411532	0.00812468	1742.42	1475.91	1693.22	1276.22	1178.23	1224.85	1431.81	3.3856
1360{}6357	FBti0215136	4.43081	-5.44664	1.54255	-3.53093	0.000414099	0.00816014	12.4253	5.09522	9.06433	0	0	0	4.43081	3.3829
dome	FBgn0043903	1096.89	-0.390094	0.110829	-3.51977	0.000431919	0.00844837	1165.11	1326.45	1240.91	933.822	919.561	995.482	1096.89	3.3646
Hs3st-A	FBgn0053147	229.21	-0.800849	0.227666	-3.51765	0.000435388	0.00850052	294.385	232.682	346.257	160.973	196.587	144.374	229.21	3.36112
pod1	FBgn0029903	1848.07	-0.487326	0.138683	-3.51395	0.000441493	0.0085813	2208.84	2385.41	1876.32	1420.3	1590.8	1606.74	1848.07	3.35508
Ag5r2	FBgn0020508	16.7885	-2.95317	0.840479	-3.51367	0.000441959	0.0085813	11.4695	26.3253	51.6667	6.22548	3.88001	1.16431	16.7885	3.35462
IFT54	FBgn0038221	110.074	-0.753249	0.214451	-3.51245	0.000443991	0.00860496	146.237	148.61	119.649	82.7099	84.0668	79.1728	110.074	3.35263
Cyp28a5	FBgn0028940	3448.32	-0.684705	0.195029	-3.51078	0.000446797	0.00862775	4601.2	3166.68	4987.19	2590.69	2485.79	2858.37	3448.32	3.34989
Ugt304A1	FBgn0040250	260.554	-0.873622	0.249209	-3.50558	0.000455619	0.0087502	400.478	286.181	325.409	188.543	134.507	228.204	260.554	3.3414
Ddc	FBgn0000422	400.396	-0.847724	0.242542	-3.49517	0.000473767	0.0090552	483.633	546.037	513.948	284.593	375.067	199.096	400.396	3.32444
CG10550	FBgn0039321	1067.33	-0.455072	0.130267	-3.49337	0.000476968	0.00909418	1093.43	1365.52	1243.63	899.137	874.294	927.952	1067.33	3.32151
CG45071	FBgn0266441	153.368	-0.625574	0.179281	-3.48935	0.0004842	0.00917936	179.69	201.261	177.661	125.399	115.107	121.088	153.368	3.31498
CG33494	FBgn0053494	111.216	-0.787509	0.225768	-3.48814	0.000486395	0.00917936	155.795	122.285	144.123	72.927	80.1868	91.9802	111.216	3.31301
AttC	FBgn0041579	13.0129	-3.53534	1.01527	-3.48218	0.000497344	0.00933138	11.4695	13.5872	47.1345	3.55742	0	2.32861	13.0129	3.30334
ZnT41F	FBgn0025693	1246.15	-0.384025	0.110462	-3.47655	0.000507907	0.00946052	1429.87	1357.03	1447.57	1114.36	989.401	1138.69	1246.15	3.29422
Rop	FBgn0004574	3856.17	-0.465006	0.133853	-3.47402	0.00051273	0.0094626	4991.16	3865.57	4561.17	3311.07	3078.14	3329.92	3856.17	3.29011
CG30344	FBgn0050344	847.505	-0.485861	0.139822	-3.47485	0.000511143	0.0094626	995.939	1086.13	884.679	699.032	653.134	766.113	847.505	3.29146
CG9664	FBgn0031515	139.868	-1.749	0.504327	-3.46799	0.000524373	0.00961684	135.723	386.387	124.181	40.0209	62.0801	90.8159	139.868	3.28036
Mmp1	FBgn0035049	2560.39	-1.11624	0.322062	-3.4659	0.000528453	0.00965818	3282.2	5156.36	2073.92	1389.17	1451.12	2009.59	2560.39	3.27699
CG32187	FBgn0052187	16.3771	-2.07942	0.600673	-3.46182	0.000536532	0.00972188	19.1159	36.5157	23.5673	4.44677	6.46668	8.15014	16.3771	3.2704
Takl1	FBgn0046689	978.545	-1.11265	0.321456	-3.46129	0.000537597	0.00972453	945.282	2071.21	997.983	574.523	540.614	741.663	978.545	3.26954
lncRNA:CR44444	FBgn0265637	85.9958	-1.35231	0.391154	-3.45722	0.000545779	0.00982217	187.336	95.1107	88.8304	59.5867	47.8534	37.2578	85.9958	3.26298
INE-1{}4114	FBti0062175	12.1939	-2.61384	0.756531	-3.45504	0.00055022	0.00988528	19.1159	16.1348	27.193	0.889354	5.17334	4.65722	12.1939	3.25946
Tsf3	FBgn0034094	681.762	-0.906153	0.262428	-3.45295	0.000554485	0.00991142	900.359	1165.11	601.872	514.047	512.161	397.028	681.762	3.25611
Rilpl	FBgn0024985	1701.88	-0.493222	0.14292	-3.45103	0.000558453	0.00991536	2050.18	2221.51	1698.66	1484.33	1418.79	1337.79	1701.88	3.25301
Uch	FBgn0010288	4058.98	-0.635583	0.18413	-3.45181	0.000556832	0.00991536	4418.64	6131.24	4265.67	2829.93	3241.1	3467.3	4058.98	3.25428
CG12974	FBgn0037065	2723.49	-0.657135	0.190392	-3.45149	0.00055751	0.00991536	2957.23	3795.94	3247.75	2347.01	1639.95	2353.06	2723.49	3.25375
Quasimodo{}3602	FBti0061663	99.75	-1.21194	0.351174	-3.45111	0.000558278	0.00991536	91.7564	178.333	147.749	52.4719	47.8534	80.3371	99.75	3.25315
lncRNA:CR43459	FBgn0263413	110.217	-1.72164	0.499518	-3.4466	0.000567697	0.0100626	236.081	203.809	67.9825	70.259	51.7334	31.4363	110.217	3.24588
CG5819	FBgn0034717	1756.83	-0.502153	0.145765	-3.44495	0.000571174	0.0100904	2199.29	1889.48	2091.14	1509.23	1241.6	1610.24	1756.83	3.24323
Pkn	FBgn0020621	1364.35	-0.418435	0.121534	-3.44296	0.000575393	0.0101311	1682.2	1457.23	1541.84	1069	1214.44	1221.36	1364.35	3.24004
Fim	FBgn0024238	2980.43	-0.455299	0.132435	-3.4379	0.000586251	0.0102541	3378.74	3254.14	3706.4	2232.28	2503.9	2807.14	2980.43	3.23192
CG4496	FBgn0031894	93.7664	-1.15315	0.335493	-3.43719	0.000587784	0.0102639	91.7564	175.785	120.556	56.9187	46.5601	71.0227	93.7664	3.23078
CG13982	FBgn0031811	23.7112	-1.68201	0.489865	-3.43362	0.000595578	0.0103829	36.3202	41.6109	29.9123	6.22548	14.2267	13.9717	23.7112	3.22506
sgl	FBgn0261445	2344.03	-0.534646	0.156074	-3.42559	0.000613466	0.0106073	2563.44	2905.97	2849.83	1662.2	1815.84	2266.9	2344.03	3.21221
AttB	FBgn0041581	160.213	-1.89371	0.552705	-3.42625	0.000611967	0.0106073	360.335	81.5235	316.345	107.612	46.5601	48.9008	160.213	3.21327
CG12493	FBgn0035571	65.4309	-1.47184	0.430646	-3.41774	0.000631427	0.0108823	91.7564	131.626	65.2632	32.0168	20.6934	51.2295	65.4309	3.19968
mt:srRNA	FBgn0013688	810.947	-0.628473	0.184377	-3.40862	0.000652923	0.01118	851.614	1030.08	1071.4	522.051	645.374	745.156	810.947	3.18514
Ldh	FBgn0001258	4232.83	-1.02433	0.300605	-3.40755	0.000655496	0.0112059	7250.66	3801.88	5975.21	3820.67	2061.58	2486.96	4232.83	3.18343
CG5246	FBgn0038484	60.1208	-2.48793	0.731944	-3.39907	0.000676144	0.0115217	163.441	89.1663	54.386	40.0209	9.05335	4.65722	60.1208	3.16996
CG10211	FBgn0032685	3810.83	-0.635927	0.187338	-3.39455	0.000687407	0.011676	5430.83	4693.54	3788.89	3432.91	2975.96	2542.84	3810.83	3.16279
CG10916	FBgn0034312	700.581	-0.769992	0.227104	-3.39048	0.000697713	0.0117455	851.614	970.639	825.76	362.857	563.894	628.725	700.581	3.15632
Cyp4c3	FBgn0015032	280.342	-1.26423	0.37275	-3.39163	0.000694776	0.0117455	330.705	560.474	295.497	95.1609	172.014	228.204	280.342	3.15816
28SrRNA-Psi:CR40741	FBgn0085771	8791.92	-1.41653	0.417685	-3.39138	0.000695414	0.0117455	4827.72	13707.8	19840	5171.59	5292.33	3912.07	8791.92	3.15776
CG16898	FBgn0034480	191.549	-3.1808	0.938076	-3.39076	0.00069698	0.0117455	257.109	229.285	548.392	5.33613	43.9734	65.2011	191.549	3.15678
CG14247	FBgn0039454	30.013	-1.6551	0.488371	-3.38903	0.000701403	0.011772	62.1267	49.2538	25.3801	15.119	14.2267	13.9717	30.013	3.15403
CG15141	FBgn0032635	262.777	-0.711602	0.210169	-3.38586	0.000709546	0.0118616	286.739	406.768	284.62	184.096	209.52	204.918	262.777	3.14902
CG12780	FBgn0033301	64.1517	-1.09685	0.32419	-3.38335	0.000716076	0.0119519	82.1984	107.849	71.6082	36.4635	53.0267	33.7649	64.1517	3.14504
Whamy	FBgn0037750	1323.14	-0.532085	0.157559	-3.37705	0.000732666	0.0121712	1638.23	1531.11	1525.53	1174.84	876.881	1192.25	1323.14	3.13509
twf	FBgn0038206	867.761	-0.410935	0.122589	-3.35212	0.000801946	0.0131162	1063.8	997.813	909.152	701.7	754.014	780.085	867.761	3.09585
lncRNA:Hsromega	FBgn0001234	5046.65	-0.386516	0.115474	-3.34722	0.000816261	0.0132887	5673.6	6190.69	5289.94	4034.11	4522.79	4568.74	5046.65	3.08817
CG13924	FBgn0035286	2295.98	-0.467296	0.139823	-3.34206	0.000831593	0.0134761	2654.24	2303.89	3036.55	2008.16	1862.4	1910.63	2295.98	3.08009
CG43110	FBgn0262570	57.3423	-1.04919	0.31516	-3.32907	0.000871372	0.0139078	77.4194	75.579	77.9532	25.7913	46.5601	40.7507	57.3423	3.0598
Gclc	FBgn0040319	1468.97	-0.617387	0.185731	-3.3241	0.000887054	0.0141155	1683.16	1789.27	1865.44	1428.3	918.268	1129.38	1468.97	3.05205
Sxl	FBgn0264270	2434.75	-0.355423	0.107	-3.32171	0.000894681	0.0142155	2896.06	2479.67	2824.45	2162.91	2127.54	2117.87	2434.75	3.04833
CG13893	FBgn0035146	839.839	-1.11595	0.336197	-3.31934	0.000902295	0.0142299	838.233	1774.83	834.825	473.136	434.561	683.448	839.839	3.04465
CG8051	FBgn0031012	798.762	-0.667602	0.2013	-3.31646	0.000911662	0.0143134	1202.39	753.243	986.199	643.892	566.481	640.368	798.762	3.04017
CG3662	FBgn0031285	6860.71	-0.438383	0.13229	-3.31381	0.000920339	0.0144282	7341.47	8501.37	7843.36	5990.69	5103.5	6383.89	6860.71	3.03605
Asap	FBgn0050372	1261.91	-0.483749	0.146503	-3.30197	0.000960077	0.0149846	1551.26	1632.17	1230.94	1048.55	1061.83	1046.71	1261.91	3.01769
CG15905	FBgn0034462	24.0519	-3.04999	0.924798	-3.298	0.000973752	0.0151533	36.3202	74.7298	17.2222	0	9.05335	6.98584	24.0519	3.01155
Inx3	FBgn0265274	1437.29	-0.575287	0.174756	-3.29194	0.000994997	0.0154385	1578.97	2110.27	1470.23	1079.68	1179.52	1205.06	1437.29	3.00218
CG31436	FBgn0051436	747.885	-0.516145	0.156857	-3.29055	0.000999924	0.0154922	913.741	994.416	732.398	606.54	609.161	631.054	747.885	3.00003
CG7231	FBgn0031968	67.9589	-1.09782	0.333951	-3.28737	0.00101129	0.0156226	90.8006	90.8647	96.9883	49.8038	24.5734	54.7224	67.9589	2.99512
Trim9	FBgn0051721	244.072	-0.579866	0.176591	-3.28367	0.00102467	0.0157602	280.048	277.689	320.877	215.224	166.84	203.754	244.072	2.98942
CG7222	FBgn0033551	1575.44	-0.353306	0.107986	-3.27178	0.00106873	0.0162257	1718.52	1757.85	1826.46	1390.06	1275.23	1484.49	1575.44	2.97113
gypsy2{}5191	FBti0063252	5.15098	-4.64488	1.41988	-3.27133	0.00107044	0.0162284	8.60216	11.0396	9.97076	0	1.29334	0	5.15098	2.97044
CG6701	FBgn0033889	1586.58	-0.388715	0.118962	-3.26757	0.00108475	0.0163984	1911.59	1884.38	1600.76	1340.26	1374.82	1407.65	1586.58	2.96467
INE-1{}6208	FBti0064269	127.032	-0.837065	0.258024	-3.24414	0.00117806	0.0174964	119.474	180.031	188.538	82.7099	98.2935	93.1445	127.032	2.92883
CROT	FBgn0039543	626.887	-0.599806	0.185043	-3.24144	0.00118927	0.0175767	808.603	827.973	629.064	450.903	459.134	585.646	626.887	2.92472
Lst	FBgn0034140	362.441	-1.08522	0.335091	-3.23859	0.00120122	0.0177285	338.352	774.473	365.292	251.687	210.814	234.025	362.441	2.92038
CG13029	FBgn0036670	11.1644	-2.32685	0.718572	-3.23816	0.00120303	0.0177304	25.8065	14.4364	15.4094	2.66806	5.17334	3.49292	11.1644	2.91972
28SrRNA-Psi:CR45859	FBgn0267519	14390.1	-1.43908	0.444523	-3.23735	0.00120646	0.0177563	7483.88	23589.2	32004.3	9146.12	8749.41	5367.45	14390.1	2.91849
CR33013	FBgn0053013	1325.81	-0.760446	0.235083	-3.23479	0.00121732	0.0178417	1772.04	1516.68	1714.06	987.183	684.174	1280.74	1325.81	2.9146
Ptp61F	FBgn0267487	2073.67	-0.481685	0.148968	-3.23349	0.00122287	0.0178949	2416.25	2759.06	2073.92	1623.07	1703.32	1866.38	2073.67	2.91262
c11.1	FBgn0040236	972.21	-0.437033	0.135225	-3.2319	0.00122972	0.0179488	1263.56	1014.8	1077.75	852.891	782.468	841.793	972.21	2.91019
yellow-b	FBgn0032601	487.858	-0.663621	0.20549	-3.22946	0.00124026	0.0180528	519.953	695.497	577.398	298.823	403.521	431.958	487.858	2.90649
vis	FBgn0033748	94.59	-1.16993	0.362474	-3.22763	0.00124818	0.0180935	177.778	139.269	76.1404	64.9229	58.2001	51.2295	94.59	2.90372
Rab3-GAP	FBgn0027505	498.755	-0.389064	0.120686	-3.22376	0.00126517	0.0182897	584.947	568.966	542.953	424.222	413.867	457.572	498.755	2.89785
CG2556	FBgn0030396	4249.22	-0.408393	0.126894	-3.21837	0.00128922	0.018536	4745.52	4602.68	5192.95	3750.41	3222.99	3980.76	4249.22	2.88967
Sting	FBgn0033453	784.073	-0.413344	0.128641	-3.21317	0.0013128	0.018624	876.464	814.385	996.17	667.905	666.068	683.448	784.073	2.8818
CG13228	FBgn0033588	445.287	-0.965022	0.300262	-3.21393	0.00130932	0.018624	594.505	638.6	533.889	367.303	368.6	168.824	445.287	2.88295
Phk-3	FBgn0035089	8522.93	-1.14963	0.359235	-3.20022	0.00137322	0.0192215	7874.8	19803.4	7570.53	4578.4	5897.61	5412.86	8522.93	2.86226
CG12825	FBgn0033221	2413.38	-0.418672	0.131029	-3.19525	0.00139708	0.0195038	2530.95	2781.99	2971.29	2122.89	1836.54	2236.63	2413.38	2.85478
Slik	FBgn0035001	3816.76	-0.338031	0.10583	-3.19408	0.00140276	0.0195431	4419.6	3920.77	4444.24	3207.9	3538.56	3369.5	3816.76	2.85302
CG6983	FBgn0035896	1078.2	-0.373895	0.117095	-3.1931	0.00140756	0.0195727	1212.9	1134.53	1303.45	892.022	927.321	998.975	1078.2	2.85153
Ada1-1	FBgn0051865	13.1389	-2.01576	0.632126	-3.18886	0.00142833	0.0198095	16.2485	21.2301	25.3801	3.55742	7.76001	4.65722	13.1389	2.84517
DptB	FBgn0034407	73.8589	-4.25919	1.33814	-3.18293	0.00145793	0.0201458	226.524	27.1745	167.69	12.451	0	9.31445	73.8589	2.83626
RabX1	FBgn0015372	469.959	-0.686631	0.216821	-3.16681	0.00154119	0.0210709	513.262	739.655	485.848	336.176	334.974	409.836	469.959	2.81214
Mct1	FBgn0023549	746.741	-0.547334	0.17295	-3.16469	0.00155246	0.021143	931.901	810.988	916.404	514.047	579.414	727.691	746.741	2.80898
lncRNA:CR44353	FBgn0265453	52.2231	-0.902831	0.285273	-3.1648	0.00155191	0.021143	64.0383	69.6346	70.7018	40.0209	37.5067	31.4363	52.2231	2.80913
Hsp67Ba	FBgn0001227	32.9745	-1.69633	0.536122	-3.16408	0.00155576	0.0211608	37.276	80.6742	33.538	18.6764	9.05335	18.6289	32.9745	2.80806
Ptp52F	FBgn0034085	929.402	-0.473709	0.15013	-3.15533	0.00160316	0.0217596	1090.56	966.393	1186.52	845.776	680.294	806.864	929.402	2.79502
neo	FBgn0039704	1375.77	-0.77801	0.246736	-3.15321	0.00161484	0.021852	1757.71	2197.74	1258.13	886.686	902.748	1251.63	1375.77	2.79187
CG3604	FBgn0031562	24773.6	-0.466975	0.148231	-3.15032	0.00163094	0.0220332	27686.5	33333.8	25223.3	19143.3	22637.2	20617.5	24773.6	2.78756
Cftr	FBgn0039207	1376.41	-0.674436	0.214302	-3.14713	0.00164881	0.0221699	1333.33	2048.28	1695.94	1091.24	861.361	1228.34	1376.41	2.78283
mthl4	FBgn0034219	581.301	-0.635296	0.201996	-3.1451	0.00166031	0.0222961	694.863	754.941	670.76	419.775	580.707	366.756	581.301	2.77981
Pi4KIIalpha	FBgn0037339	979.122	-0.348754	0.111002	-3.14187	0.00167875	0.0224583	1053.29	1115	1122.16	837.772	817.388	929.116	979.122	2.77501
LRR	FBgn0033212	3207.51	-0.507723	0.162315	-3.12802	0.0017599	0.0233082	3497.26	4487.19	3313.01	2422.6	2629.35	2895.63	3207.51	2.75451
Tsf1	FBgn0022355	6763.94	-0.605277	0.19376	-3.12384	0.00178505	0.0235249	6919	8588.84	8977.31	4227.1	6385.2	5486.21	6763.94	2.74835
Zw	FBgn0004057	747.924	-0.357412	0.114551	-3.12011	0.00180787	0.023765	888.89	806.742	824.854	642.114	629.854	695.091	747.924	2.74283
lncRNA:CR32368	FBgn0052368	348.215	-1.2123	0.389088	-3.11574	0.00183482	0.0240595	484.588	652.188	323.597	320.168	188.827	119.924	348.215	2.73641
vir-1	FBgn0043841	1288.44	-0.938161	0.301328	-3.11342	0.00184934	0.0242199	1168.94	2561.2	1348.77	760.398	950.601	940.759	1288.44	2.73298
CG2765	FBgn0035087	3504.27	-0.436106	0.140209	-3.11039	0.00186838	0.0243487	3828.92	3785.75	4476.87	3276.38	2617.71	3040	3504.27	2.72854
TBCB	FBgn0034451	746.148	-0.565405	0.18214	-3.10422	0.00190779	0.0247708	837.277	1081.88	751.433	547.842	616.921	641.533	746.148	2.71947
unc-104	FBgn0267002	408.03	-0.418608	0.134988	-3.10108	0.00192814	0.0249782	429.152	502.728	468.626	353.963	336.267	357.442	408.03	2.71486
pes	FBgn0031969	1390.03	-0.448435	0.144724	-3.09855	0.00194471	0.0251576	1846.6	1503.09	1464.8	1271.78	1107.09	1146.84	1390.03	2.71115
moody	FBgn0025631	840.584	-0.500636	0.161882	-3.09259	0.00198415	0.0255326	1093.43	1018.19	844.796	785.3	642.788	658.997	840.584	2.70243
CG10433	FBgn0034638	1204.35	-0.675228	0.218684	-3.08768	0.00201724	0.0256256	1238.71	1869.94	1333.36	746.168	1019.15	1018.77	1204.35	2.69524
Nuf2	FBgn0031886	69.2569	-0.932907	0.302113	-3.08794	0.00201549	0.0256256	92.7122	111.246	68.8889	48.9145	41.3867	52.3938	69.2569	2.69562
CG2975	FBgn0031468	232.112	-1.0124	0.327693	-3.08946	0.00200519	0.0256256	275.269	457.72	197.602	140.518	177.187	144.374	232.112	2.69784
CG4576	FBgn0038366	218.329	-1.04174	0.337423	-3.08733	0.00201963	0.0256256	242.772	397.427	242.018	158.305	86.6534	182.796	218.329	2.69473
CG7896	FBgn0039728	1426.08	-0.560401	0.181705	-3.08413	0.00204148	0.0258099	1975.63	1482.71	1642.46	1366.94	1015.27	1073.49	1426.08	2.69006
CG15547	FBgn0039809	416.279	-0.614976	0.199462	-3.08317	0.00204807	0.0258623	463.561	629.259	417.866	319.278	320.747	346.963	416.279	2.68866
kay	FBgn0001297	4086.03	-0.481289	0.156287	-3.07952	0.00207335	0.0260882	4519	5686.26	4078.04	3268.38	3415.7	3548.8	4086.03	2.68333
NLaz	FBgn0053126	55.8806	-1.69761	0.551324	-3.07914	0.00207597	0.0260901	66.9057	151.158	38.0702	22.2339	21.9867	34.9292	55.8806	2.68278
CR43364	FBgn0263096	7.90255	-3.64814	1.18581	-3.07649	0.00209452	0.026292	9.55796	20.3809	13.5965	0	3.88001	0	7.90255	2.67892
Snx6	FBgn0032005	2110.5	-0.351693	0.114493	-3.07174	0.00212814	0.0266824	2252.81	2610.45	2235.26	1791.16	1841.71	1931.58	2110.5	2.672
CG31697	FBgn0051697	23.2563	-1.40851	0.458596	-3.07134	0.00213101	0.0266867	42.055	34.8173	24.4737	12.451	12.9334	12.8074	23.2563	2.67142
CG44008	FBgn0264750	3826.84	-0.362267	0.118122	-3.06689	0.00216295	0.026991	4580.17	4171.28	4164.15	3408.89	3010.88	3625.65	3826.84	2.66495
Edg91	FBgn0004554	201.854	-1.08441	0.353746	-3.0655	0.00217303	0.027053	172.999	317.602	332.661	160.084	147.44	80.3371	201.854	2.66293
Rok	FBgn0026181	1784.54	-0.364497	0.119368	-3.05356	0.00226145	0.0279564	2063.56	2154.43	1807.43	1480.77	1567.52	1633.52	1784.54	2.64561
svr	FBgn0004648	3375.58	-0.320839	0.105213	-3.04941	0.00229289	0.028246	3827.01	3465.6	3956.58	3042.48	2841.46	3120.34	3375.58	2.63962
alpha-Est10	FBgn0015569	374.938	-0.53433	0.175711	-3.04097	0.0023582	0.0289096	497.969	437.339	397.018	353.074	275.48	288.748	374.938	2.62742
CG32054	FBgn0052054	132.144	-0.84534	0.27835	-3.03697	0.0023897	0.0292006	171.087	119.738	218.45	89.8248	98.2935	95.4731	132.144	2.62166
CecA2	FBgn0000277	6.77459	-4.16998	1.37369	-3.0356	0.00240056	0.0292996	4.77898	9.34123	24.4737	0.889354	0	1.16431	6.77459	2.61969
Abca3	FBgn0031170	1428.25	-0.568696	0.187391	-3.03481	0.00240684	0.0293129	2068.34	1385.9	1664.21	1059.22	1100.63	1291.22	1428.25	2.61855
Su(dx)	FBgn0003557	1845.96	-0.443234	0.146211	-3.03147	0.00243364	0.0296009	2280.53	1835.98	2266.99	1675.54	1400.68	1616.06	1845.96	2.61374
Yeti	FBgn0267398	3274.4	-0.499724	0.16497	-3.02918	0.00245218	0.0297922	3200	4465.96	3840.56	2453.73	2716	2970.14	3274.4	2.61045
Sarm	FBgn0262579	8679.88	-0.311712	0.102959	-3.02753	0.00246563	0.0299212	8900.37	9449.08	10492	7677.8	7822.09	7737.98	8679.88	2.60807
Prosbeta3	FBgn0026380	4205.36	-0.437174	0.144461	-3.02623	0.00247623	0.0300155	4661.41	5630.21	4220.35	3380.44	3722.22	3617.5	4205.36	2.60621
MsrA	FBgn0000565	2148.01	-1.03257	0.34198	-3.0194	0.00253277	0.0305956	2292.95	4196.76	2166.37	1108.14	1061.83	2061.99	2148.01	2.5964
lap	FBgn0086372	1430.55	-0.322532	0.106945	-3.01587	0.00256247	0.0308488	1526.41	1634.72	1608.92	1286.9	1176.93	1349.43	1430.55	2.59134
Rip11	FBgn0027335	2461.23	-0.340469	0.112987	-3.01335	0.00258379	0.0310349	2771.81	2939.94	2538.01	2041.96	2171.51	2304.16	2461.23	2.58774
pdm2	FBgn0004394	135.33	-0.756294	0.251122	-3.01166	0.00259826	0.0311732	146.237	144.364	219.357	100.497	106.053	95.4731	135.33	2.58532
Irc	FBgn0038465	403.73	-0.861646	0.286544	-3.00703	0.00263817	0.0314736	374.672	741.354	445.965	253.466	271.6	335.32	403.73	2.5787
CG7916	FBgn0028534	97.7791	-1.36009	0.452936	-3.00283	0.00267483	0.0318392	198.805	86.6187	137.778	87.1567	41.3867	34.9292	97.7791	2.5727
5.8SrRNA-Psi:CR45854	FBgn0267514	79.4183	-1.48184	0.493884	-3.00038	0.00269641	0.0319523	66.9057	193.618	90.6433	56.9187	43.9734	24.4504	79.4183	2.56921
RhoGAP71E	FBgn0036518	642.322	-0.415131	0.138409	-2.99931	0.00270593	0.0319578	681.482	811.838	709.737	580.748	503.107	567.017	642.322	2.56768
1360{}6337	FBti0215116	16.8785	-1.95025	0.650165	-2.99962	0.00270313	0.0319578	14.3369	29.7221	36.2573	7.11483	10.3467	3.49292	16.8785	2.56813
CG12321	FBgn0038577	1600.93	-0.664032	0.221953	-2.99177	0.00277362	0.0325754	1799.76	2601.11	1487.46	1165.05	1307.56	1244.64	1600.93	2.55695
CG15097	FBgn0034396	266.685	-0.836833	0.279687	-2.99203	0.00277128	0.0325754	295.341	472.157	257.427	159.194	213.4	202.589	266.685	2.55732
Shmt	FBgn0029823	3496.99	-0.43952	0.14695	-2.99095	0.00278112	0.0326273	3456.16	4570.41	4049.04	2743.66	2964.32	3198.35	3496.99	2.55578
mgl	FBgn0261260	3365.13	-0.334311	0.11193	-2.98679	0.00281925	0.0330015	3693.19	4120.33	3445.35	2874.39	3007	3050.48	3365.13	2.54987
INE-1{}6210	FBti0064271	48.0719	-1.20813	0.406091	-2.97502	0.00292972	0.0341435	88.889	67.087	45.3216	31.1274	36.2134	19.7932	48.0719	2.53317
CG9953	FBgn0035726	2414.97	-0.307968	0.103543	-2.9743	0.00293659	0.0341859	2701.08	2697.07	2616.87	2079.31	2044.76	2350.73	2414.97	2.53216
Gld2	FBgn0038934	4.61644	-4.47603	1.50772	-2.96875	0.00299015	0.0345435	13.3811	8.49203	4.53216	0	1.29334	0	4.61644	2.52431
Rb97D	FBgn0004903	827.155	-0.325626	0.10984	-2.96455	0.00303122	0.0349036	960.574	934.972	865.644	754.172	703.574	743.991	827.155	2.51838
CG7130	FBgn0037151	169.484	-0.641904	0.216688	-2.96234	0.0030531	0.0350412	216.01	199.563	205.76	163.641	107.347	124.581	169.484	2.51526
ham	FBgn0045852	81.6481	-0.957139	0.323298	-2.96054	0.00307096	0.0352079	107.049	78.1266	138.684	60.4761	42.6801	62.8725	81.6481	2.51273
bif	FBgn0014133	2013.01	-0.498637	0.168467	-2.95984	0.00307797	0.0352501	2169.66	2810.01	2092.05	1546.59	1581.75	1878.03	2013.01	2.51174
Mmp2	FBgn0033438	127.139	-0.821661	0.27826	-2.95286	0.00314849	0.0359019	123.298	191.071	173.129	96.0503	69.8401	109.445	127.139	2.5019
CG7220	FBgn0033544	3797.19	-0.488284	0.165495	-2.95044	0.0031732	0.0361062	3868.1	4888.86	4544.86	3282.61	2637.11	3561.61	3797.19	2.4985
CG32687	FBgn0052687	2208.72	-0.46941	0.159154	-2.9494	0.00318388	0.0361889	2689.61	2355.69	2650.41	1876.54	1537.78	2142.32	2208.72	2.49704
CG4577	FBgn0031306	182.709	-0.59243	0.20094	-2.94829	0.00319539	0.0362807	213.142	187.674	258.333	141.407	139.68	156.017	182.709	2.49548
CG13616	FBgn0039200	187.651	-1.23518	0.419519	-2.94428	0.00323705	0.0366358	179.69	422.903	186.725	70.259	148.734	117.595	187.651	2.48985
Bsg	FBgn0261822	10587.7	-0.325749	0.110715	-2.94223	0.0032586	0.0368009	11260.2	10990.4	13082.5	9142.56	9591.37	9458.82	10587.7	2.48697
Zip99C	FBgn0039714	1727.05	-0.73884	0.251157	-2.94174	0.00326371	0.0368194	2016.73	2911.07	1551.81	1274.44	1110.97	1497.3	1727.05	2.48629
rho-4	FBgn0030318	1766.75	-0.373222	0.127029	-2.93808	0.00330247	0.0371457	2166.79	2000.72	1814.68	1495.89	1444.66	1677.76	1766.75	2.48116
moon	FBgn0030373	48.0645	-1.06764	0.363389	-2.93802	0.00330317	0.0371457	56.3919	87.4679	51.6667	36.4635	28.4534	27.9433	48.0645	2.48107
toy	FBgn0019650	53.2016	-1.44572	0.492556	-2.93515	0.00333391	0.0374517	44.9224	113.793	75.2339	41.7996	27.16	16.3003	53.2016	2.47705
PGRP-LB	FBgn0037906	1221.44	-0.642823	0.219428	-2.92953	0.00339471	0.0379733	1323.78	1982.04	1161.14	925.818	976.468	959.388	1221.44	2.4692
Ork1	FBgn0017561	4011.06	-0.592785	0.202405	-2.9287	0.00340378	0.0380346	5067.63	4256.2	5149.45	4114.15	2657.8	2821.11	4011.06	2.46804
CG4781	FBgn0035043	1331.57	-0.381204	0.130325	-2.92502	0.00344429	0.0383157	1513.02	1426.66	1580.82	1181.95	1017.85	1269.09	1331.57	2.4629
lncRNA:CR43270	FBgn0262951	18.6994	-1.36777	0.467955	-2.92288	0.00346811	0.0384691	24.8507	28.0237	28.0994	11.5616	10.3467	9.31445	18.6994	2.45991
Rpt4	FBgn0028685	5732.75	-0.474907	0.162547	-2.92167	0.00348166	0.0385789	6419.12	8017.32	5566.41	4575.73	4930.19	4887.76	5732.75	2.45821
bbg	FBgn0087007	4083.61	-0.51647	0.176912	-2.91936	0.00350747	0.0387433	5548.39	3865.57	5007.14	3297.73	3018.64	3764.2	4083.61	2.45501
CG9192	FBgn0035193	188.028	-0.990218	0.33933	-2.91816	0.00352102	0.0388523	248.507	346.475	155	102.276	116.4	159.51	188.028	2.45333
Sh3beta	FBgn0035772	6122.94	-0.328767	0.112758	-2.9157	0.00354888	0.0391191	6378.02	7258.13	6816.38	5291.66	5089.27	5904.2	6122.94	2.44991
pico	FBgn0261811	945.839	-0.408032	0.139977	-2.91499	0.00355702	0.0391679	1004.54	1163.41	1067.78	771.959	747.548	919.802	945.839	2.44891
Rpi	FBgn0050410	1446.52	-0.499385	0.171469	-2.9124	0.00358667	0.0394124	1758.66	1406.28	1919.83	1361.6	1092.87	1139.86	1446.52	2.44531
out	FBgn0259834	823.328	-0.400357	0.137695	-2.90757	0.00364254	0.039902	853.525	1057.26	900.088	750.615	699.694	678.79	823.328	2.4386
dia	FBgn0011202	2040.04	-0.38083	0.131561	-2.89471	0.00379509	0.0411893	2469.78	2253.78	2198.1	1552.81	1836.54	1929.25	2040.04	2.42078
mthl15	FBgn0051720	105.496	-0.669242	0.231243	-2.8941	0.00380246	0.0412271	125.209	140.968	121.462	66.7016	86.6534	91.9802	105.496	2.41994
CG14401	FBgn0032900	1332.64	-0.381265	0.132294	-2.88196	0.00395212	0.0424583	1631.54	1376.56	1516.46	1261.1	1158.83	1051.37	1332.64	2.40317
CG12795	FBgn0031535	721.938	-0.646003	0.224328	-2.87972	0.00398027	0.0426469	701.554	1171.05	769.562	528.276	563.894	597.289	721.938	2.40009
CG9522	FBgn0030587	23.639	-2.12886	0.74044	-2.87513	0.00403856	0.0431014	31.5413	46.7061	37.1638	5.33613	1.29334	19.7932	23.639	2.39377
CG5171	FBgn0031907	1172.47	-0.773259	0.269317	-2.87119	0.00408934	0.0434909	1254	2092.44	1091.35	798.64	777.294	1021.1	1172.47	2.38835
mex1	FBgn0004228	1300.9	-0.514804	0.179439	-2.86896	0.00411826	0.0437105	1605.74	1486.1	1498.33	837.772	1108.39	1269.09	1300.9	2.38529
CR18228	FBgn0037560	577.725	-0.38231	0.13334	-2.86718	0.00414142	0.0438683	649.941	621.616	690.702	507.821	451.374	544.895	577.725	2.38285
Drsl3	FBgn0052283	6.66294	-2.96233	1.03538	-2.86111	0.00422163	0.044451	12.4253	11.8888	10.8772	0	1.29334	3.49292	6.66294	2.37452
dsd	FBgn0039528	1097.99	-0.350197	0.122721	-2.85361	0.00432262	0.0452271	1274.08	1321.36	1096.78	988.073	938.961	968.703	1097.99	2.36425
CG13813	FBgn0036956	31.8057	-1.51168	0.530268	-2.85078	0.0043612	0.0454235	64.9941	43.3093	32.6316	8.89354	14.2267	26.779	31.8057	2.36039
Exo84	FBgn0266668	644.036	-0.339049	0.119044	-2.84811	0.00439801	0.0456272	703.465	749.846	704.298	546.063	545.787	614.754	644.036	2.35674
Prosbeta4	FBgn0032596	3673.8	-0.358797	0.125973	-2.84821	0.00439653	0.0456272	4126.17	4426.04	3830.59	2905.52	3539.86	3214.65	3673.8	2.35689
CG15056	FBgn0030918	8.15485	-2.78038	0.976019	-2.84869	0.00438993	0.0456272	22.9391	11.0396	9.06433	3.55742	0	2.32861	8.15485	2.35754
shn	FBgn0003396	1374.39	-0.459878	0.161591	-2.84594	0.00442799	0.0458036	1764.4	1559.99	1452.11	1347.37	1120.03	1002.47	1374.39	2.35379
CG42342	FBgn0259244	252.549	-0.995859	0.349961	-2.84563	0.0044324	0.0458044	232.258	518.863	257.427	131.624	177.187	197.932	252.549	2.35336
Rpn3	FBgn0261396	4973.09	-0.423707	0.148986	-2.84394	0.00445593	0.0460026	5322.83	6706.15	5064.24	3983.42	4521.5	4240.4	4973.09	2.35106
Cyp6w1	FBgn0033065	41.953	-2.111	0.742404	-2.84346	0.00446265	0.046004	25.8065	38.2141	140.497	15.119	6.46668	25.6147	41.953	2.35041
GMF	FBgn0028894	568.477	-0.528371	0.185879	-2.84255	0.00447539	0.0460686	671.924	783.814	557.456	405.546	479.827	512.295	568.477	2.34917
Rgk1	FBgn0264753	73.4008	-1.023	0.36042	-2.83837	0.0045345	0.0465865	99.4027	135.023	60.731	50.6932	49.1467	45.4079	73.4008	2.34347
CG7742	FBgn0031690	8.11766	-2.62392	0.925042	-2.83654	0.0045605	0.0467175	9.55796	22.0793	9.97076	0.889354	3.88001	2.32861	8.11766	2.34099
vap	FBgn0003969	1398.53	-0.302134	0.106582	-2.83477	0.00458589	0.0468715	1425.09	1641.51	1566.32	1245.99	1233.84	1278.41	1398.53	2.33858
Sirup	FBgn0031971	7992.4	-0.869421	0.306721	-2.83456	0.00458882	0.0468715	10761.3	8098.85	12132.6	8538.69	4018.39	4404.57	7992.4	2.3383
red	FBgn0285913	5560.97	-0.318649	0.112505	-2.8323	0.00462151	0.0471599	5615.3	6620.38	6282.49	5031.97	4650.83	5164.86	5560.97	2.33522
Mal-A4	FBgn0033294	20.8224	-2.45101	0.865843	-2.83078	0.00464343	0.0472924	28.6739	31.4205	46.2281	15.119	0	3.49292	20.8224	2.33316
CG1246	FBgn0035360	1319.49	-0.519816	0.183729	-2.82925	0.00466565	0.0474274	1440.38	1909.01	1314.33	1049.44	1001.04	1202.73	1319.49	2.33109
Ugt303A1	FBgn0040252	597.495	-0.552726	0.195651	-2.82505	0.00472727	0.0479616	695.819	641.148	795.848	519.383	375.067	557.703	597.495	2.32539
CG4734	FBgn0033826	90.2613	-0.858357	0.303871	-2.82474	0.00473188	0.0479624	120.43	83.2219	145.936	70.259	53.0267	68.6941	90.2613	2.32497
LManII	FBgn0027611	672.975	-0.910472	0.322474	-2.8234	0.00475175	0.0481178	633.692	785.512	1215.53	305.049	491.467	606.603	672.975	2.32315
CG34126	FBgn0083962	1335.56	-0.327903	0.116178	-2.82242	0.00476634	0.0481733	1600.96	1357.87	1501.05	1137.48	1179.52	1236.49	1335.56	2.32181
CG31869	FBgn0051869	335.656	-0.491495	0.174176	-2.82183	0.00477498	0.0482145	424.373	410.165	343.538	307.717	240.56	287.584	335.656	2.32103
ACXD	FBgn0040507	753.503	-0.412693	0.146476	-2.81747	0.00484035	0.0487833	874.553	797.401	910.965	677.688	554.841	705.569	753.503	2.31512
CG8008	FBgn0033387	1062.49	-0.419941	0.149425	-2.81038	0.00494826	0.0495387	1086.74	1197.38	1365.09	1009.42	888.521	827.822	1062.49	2.30555
Rpn7	FBgn0028688	4140.86	-0.397305	0.14144	-2.809	0.00496958	0.0497051	4455.92	5516.42	4149.65	3578.76	3596.76	3547.64	4140.86	2.30368

## Sheet: Upregulated genes
		baseMean	log2FoldChange	lfcSE	stat	pvalue	padj	RAP_T.1	RAP_T.2	RAP_T.3	RAP.Dl_T.1	RAP.Dl_T.2	RAP.Dl_T.3	MeanExpression	mlog10p
Nplp4	FBgn0040717	971.503	1.82749	0.179664	10.1717	2.65e-24	7.02e-21	450.18	462.815	368.918	1812.5	1361.88	1372.72	971.503	23.5768
Lcp3	FBgn0002534	316.993	5.28784	0.582334	9.08043	1.08e-19	1.27e-16	20.0717	8.49203	19.0351	234.79	420.334	1199.24	316.993	18.9666
y	FBgn0004034	86.3963	2.71883	0.308691	8.8076	1.28e-18	1.35e-15	26.7623	26.3253	15.4094	171.645	128.04	150.195	86.3963	17.8928
Alp7	FBgn0034710	4610.3	3.09315	0.356269	8.68208	3.89e-18	3.43e-15	1338.11	884.02	679.825	12318.4	4967.7	7473.68	4610.3	17.4101
CG7557	FBgn0036159	224.35	10.4389	1.23843	8.42914	3.48e-17	2.63e-14	0	0	0.906433	695.475	350.494	299.227	224.35	16.4584
Gfat1	FBgn0287209	2320.83	0.901555	0.107882	8.35686	6.44e-17	4.54e-14	1535.01	1675.48	1643.36	2792.57	3063.91	3214.65	2320.83	16.1911
MtnA	FBgn0002868	33656.7	1.54178	0.184853	8.34055	7.39e-17	4.89e-14	15373	21744.7	14508.4	47128.7	49236	53949.3	33656.7	16.1314
FucTA	FBgn0036485	240.479	3.55635	0.433579	8.20232	2.36e-16	1.47e-13	44.9224	34.8173	33.538	723.045	209.52	397.028	240.479	15.6271
CG34215	FBgn0085244	1785.49	1.5343	0.187795	8.1701	3.08e-16	1.81e-13	864.995	799.1	1085.91	3098.51	2637.11	2227.32	1785.49	15.5114
Lcp65Ac	FBgn0020642	433.86	2.08221	0.265507	7.84239	4.42e-15	2.13e-12	177.778	107	213.012	781.742	710.041	613.589	433.86	14.3546
fd96Cb	FBgn0004898	42.3124	6.12703	0.796139	7.69593	1.4e-14	6.19e-12	0	3.39681	0	89.8248	81.4801	79.1728	42.3124	13.8539
CG30457	FBgn0050457	42.3595	6.11233	0.798908	7.65085	2e-14	8.13e-12	0.955796	0.849203	1.81287	64.9229	98.2935	87.3229	42.3595	13.699
CG11350	FBgn0035552	73.8588	7.34188	0.976657	7.51735	5.59e-14	2.11e-11	0	0	2.7193	71.1483	223.747	145.538	73.8588	13.2526
CG15408	FBgn0031523	518.582	1.55589	0.214902	7.23999	4.49e-13	1.58e-10	228.435	231.832	329.942	916.924	690.641	713.72	518.582	12.3478
Cpr65Ay	FBgn0085300	179.86	2.61904	0.367211	7.13224	9.87e-13	3.17e-10	36.3202	33.1189	81.579	247.24	336.267	344.635	179.86	12.0057
CG13033	FBgn0036638	1445.55	2.42241	0.352583	6.87047	6.4e-12	1.69e-09	433.931	260.705	668.948	1772.48	3254.03	2283.2	1445.55	11.1938
HeT-A{}6268	FBti0102111	97.7159	1.80946	0.267838	6.7558	1.42e-11	3.34e-09	52.5688	39.9125	38.0702	176.092	153.907	125.745	97.7159	10.8477
CG3285	FBgn0031522	1568.86	1.60675	0.240241	6.68809	2.26e-11	5.09e-09	893.669	582.553	851.141	2422.6	1787.39	2875.84	1568.86	10.6459
Cpr47Ec	FBgn0033600	80.9679	2.08091	0.313078	6.64661	3e-11	6.35e-09	22.9391	27.1745	42.6024	114.727	129.334	149.031	80.9679	10.5229
CG1648	FBgn0033446	2460.99	0.664295	0.100209	6.62906	3.38e-11	7.01e-09	1895.34	1858.06	1959.71	3143.87	3116.94	2792.01	2460.99	10.4711
CG32249	FBgn0052249	265.086	3.41089	0.51844	6.57913	4.73e-11	9.63e-09	30.5855	70.4838	35.3509	221.449	358.254	874.394	265.086	10.3251
CG13531	FBgn0034786	1559.96	0.737406	0.112494	6.55507	5.56e-11	1.11e-08	1239.67	1053.86	1216.43	1956.58	1911.55	1981.65	1559.96	10.2549
Vajk2	FBgn0032538	175.153	4.00428	0.611563	6.54761	5.85e-11	1.15e-08	10.5138	7.64282	43.5088	195.658	275.48	518.116	175.153	10.2328
Lcp2	FBgn0002533	447.733	3.47493	0.532544	6.52516	6.79e-11	1.27e-08	23.8949	80.6742	116.93	634.999	486.294	1343.61	447.733	10.1681
hpRNA:CR33940	FBgn0062928	546.444	0.801005	0.123936	6.46304	1.03e-10	1.85e-08	411.948	416.958	367.105	715.93	663.481	703.241	546.444	9.98716
prc	FBgn0028573	34.7454	5.82935	0.904289	6.44633	1.15e-10	1.99e-08	0	0.849203	2.7193	70.259	100.88	33.7649	34.7454	9.9393
CG1368	FBgn0030539	1172.87	2.23361	0.357899	6.24089	4.35e-10	6.98e-08	262.844	364.308	606.404	1261.1	2666.86	1875.7	1172.87	9.36151
lncRNA:CR44549	FBgn0265742	25.2212	8.25269	1.32294	6.23816	4.43e-10	6.99e-08	0	0	0	79.1525	46.5601	25.6147	25.2212	9.3536
CG8837	FBgn0031520	195.403	2.40023	0.385658	6.22371	4.86e-10	7.56e-08	33.4528	81.5235	71.6082	446.456	318.16	221.218	195.403	9.31336
RSG7	FBgn0024941	297.909	2.28224	0.367261	6.21421	5.16e-10	7.91e-08	157.706	82.3727	65.2632	664.348	377.654	440.108	297.909	9.28735
lncRNA:CR45262	FBgn0266800	24.3329	8.20252	1.32562	6.18768	6.11e-10	9.1e-08	0	0	0	73.8164	23.28	48.9008	24.3329	9.21396
CG3568	FBgn0029710	46.7308	2.47091	0.401123	6.15998	7.28e-10	1.07e-07	7.64636	16.9841	18.1287	92.4928	65.9601	79.1728	46.7308	9.13787
copia{}1467	FBti0019469	57.853	2.17873	0.354251	6.15025	7.74e-10	1.12e-07	27.7181	16.9841	18.1287	72.927	99.5868	111.773	57.853	9.11126
CG13311	FBgn0035929	929.182	2.27261	0.374181	6.07356	1.25e-09	1.74e-07	190.203	352.419	413.333	2216.27	1502.86	900.008	929.182	8.90309
CG33489	FBgn0053489	25.3799	4.55471	0.753125	6.04774	1.47e-09	2.02e-07	0.955796	4.24601	0.906433	71.1483	40.0934	34.9292	25.3799	8.83268
CG13862	FBgn0038942	31.4903	3.90589	0.651109	5.99882	1.99e-09	2.66e-07	4.77898	3.39681	3.62573	39.1316	99.5868	38.4221	31.4903	8.70115
CG32603	FBgn0052603	163.344	2.97564	0.498928	5.96407	2.46e-09	3.17e-07	26.7623	50.9522	32.6316	183.207	159.08	527.431	163.344	8.60906
CG4607	FBgn0029932	320.986	0.875634	0.1488	5.88463	3.99e-09	5.03e-07	233.214	236.078	209.386	390.427	453.961	402.85	320.986	8.39903
CG31373	FBgn0051373	881.783	1.4458	0.246745	5.85951	4.64e-09	5.78e-07	438.71	350.721	631.784	1482.55	1086.4	1300.53	881.783	8.33348
CG9259	FBgn0032913	6667.48	1.09958	0.18804	5.84758	4.99e-09	6.07e-07	4378.5	4042.2	4308.28	8902.44	7079.72	11293.8	6667.48	8.3019
NaPi-T	FBgn0016684	1423.23	1.69365	0.29171	5.80595	6.4e-09	7.44e-07	667.145	452.625	897.369	2864.61	1872.75	1784.88	1423.23	8.19382
Neto	FBgn0265416	76.9979	1.87971	0.32583	5.76899	7.97e-09	9.17e-07	30.5855	22.0793	46.2281	128.067	126.747	108.28	76.9979	8.09854
CG34426	FBgn0085455	953.081	2.227	0.386955	5.75521	8.65e-09	9.85e-07	211.231	316.753	478.597	2271.41	1564.94	875.558	953.081	8.06298
Ir68a	FBgn0036150	64.5733	3.501	0.621512	5.63304	1.77e-08	1.87e-06	10.5138	11.8888	9.06433	184.986	138.387	32.6006	64.5733	7.75203
Nop17l	FBgn0033224	3149.24	0.587834	0.104318	5.635	1.75e-08	1.87e-06	2465.95	2432.97	2650.41	3712.16	3567.02	4066.92	3149.24	7.75696
sordd2	FBgn0052581	298.116	2.24512	0.404768	5.54669	2.91e-08	2.99e-06	167.264	44.1585	100.614	514.936	466.894	494.83	298.116	7.53611
Burdock{}1187	FBti0019283	24.0188	6.31093	1.13899	5.54083	3.01e-08	3.04e-06	0.955796	0.849203	0	70.259	33.6267	38.4221	24.0188	7.52143
Lcp65Aa	FBgn0020645	876.198	2.26651	0.409327	5.53717	3.07e-08	3.04e-06	149.104	224.189	531.17	1286.9	1670.99	1394.84	876.198	7.51286
Cpr11A	FBgn0030394	109.869	2.04183	0.368621	5.5391	3.04e-08	3.04e-06	21.9833	61.9918	44.4152	159.194	165.547	206.082	109.869	7.51713
Mp20	FBgn0002789	27270.9	0.750379	0.136009	5.51713	3.45e-08	3.35e-06	18298.7	20285.8	22417.9	32801.2	38250.4	31571.3	27270.9	7.46218
Jon25Bii	FBgn0031654	31.1847	4.80658	0.874346	5.49734	3.86e-08	3.68e-06	4.77898	0	1.81287	24.9019	54.3201	101.295	31.1847	7.41341
CG33490	FBgn0053490	23.8521	5.28161	0.968186	5.45516	4.89e-08	4.54e-06	0.955796	1.69841	0.906433	64.9229	59.4934	15.136	23.8521	7.31069
CR44383	FBgn0265533	47.5557	2.2927	0.425078	5.39359	6.91e-08	6.35e-06	26.7623	11.0396	10.8772	81.8206	69.8401	84.9943	47.5557	7.16052
TpnC47D	FBgn0010423	841.611	1.06935	0.198678	5.38233	7.35e-08	6.65e-06	687.217	425.451	517.573	1105.47	1125.2	1188.76	841.611	7.13371
Mlp60A	FBgn0259209	9621.67	0.735147	0.13671	5.37741	7.56e-08	6.72e-06	6756.52	7723.5	7184.39	11185.4	13830.9	11049.3	9621.67	7.12148
CG5773	FBgn0034290	1320.74	0.826384	0.153764	5.37436	7.69e-08	6.78e-06	1050.42	861.941	945.41	1587.5	1531.31	1947.88	1320.74	7.11407
mthl8	FBgn0052475	238.325	0.988203	0.186809	5.2899	1.22e-07	1.02e-05	175.866	146.912	156.813	306.827	276.774	366.756	238.325	6.91364
RpL14	FBgn0017579	17558.9	0.403519	0.0765447	5.27168	1.35e-07	1.11e-05	15070	15071.6	15214.5	19270.5	20733.5	19993.5	17558.9	6.86967
slf	FBgn0287234	1959.18	0.935179	0.178124	5.25016	1.52e-07	1.24e-05	1288.41	1255.97	1491.99	2615.59	3034.16	2068.97	1959.18	6.81816
CG15406	FBgn0031517	1672.06	2.12243	0.405254	5.23728	1.63e-07	1.32e-05	306.81	489.141	1077.75	2870.84	2143.06	3144.79	1672.06	6.78781
CG3588	FBgn0025643	7642.86	0.530486	0.101757	5.21324	1.86e-07	1.48e-05	5945.05	6151.62	6663.19	9222.6	9420.65	8454.03	7642.86	6.73049
CG31371	FBgn0051371	30.1313	2.73082	0.526386	5.18785	2.13e-07	1.67e-05	11.4695	3.39681	9.06433	66.7016	51.7334	38.4221	30.1313	6.67162
Prm	FBgn0003149	22549	0.808737	0.156061	5.1822	2.19e-07	1.71e-05	14993.6	14924.7	19249	27571.8	32113.5	26441.4	22549	6.65956
COX5A	FBgn0019624	18575.9	0.620596	0.119952	5.1737	2.3e-07	1.77e-05	15473.4	13287.5	15161.9	21733.1	24627.7	21171.7	18575.9	6.63827
CG15597	FBgn0037420	22.6787	3.52219	0.681128	5.17111	2.33e-07	1.78e-05	3.82318	2.54761	4.53216	24.0126	33.6267	67.5297	22.6787	6.63264
pyd3	FBgn0037513	1004.55	0.831296	0.161475	5.14816	2.63e-07	2e-05	684.35	625.013	859.298	1231.76	1250.65	1376.21	1004.55	6.58004
Mlp84B	FBgn0014863	10016.8	0.755326	0.147554	5.11898	3.07e-07	2.29e-05	6854.01	6669.64	8835	12310.4	13256.7	12175.1	10016.8	6.51286
PH4alphaNE1	FBgn0039780	15.369	3.74692	0.735946	5.0913	3.56e-07	2.57e-05	3.82318	0.849203	1.81287	23.1232	32.3334	30.272	15.369	6.44855
CG3168	FBgn0029896	7094.56	1.38758	0.272577	5.09058	3.57e-07	2.57e-05	3879.57	2683.48	5208.36	12813.8	8128.61	9853.52	7094.56	6.44733
lbk	FBgn0034083	1024.13	0.807836	0.158695	5.0905	3.57e-07	2.57e-05	725.449	642.846	866.55	1424.75	1254.53	1230.67	1024.13	6.44733
UQCR-6.4	FBgn0034245	2606.67	0.813997	0.159968	5.08849	3.61e-07	2.58e-05	2141.94	1638.96	1889.91	3329.74	3728.68	2910.76	2606.67	6.44249
CG31663	FBgn0051663	222.612	1.26666	0.249295	5.08097	3.76e-07	2.67e-05	146.237	103.603	143.216	391.316	250.907	300.391	222.612	6.42481
Lcp65Ag2	FBgn0020637	24.885	3.21709	0.633602	5.07746	3.83e-07	2.68e-05	2.86739	2.54761	9.06433	40.0209	63.3734	31.4363	24.885	6.4168
ND-18	FBgn0031021	3075.84	0.689215	0.135709	5.07863	3.8e-07	2.68e-05	2444.92	2069.51	2549.8	3699.71	4163.25	3527.85	3075.84	6.42022
ZnT35C	FBgn0028516	1289.83	1.00254	0.197635	5.0727	3.92e-07	2.73e-05	979.69	790.608	807.632	2098.88	1365.76	1696.39	1289.83	6.40671
Obp83g	FBgn0046875	281.654	1.11884	0.221685	5.04697	4.49e-07	3.08e-05	219.833	174.087	139.591	442.009	356.96	357.442	281.654	6.34775
scaf	FBgn0033033	411.772	1.16256	0.230764	5.03787	4.71e-07	3.17e-05	276.225	279.388	206.667	497.149	726.854	484.351	411.772	6.32698
Lcp65Ag1	FBgn0020638	17.1137	4.77467	0.949486	5.02869	4.94e-07	3.27e-05	0	0.849203	2.7193	19.5658	50.4401	29.1076	17.1137	6.30627
CG30371	FBgn0050371	206.785	1.20818	0.240666	5.02017	5.16e-07	3.39e-05	114.695	111.246	149.561	358.41	236.68	270.119	206.785	6.28735
LUBEL	FBgn0031857	194.2	1.17809	0.235218	5.00849	5.49e-07	3.56e-05	126.165	102.754	127.807	233.011	341.44	234.025	194.2	6.26043
GstZ2	FBgn0037697	35.0653	2.20451	0.443803	4.96731	6.79e-07	4.28e-05	9.55796	14.4364	13.5965	79.1525	51.7334	41.915	35.0653	6.16813
Pdp	FBgn0029958	990.816	0.52173	0.105417	4.94923	7.45e-07	4.64e-05	844.923	760.036	836.638	1188.18	1136.84	1178.28	990.816	6.12784
Uro	FBgn0003961	8229.87	1.66132	0.337811	4.91789	8.75e-07	5.38e-05	3789.73	2295.39	5776.7	16652.3	10861.4	10003.7	8229.87	6.05799
CG33282	FBgn0053282	2370.12	1.43351	0.291984	4.90954	9.13e-07	5.58e-05	1744.33	975.734	1123.07	4025.22	2321.54	4030.83	2370.12	6.03953
Spn38F	FBgn0028986	235.814	1.66937	0.340962	4.89605	9.78e-07	5.95e-05	152.927	62.841	123.275	448.235	327.214	300.391	235.814	6.00966
Fum2	FBgn0029890	24.5438	2.86031	0.585889	4.88199	1.05e-06	6.28e-05	2.86739	9.34123	5.4386	35.5742	32.3334	61.7082	24.5438	5.97881
Eogt	FBgn0264672	1120.8	0.59441	0.122255	4.86205	1.16e-06	6.91e-05	861.172	950.258	868.363	1453.2	1365.76	1226.01	1120.8	5.93554
salt	FBgn0039872	1541.77	1.54484	0.321785	4.80085	1.58e-06	9.24e-05	1049.46	496.784	815.79	3184.78	1927.07	1776.73	1541.77	5.80134
CG17032	FBgn0036547	2395.62	0.721062	0.150298	4.79756	1.61e-06	9.34e-05	1840.86	1667.83	1918.01	2832.59	3484.24	2630.17	2395.62	5.79317
Mlc1	FBgn0002772	25550.4	0.78112	0.165369	4.72349	2.32e-06	0.000131187	16679.6	17511.4	22201.3	29482.1	36888.5	30539.7	25550.4	5.63451
CG31445	FBgn0051445	150.16	2.02257	0.429096	4.71356	2.43e-06	0.000136438	78.3752	25.4761	74.3275	243.683	309.107	169.989	150.16	5.61439
Act57B	FBgn0000044	127002	0.90735	0.192507	4.71334	2.44e-06	0.000136438	86717.4	71418.8	106856	151743	193903	151373	127002	5.61261
Neb-cGP	FBgn0083167	7234.25	0.781229	0.166009	4.70594	2.53e-06	0.000140738	5920.2	4302.06	5744.07	8960.24	10085.4	8393.48	7234.25	5.59688
CG14566	FBgn0037127	3318.71	1.14816	0.244485	4.69623	2.65e-06	0.00014682	2746	1420.72	2024.97	4927.02	4756.89	4036.65	3318.71	5.57675
scu	FBgn0021765	6108.45	0.442997	0.094419	4.69183	2.71e-06	0.000149238	5153.65	4844.7	5535.59	7035.68	7118.52	6962.55	6108.45	5.56703
RpS11	FBgn0033699	16342.4	0.343148	0.0734562	4.67147	2.99e-06	0.000162286	14237.5	14526.5	14460.3	18682.7	18443	17704.4	16342.4	5.52433
CG17752	FBgn0038718	3029.52	1.57077	0.337054	4.66028	3.16e-06	0.000169619	1436.56	833.068	2308.68	5304.11	3783	4511.69	3029.52	5.50031
CG13737	FBgn0036382	61.6895	1.98097	0.425971	4.65048	3.31e-06	0.000176971	26.7623	11.8888	36.2573	89.8248	121.573	83.83	61.6895	5.48017
pHCl-2	FBgn0039840	138.974	2.73294	0.590142	4.63099	3.64e-06	0.000187854	21.9833	11.8888	75.2339	285.483	283.24	156.017	138.974	5.4389
ATPsynF	FBgn0035032	13515.9	0.808459	0.175231	4.61369	3.96e-06	0.00020321	11195.2	7857.67	10422.2	17129.9	19140.1	15350.2	13515.9	5.4023
RpS18	FBgn0010411	24503.1	0.325513	0.0709324	4.58907	4.45e-06	0.000225426	21633.5	21717.5	21900.3	27425	27818.3	26524.1	24503.1	5.35164
CR30029	FBgn0050029	18.2266	2.7189	0.593114	4.58412	4.56e-06	0.000229733	3.82318	5.94442	4.53216	22.2339	29.7467	43.0793	18.2266	5.34104
PH4alphaPV	FBgn0051015	154.609	0.98459	0.216127	4.55561	5.22e-06	0.000258287	99.4027	119.738	92.4562	217.002	172.014	227.04	154.609	5.28233
Ptx1	FBgn0020912	490.517	0.728881	0.159978	4.55614	5.21e-06	0.000258287	356.512	377.895	373.45	614.544	518.627	702.076	490.517	5.28316
atilla	FBgn0032422	2036.1	0.552532	0.121265	4.5564	5.2e-06	0.000258287	1458.54	1764.64	1729.47	2522.21	2387.5	2354.23	2036.1	5.284
ND-PDSW	FBgn0021967	4511.37	0.490509	0.1077	4.55439	5.25e-06	0.000258589	3867.15	3523.34	3865.03	5382.37	5583.33	4847.01	4511.37	5.27984
Cpr49Ag	FBgn0033730	10287.9	1.28771	0.283442	4.54311	5.54e-06	0.000271562	6569.18	5511.32	5856.46	17767.5	17674.7	8348.07	10287.9	5.25649
mat	FBgn0035176	1479.82	2.05891	0.455258	4.52252	6.11e-06	0.000296625	259.021	427.149	1032.43	3294.17	1827.48	2038.7	1479.82	5.21396
CG11752	FBgn0030292	1796.61	0.639226	0.141744	4.50974	6.49e-06	0.000313633	1437.52	1235.59	1541.84	2186.92	2392.67	1985.14	1796.61	5.18776
CycB	FBgn0000405	138.545	0.822359	0.182479	4.50661	6.59e-06	0.000316847	106.093	99.3567	95.1755	183.207	168.134	179.303	138.545	5.18111
CG3014	FBgn0037519	180.841	1.03505	0.229916	4.50187	6.74e-06	0.00032252	125.209	116.341	115.117	306.827	222.454	199.096	180.841	5.17134
Zasp52	FBgn0265991	5378.06	0.592814	0.131718	4.50062	6.78e-06	0.000322974	4110.88	3975.97	4777.81	6280.62	7132.74	5990.35	5378.06	5.16877
CG7465	FBgn0035551	23.7447	7.18416	1.59895	4.49306	7.02e-06	0.000330196	0.955796	0	0	20.4551	116.4	4.65722	23.7447	5.15366
Mlc2	FBgn0002773	66393.5	0.760542	0.169256	4.49343	7.01e-06	0.000330196	44829.7	43874.1	59158.3	75797	94427.7	80274.2	66393.5	5.15428
COX8	FBgn0263911	6184.44	0.77724	0.173603	4.47712	7.57e-06	0.000354248	5242.54	3561.56	4869.36	7728.49	8326.49	7378.21	6184.44	5.1209
Peritrophin-A	FBgn0022770	193.02	0.866104	0.193566	4.47447	7.66e-06	0.000357095	128.077	135.872	145.936	245.462	289.707	213.068	193.02	5.11577
Tom7	FBgn0033357	2310.51	0.421872	0.0948048	4.4499	8.59e-06	0.000392581	1973.72	1939.58	2011.37	2626.26	2806.54	2505.59	2310.51	5.06601
fs(1)K10	FBgn0000810	687.447	0.627775	0.14115	4.44758	8.68e-06	0.000394408	497.969	521.41	601.872	908.031	819.974	775.428	687.447	5.06148
cv-d	FBgn0265048	172.343	0.990493	0.223625	4.42926	9.46e-06	0.000423983	116.607	92.5631	136.871	200.105	234.094	253.819	172.343	5.02411
Mf	FBgn0038294	20574.1	0.729788	0.164815	4.42791	9.51e-06	0.000424837	13779.7	14332.8	18322.6	24182.4	29180.2	23647.1	20574.1	5.02182
RpS20	FBgn0019936	19219.5	0.386112	0.087263	4.42469	9.66e-06	0.000429418	16154.9	17440.1	16392.8	21767.8	22677.3	20884.2	19219.5	5.01502
ND-B15	FBgn0033961	1878.94	0.685499	0.155038	4.42148	9.8e-06	0.000434024	1522.58	1182.94	1617.08	2311.43	2437.94	2201.7	1878.94	5.00877
Mhcl	FBgn0026059	2637.16	0.502978	0.113905	4.41576	1.01e-05	0.000441969	2027.24	2094.13	2424.71	3116.3	3141.51	3019.05	2637.16	4.99568
lncRNA:CR44442	FBgn0265635	29.5125	1.71163	0.387957	4.41192	1.02e-05	0.000448029	13.3811	12.738	15.4094	50.6932	45.2667	39.5864	29.5125	4.9914
Eglp2	FBgn0034883	128.771	1.93817	0.439582	4.40912	1.04e-05	0.000451773	60.2151	22.9285	77.0468	251.687	219.867	140.881	128.771	4.98297
CG5070	FBgn0030824	6931.66	1.18762	0.270023	4.39822	1.09e-05	0.000470549	5295.11	3241.41	4152.37	10770.1	11674.9	6456.08	6931.66	4.96257
sls	FBgn0086906	8674.96	0.72349	0.164516	4.39768	1.09e-05	0.000470549	6240.39	5820.43	7571.43	10357.4	12487.1	9572.92	8674.96	4.96257
RpS15Ab	FBgn0033555	699.875	0.473238	0.107631	4.39685	1.1e-05	0.000470549	586.858	601.235	570.146	826.21	839.374	775.428	699.875	4.95861
ND-B14.5B	FBgn0031505	2875.94	0.594895	0.135689	4.38427	1.16e-05	0.000496577	2367.51	1999.02	2507.19	3404.45	3744.2	3233.28	2875.94	4.93554
RpL9	FBgn0015756	19500.1	0.314284	0.0719601	4.36747	1.26e-05	0.000532031	17733.8	17019.7	17399.9	21596.2	22004.8	21246.3	19500.1	4.89963
Fmo-2	FBgn0033079	701.605	1.09153	0.250548	4.35656	1.32e-05	0.000557017	532.378	330.34	482.222	1056.55	1096.75	711.391	701.605	4.87943
CG6126	FBgn0038407	2318.08	0.529327	0.121561	4.35442	1.33e-05	0.000559931	1912.55	1728.13	2052.16	2656.5	2598.31	2960.83	2318.08	4.87615
Gdap1	FBgn0035587	4710.47	0.582642	0.134057	4.34622	1.39e-05	0.000574768	4031.55	3418.04	3865.94	5368.14	6361.92	5217.25	4710.47	4.85699
Pax	FBgn0041789	6541.56	0.627183	0.144538	4.33922	1.43e-05	0.000588758	5133.58	4972.93	5317.14	7158.41	9385.73	7281.57	6541.56	4.84466
Sodh-2	FBgn0022359	412.796	1.11721	0.257722	4.33496	1.46e-05	0.00059795	245.639	187.674	348.07	479.362	576.827	639.204	412.796	4.83565
Vajk3	FBgn0028544	136.784	4.63535	1.07142	4.32636	1.52e-05	0.00061699	3.82318	2.54761	25.3801	105.833	253.494	429.629	136.784	4.81816
CG12607	FBgn0035545	11.9585	7.163	1.65675	4.32354	1.54e-05	0.000622543	0	0	0	8.89354	58.2001	4.65722	11.9585	4.81248
CBP	FBgn0026144	170.587	1.40465	0.326104	4.30736	1.65e-05	0.000662249	63.0825	80.6742	136.871	249.019	200.467	293.405	170.587	4.78252
CG5321	FBgn0030575	80.9165	1.39307	0.323903	4.30088	1.7e-05	0.000679322	47.7898	32.2697	54.386	150.301	98.2935	102.459	80.9165	4.76955
COX7A	FBgn0040529	14011.9	0.632948	0.147272	4.29783	1.72e-05	0.000686151	12128.1	9086.47	11745.6	16965.3	17929.5	16216.5	14011.9	4.76447
CG12480	FBgn0030537	30.2086	4.59251	1.07054	4.28992	1.79e-05	0.000702995	1.91159	2.54761	2.7193	22.2339	144.854	6.98584	30.2086	4.74715
RpS21	FBgn0015521	9427.23	0.367478	0.0856643	4.28975	1.79e-05	0.000702995	8189.26	8052.99	8457.93	11082.2	10682.9	10098	9427.23	4.74715
Egfrap	FBgn0053993	26.2941	2.11916	0.495657	4.27545	1.91e-05	0.000734644	6.69057	10.1904	12.6901	49.8038	27.16	51.2295	26.2941	4.71897
CG34284	FBgn0085313	839.365	1.51262	0.353802	4.27533	1.91e-05	0.000734644	484.588	242.023	581.024	1735.13	981.641	1011.78	839.365	4.71897
Cpr65Av	FBgn0052405	65.483	2.64791	0.621504	4.26049	2.04e-05	0.000771354	26.7623	7.64282	19.9415	197.437	95.7068	45.4079	65.483	4.69037
CG34427	FBgn0085456	186.816	2.46171	0.577817	4.26036	2.04e-05	0.000771354	29.6297	21.2301	121.462	411.771	280.654	256.147	186.816	4.69037
ND-13B	FBgn0047038	3262.12	0.545392	0.127982	4.26147	2.03e-05	0.000771354	2744.09	2370.12	2843.48	3649.02	4234.38	3731.6	3262.12	4.6925
ND-B18	FBgn0030605	3083.25	0.556026	0.130584	4.258	2.06e-05	0.000776744	2712.55	2205.38	2571.55	3741.51	3895.53	3372.99	3083.25	4.68613
CG15615	FBgn0034159	2438.5	1.02773	0.241617	4.25356	2.1e-05	0.000786711	1735.72	1328.15	1751.23	3788.65	3801.11	2226.15	2438.5	4.67778
hpRNA:CR32207	FBgn0052207	140.667	0.796433	0.18752	4.24719	2.16e-05	0.00080374	101.314	112.944	94.269	187.654	172.014	175.81	140.667	4.66555
ND-B17.2	FBgn0031436	3960.47	0.61617	0.145477	4.23551	2.28e-05	0.000840787	3428.44	2645.27	3308.48	4719.8	5187.57	4473.26	3960.47	4.64207
Cda5	FBgn0051973	226.654	0.934265	0.222107	4.20637	2.6e-05	0.000937241	160.574	164.745	142.31	354.852	310.4	227.04	226.654	4.58503
ATPsynE	FBgn0038224	11498.2	0.678878	0.161454	4.20478	2.61e-05	0.000940652	9973.73	7236.06	9315.41	13696.1	15604.1	13163.6	11498.2	4.58336
ND-13A	FBgn0031684	1973.17	0.452434	0.107693	4.20114	2.66e-05	0.000952634	1739.55	1588.01	1671.46	2314.1	2418.54	2107.39	1973.17	4.57512
Mhc	FBgn0264695	60965.9	0.845732	0.201604	4.19502	2.73e-05	0.000975441	43000.3	34121	53651.8	74174.8	90843.9	70003.9	60965.9	4.56384
CG13731	FBgn0036717	558.944	3.03007	0.723104	4.19036	2.79e-05	0.000985701	34.4086	114.642	216.637	732.828	932.495	1322.65	558.944	4.5544
Nplp2	FBgn0287423	847.776	2.95744	0.705772	4.19036	2.79e-05	0.000985701	105.138	93.4123	381.608	1197.07	2152.11	1157.32	847.776	4.5544
CG7630	FBgn0040793	9135.3	0.621976	0.148658	4.18394	2.87e-05	0.00100724	7935.97	6002.16	7650.29	11074.2	11862.5	10286.6	9135.3	4.54212
CG33281	FBgn0053281	1956.68	1.5584	0.374113	4.16558	3.11e-05	0.00108102	1089.61	439.887	1446.67	3424.01	2547.87	2792.01	1956.68	4.50724
COX6B	FBgn0031066	14250.1	0.644716	0.155064	4.15776	3.21e-05	0.00111506	12150.1	9246.12	11957.7	16501.1	19296.6	16349.2	14250.1	4.49349
Cpr67Fa2	FBgn0036109	62.4875	2.43411	0.587094	4.14603	3.38e-05	0.00116606	21.9833	25.4761	10.8772	52.4719	196.587	67.5297	62.4875	4.47108
mRpL55	FBgn0038678	483.806	0.632661	0.152759	4.14157	3.45e-05	0.0011851	399.523	352.419	386.14	590.531	659.601	514.623	483.806	4.46218
CG17751	FBgn0038717	1376.74	1.3167	0.31798	4.14082	3.46e-05	0.00118512	692.952	529.902	1143.92	2444.83	1401.98	2046.85	1376.74	4.46092
NimB2	FBgn0028543	953.794	0.797704	0.193106	4.13092	3.61e-05	0.0012294	749.344	543.49	797.661	1314.47	1268.76	1049.04	953.794	4.44249
CG14572	FBgn0037128	477.159	1.04319	0.253445	4.11605	3.85e-05	0.00130304	432.975	245.42	257.427	667.016	691.934	568.181	477.159	4.41454
d	FBgn0262029	62.6639	1.07059	0.260323	4.11254	3.91e-05	0.00130512	43.9666	38.2141	38.9766	78.2632	89.2401	87.3229	62.6639	4.40782
ND-B12	FBgn0034645	3370.51	0.58978	0.143401	4.11282	3.91e-05	0.00130512	2936.2	2308.13	2828.98	4083.91	4371.47	3694.34	3370.51	4.40782
ATPsynD	FBgn0016120	15664.7	0.564712	0.137284	4.11345	3.9e-05	0.00130512	13327.6	11037.9	13546.6	18476.3	20533	17066.4	15664.7	4.40894
Rab23	FBgn0037364	283.91	0.823268	0.200487	4.10634	4.02e-05	0.00132512	195.938	184.277	235.673	428.669	349.2	309.705	283.91	4.39577
ND-B22	FBgn0032511	3728.58	0.511393	0.124785	4.09818	4.16e-05	0.00136422	3231.54	2801.52	3190.64	4384.52	4780.17	3983.09	3728.58	4.38091
CanA1	FBgn0010015	198.61	0.798002	0.195346	4.08508	4.41e-05	0.00143467	140.502	137.571	156.813	252.577	292.294	211.904	198.61	4.35556
CG9752	FBgn0034614	477.782	0.535587	0.131087	4.08573	4.39e-05	0.00143467	419.594	366.856	383.421	535.391	601.401	560.031	477.782	4.35754
CG10514	FBgn0039312	5472.52	0.854552	0.209513	4.07875	4.53e-05	0.00146528	3539.31	4219.69	3933.01	5731.89	6166.62	9244.59	5472.52	4.3439
CG10737	FBgn0034420	4184.51	0.385772	0.0946762	4.07465	4.61e-05	0.00148677	3824.14	3484.28	3577.69	4918.13	4796.98	4505.86	4184.51	4.3363
AQP	FBgn0033807	59.5773	1.20703	0.297044	4.06348	4.83e-05	0.00154564	28.6739	39.0633	39.8831	74.7058	98.2935	76.8442	59.5773	4.31605
Etfb	FBgn0039697	6032.84	0.522173	0.128592	4.06069	4.89e-05	0.00155481	5068.58	4291.02	5499.33	7189.54	7269.84	6878.72	6032.84	4.31069
thw	FBgn0037487	424.961	0.556675	0.137495	4.04869	5.15e-05	0.00161252	362.246	327.792	341.725	502.485	550.961	464.558	424.961	4.28819
RpS3	FBgn0002622	22053.8	0.31014	0.0766474	4.04632	5.2e-05	0.00162408	20153.9	19175.8	19747.5	24549.7	25029.9	23665.7	22053.8	4.284
CG9689	FBgn0030159	210.006	1.74087	0.430958	4.03954	5.36e-05	0.00166685	59.2593	157.102	73.4211	327.282	446.201	196.768	210.006	4.27084
Cdk4	FBgn0016131	292.298	0.611836	0.151508	4.03832	5.38e-05	0.00167066	209.319	250.515	233.86	361.078	331.094	367.921	292.298	4.26922
Oseg5	FBgn0032891	339.818	1.32846	0.329177	4.03572	5.44e-05	0.00168433	234.17	107.849	239.298	603.872	399.641	454.079	339.818	4.2644
Ser	FBgn0004197	243.926	0.748492	0.18619	4.02005	5.82e-05	0.00177954	192.115	153.706	200.322	282.815	292.294	342.306	243.926	4.23508
CG14826	FBgn0035750	692.693	0.818178	0.203852	4.0136	5.98e-05	0.00182365	585.903	465.363	454.123	1066.34	710.041	874.394	692.693	4.2233
nrm	FBgn0262509	697.287	0.857209	0.213618	4.01282	6e-05	0.00182444	442.533	448.379	596.433	787.078	1118.73	790.564	697.287	4.22185
CG18343	FBgn0033683	1051.55	0.460606	0.114836	4.01098	6.05e-05	0.0018334	933.812	898.456	823.948	1261.1	1136.84	1255.12	1051.55	4.21824
Ugt49B2	FBgn0038886	9.53673	3.90602	0.974095	4.0099	6.07e-05	0.0018366	0.955796	0.849203	1.81287	25.7913	10.3467	17.4646	9.53673	4.21681
RpL4	FBgn0003279	30131.8	0.307809	0.0769932	3.99787	6.39e-05	0.00192142	26391.4	27813.1	26583.9	33774.1	33917.7	32310.7	30131.8	4.1945
Cyp4p2	FBgn0033395	3371.6	0.741643	0.185888	3.98973	6.61e-05	0.00197475	3008.84	2418.53	2144.62	4979.49	3764.9	3913.23	3371.6	4.1798
RpL17	FBgn0029897	19652.3	0.323565	0.0811068	3.98937	6.62e-05	0.00197475	17090.6	18303.7	16978.4	22020.4	22175.5	21345.2	19652.3	4.17914
CG7768	FBgn0036415	215.109	0.611123	0.153473	3.98195	6.84e-05	0.00203004	177.778	174.087	158.626	254.355	263.84	261.969	215.109	4.16494
ND-B14	FBgn0033570	2323.44	0.584348	0.146766	3.98148	6.85e-05	0.00203004	1984.23	1598.2	1995.06	2682.29	3094.95	2585.92	2323.44	4.16431
kumpel	FBgn0250757	4356.77	1.40481	0.352947	3.98024	6.88e-05	0.00203497	1321.87	2022.8	3821.52	7547.95	5391.91	6034.6	4356.77	4.16241
ND-B17	FBgn0001989	2753.63	0.548183	0.138123	3.9688	7.22e-05	0.00212287	2263.32	1980.34	2466.4	3283.5	3559.26	2968.98	2753.63	4.14146
zormin	FBgn0052311	4554.9	0.577036	0.14606	3.95067	7.79e-05	0.00227183	3395.94	3364.54	4206.76	5268.53	6046.34	5047.27	4554.9	4.10846
Tsp42Ea	FBgn0029508	609.527	0.590782	0.149717	3.946	7.95e-05	0.00231025	509.439	531.601	417.866	723.934	785.054	689.269	609.527	4.09963
homer	FBgn0025777	1359.76	0.490315	0.124288	3.94498	7.98e-05	0.00231373	1126.88	1098.87	1168.39	1713.79	1401.98	1648.66	1359.76	4.098
obst-A	FBgn0031097	510.041	1.32439	0.335954	3.94218	8.07e-05	0.00233453	355.556	157.952	359.854	635.888	935.081	615.918	510.041	4.09313
Cda4	FBgn0052499	1006.56	0.994577	0.252587	3.93757	8.23e-05	0.00237309	797.133	465.363	755.965	1387.39	1573.99	1059.52	1006.56	4.0846
RpL39	FBgn0023170	11952.1	0.446587	0.113435	3.93694	8.25e-05	0.00237309	11240.2	9621.47	9489.45	14069.6	14160.7	13131	11952.1	4.08355
roh	FBgn0250838	9523.63	0.658669	0.167569	3.93074	8.47e-05	0.00241544	8268.59	5991.97	7899.56	11808	12773	10400.7	9523.63	4.07212
CG7772	FBgn0030883	496.881	0.586233	0.149123	3.93121	8.45e-05	0.00241544	432.02	344.776	415.146	583.416	638.908	567.017	496.881	4.07314
Muc11A	FBgn0052656	7629.86	1.33135	0.339206	3.92491	8.68e-05	0.00246804	3081.48	3448.61	6489.15	15426.7	8940.83	8392.32	7629.86	4.06148
Pex14	FBgn0037020	994.51	0.426215	0.10863	3.92355	8.73e-05	0.0024754	900.359	809.29	836.638	1117.03	1104.51	1199.24	994.51	4.05899
ND-MLRQ	FBgn0052230	12682.6	0.624001	0.159173	3.92026	8.85e-05	0.00250266	10918.1	8160.84	10866.3	14379.1	16906.5	14864.7	12682.6	4.05306
ox	FBgn0011227	2711.95	0.681582	0.174682	3.90185	9.55e-05	0.0026795	2366.55	1708.6	2173.63	3097.62	3839.91	3085.41	2711.95	4.02
CG5946	FBgn0036211	3251.19	0.545147	0.140062	3.89218	9.93e-05	0.00277549	2900.84	2301.34	2730.18	3753.07	4235.67	3586.06	3251.19	4.00305
CG31288	FBgn0051288	854.014	1.46937	0.37895	3.87747	0.000105549	0.00290865	534.29	216.547	609.123	1559.93	1332.14	872.065	854.014	3.97655
Ipp	FBgn0016672	1137.88	0.441353	0.114022	3.87078	0.000108489	0.0029819	945.282	918.837	1030.61	1261.1	1405.86	1265.6	1137.88	3.96461
ND-B14.5A	FBgn0025839	2517.75	0.666462	0.172267	3.86876	0.000109388	0.00299108	2112.31	1548.1	2179.06	3191	3286.36	2789.68	2517.75	3.96103
SelR	FBgn0267376	3051.52	0.741173	0.192144	3.85738	0.00011461	0.00311774	2572.05	1806.25	2476.37	4373.84	3237.22	3843.37	3051.52	3.94078
CG16799	FBgn0034538	601.591	0.70569	0.183027	3.85566	0.000115416	0.00313162	423.417	387.236	561.082	711.483	804.454	721.87	601.591	3.93773
Acsx3	FBgn0038733	237.182	0.735609	0.190853	3.85431	0.000116055	0.00314091	175.866	193.618	164.064	265.028	272.894	351.62	237.182	3.93534
tau	FBgn0266579	691.643	0.880024	0.228567	3.85017	0.000118035	0.00317626	393.788	547.736	519.386	867.12	697.108	1124.72	691.643	3.92799
Oatp58Da	FBgn0050277	580.9	1.04994	0.27285	3.84805	0.00011906	0.00318961	502.748	247.967	385.234	891.133	659.601	798.714	580.9	3.92423
CG4957	FBgn0032205	310.785	0.600273	0.156158	3.844	0.000121045	0.00322907	267.623	230.134	242.924	351.295	416.454	356.278	310.785	3.91705
levy	FBgn0034877	11439.4	0.554651	0.144298	3.8438	0.000121143	0.00322907	10218.4	7894.19	9688.86	13466.6	14810	12558.2	11439.4	3.9167
List	FBgn0034381	289.19	0.905794	0.2357	3.84299	0.000121545	0.00323162	208.363	247.118	147.749	323.725	398.347	409.836	289.19	3.91526
Zip48C	FBgn0033665	446.928	0.807191	0.210297	3.83834	0.000123868	0.00328515	312.545	281.086	382.515	696.364	521.214	487.844	446.928	3.90704
Doc3	FBgn0035954	116.275	0.766415	0.199775	3.83639	0.000124854	0.00330301	87.9332	80.6742	89.7369	141.407	138.387	159.51	116.275	3.9036
COX5B	FBgn0031830	9368.89	0.796549	0.207711	3.83489	0.000125621	0.00330677	7912.08	4904.99	7721.9	11474.4	13057.5	11142.4	9368.89	3.90094
GstE10	FBgn0063499	412.523	1.40357	0.3665	3.82966	0.000128319	0.00334996	248.507	114.642	316.345	771.959	481.121	542.567	412.523	3.89171
SCOT	FBgn0035298	5556.49	0.788939	0.206026	3.82931	0.000128503	0.00334996	4432.02	3022.31	4767.84	7151.3	7862.18	6103.29	5556.49	3.89109
ATPsynCF6	FBgn0016119	11439.7	0.615555	0.16075	3.82926	0.000128528	0.00334996	10055	7543.47	9508.48	14049.1	15273	12208.9	11439.7	3.891
CG6465	FBgn0037818	339.96	0.855724	0.223767	3.82418	0.000131209	0.00340307	241.816	198.713	286.433	528.276	359.547	424.972	339.96	3.88204
Srpk79D	FBgn0025702	229.819	0.701562	0.183428	3.82473	0.000130914	0.00340307	151.016	166.444	207.573	290.819	287.12	275.941	229.819	3.88301
CG15203	FBgn0030261	161.8	0.683634	0.178819	3.82306	0.000131807	0.00340658	112.784	123.984	135.965	209.888	191.414	196.768	161.8	3.88006
asRNA:CR43460	FBgn0263414	45.2974	2.70553	0.709723	3.8121	0.000137792	0.00353054	20.0717	0.849203	15.4094	90.7141	85.3601	59.3796	45.2974	3.86078
CG32695	FBgn0052695	251.192	1.285	0.338136	3.80026	0.000144547	0.0036419	159.618	88.3171	191.257	469.579	267.72	330.663	251.192	3.83999
CG10710	FBgn0036377	125.799	0.968649	0.255048	3.79792	0.000145917	0.00365035	87.9332	73.8806	93.3626	167.199	204.347	128.074	125.799	3.83589
Cpr11B	FBgn0030398	6.86266	5.37132	1.41482	3.79647	0.00014677	0.00366301	0	0.849203	0	8.89354	11.64	19.7932	6.86266	3.83336
Tm1	FBgn0003721	33572.6	0.44763	0.117957	3.79485	0.000147731	0.00367832	26937.2	27240.7	31038.1	37253.3	42337.3	36629.1	33572.6	3.83053
RpL10	FBgn0024733	27470.5	0.38241	0.100968	3.78743	0.000152216	0.00377225	24449.2	21803.3	25300.4	31074.9	32001	30193.9	27470.5	3.81754
CG13705	FBgn0035582	49.7509	3.07803	0.814429	3.77937	0.000157224	0.00386777	19.1159	1.69841	10.8772	23.1232	143.56	100.13	49.7509	3.80348
CG9297	FBgn0038181	4372.6	0.868752	0.229974	3.77761	0.000158337	0.00386777	2426.76	2663.1	4193.16	5286.32	6336.05	5330.19	4372.6	3.80042
RpL13	FBgn0011272	19261.6	0.358448	0.0948733	3.77817	0.000157982	0.00386777	15679.8	17593.8	17368.2	21298.3	22506.6	21122.8	19261.6	3.80139
transib1{}1717	FBti0059778	54.0374	1.48605	0.394721	3.76482	0.000166671	0.00402674	36.3202	18.6825	30.8187	106.723	59.4934	72.187	54.0374	3.77814
CG11158	FBgn0030511	273.928	0.558702	0.148596	3.75987	0.000170005	0.00409793	226.524	206.356	232.047	337.065	338.854	302.72	273.928	3.76954
hgo	FBgn0040211	10.3923	3.15998	0.845249	3.73852	0.000185104	0.00440725	0.955796	1.69841	3.62573	24.9019	20.6934	10.4788	10.3923	3.73258
CG3777	FBgn0024989	1108.71	0.455338	0.121806	3.73821	0.000185336	0.00440725	860.216	946.012	997.983	1184.62	1348.95	1314.5	1108.71	3.73204
HeT-A{}6262	FBti0102105	155.746	0.965336	0.258423	3.73549	0.000187349	0.00444513	116.607	122.285	77.9532	243.683	200.467	173.482	155.746	3.72735
RpS10b	FBgn0285947	17657.7	0.400644	0.107538	3.72561	0.00019484	0.00456149	14584.5	16569.6	14509.3	19683.2	21360.7	19239	17657.7	3.71032
bowl	FBgn0004893	1973.77	0.340302	0.0913946	3.72343	0.000196533	0.00459096	1747.19	1664.44	1814.68	2178.92	2172.8	2264.58	1973.77	3.70656
CG30016	FBgn0050016	392.626	1.02859	0.276357	3.72194	0.000197698	0.00460253	227.479	185.126	362.573	534.502	448.787	597.289	392.626	3.704
asRNA:CR45016	FBgn0266372	167.655	0.987138	0.26524	3.72169	0.000197898	0.00460253	121.386	81.5235	135.059	250.798	178.48	238.683	167.655	3.70356
nemy	FBgn0261673	2661.52	1.22146	0.328702	3.71602	0.000202384	0.00466584	1835.13	837.314	2121.05	4572.17	3379.48	3223.96	2661.52	3.69382
kni	FBgn0001320	221.989	0.6637	0.17856	3.71696	0.000201631	0.00466584	146.237	174.936	193.977	274.81	285.827	256.147	221.989	3.69544
CG4592	FBgn0032162	2314.42	0.554495	0.149152	3.71766	0.000201078	0.00466584	1794.98	1666.14	2163.66	2676.07	3027.7	2557.98	2314.42	3.69664
copia{}387	FBti0019183	76.0519	1.67411	0.45127	3.70978	0.00020744	0.00477201	14.3369	52.6506	41.6959	125.399	91.8268	130.402	76.0519	3.68311
CCHa1-R	FBgn0050106	82.9169	0.902019	0.24375	3.7006	0.000215094	0.00491604	47.7898	59.4442	66.1696	110.28	100.88	112.938	82.9169	3.66737
l(3)mbn	FBgn0002440	19.571	2.94159	0.796671	3.69235	0.000222189	0.00506046	4.77898	5.09522	3.62573	18.6764	14.2267	71.0227	19.571	3.65328
CG11370	FBgn0037181	564.028	1.06319	0.287961	3.69215	0.000222369	0.00506046	460.693	309.959	325.409	1004.08	779.881	504.144	564.028	3.65293
RpL40	FBgn0003941	23209.4	0.325994	0.0883718	3.68889	0.000225235	0.00510723	20087	21973.1	19734.9	26311.5	25509.7	25640.3	23209.4	3.64736
mt:ND6	FBgn0013685	50.1249	1.48004	0.401951	3.68213	0.00023129	0.00521856	29.6297	13.5872	36.2573	66.7016	78.8934	75.6799	50.1249	3.63584
CG42699	FBgn0261610	893.822	2.80985	0.763218	3.68159	0.000231785	0.0052186	159.618	74.7298	435.088	1913.89	914.388	1865.22	893.822	3.63491
CR45458	FBgn0267014	19.4659	3.43314	0.933596	3.67733	0.000235687	0.00528399	4.77898	5.09522	0	38.2422	58.2001	10.4788	19.4659	3.62766
CG15093	FBgn0034390	1583.67	1.21542	0.330759	3.67463	0.00023819	0.00532881	1001.67	519.712	1338.8	1772.48	2697.9	2171.43	1583.67	3.62308
side-IV	FBgn0038156	42.4765	1.61954	0.44084	3.67376	0.000239003	0.00533573	28.6739	15.2856	19.0351	90.7141	56.9067	44.2436	42.4765	3.6216
CG18327	FBgn0033904	297.367	1.61601	0.440543	3.66823	0.000244235	0.00541823	183.513	51.8014	203.947	510.489	369.894	464.558	297.367	3.61219
CG3191	FBgn0023525	177.821	0.748794	0.204258	3.66592	0.000246451	0.00545431	130.944	123.984	142.31	183.207	254.787	231.697	177.821	3.60827
obst-B	FBgn0027600	264.123	0.68853	0.187843	3.66546	0.000246892	0.00545431	180.645	246.269	179.474	324.614	320.747	332.992	264.123	3.60749
CG45078	FBgn0266448	1832.61	0.584311	0.159673	3.65942	0.000252789	0.00556135	1329.51	1361.27	1707.72	1982.37	2468.98	2145.82	1832.61	3.59724
Actn	FBgn0000667	8347.82	0.653802	0.17877	3.65722	0.000254965	0.00559759	6250.9	5601.34	7611.32	9693.07	12016.4	8913.93	8347.82	3.59352
SP1029	FBgn0263236	207.712	0.580012	0.159101	3.64556	0.000266809	0.00583343	172.999	163.047	163.158	232.121	248.32	266.626	207.712	3.5738
CG34269	FBgn0085298	6.22553	5.24199	1.43916	3.6424	0.000270107	0.00589336	0	0	0.906433	16.0084	6.46668	13.9717	6.22553	3.56846
AOX4	FBgn0038350	9.31289	4.92699	1.35298	3.64158	0.000270965	0.0058999	0	0.849203	0.906433	25.7913	3.88001	24.4504	9.31289	3.56709
fbp	FBgn0032820	1038.28	0.774455	0.213423	3.62873	0.000284823	0.00613848	805.736	558.775	934.532	1447.87	1253.24	1229.51	1038.28	3.54542
CG31886	FBgn0032079	3593.79	0.581696	0.160463	3.6251	0.000288848	0.00621258	2975.39	2629.13	3031.11	3509.39	4769.82	4647.91	3593.79	3.53933
CG11334	FBgn0039849	2450.57	0.679392	0.187624	3.62102	0.00029344	0.00629854	2183.99	1487.8	1981.46	3436.46	2690.14	2923.57	2450.57	3.53248
CG31548	FBgn0051548	2620.49	0.516239	0.14298	3.61057	0.000305522	0.00653139	2134.29	1850.41	2485.44	3144.76	3140.22	2967.82	2620.49	3.51496
CG34242	FBgn0085271	261.707	0.592899	0.164731	3.5992	0.000319194	0.00675542	230.347	197.015	198.509	307.717	347.907	288.748	261.707	3.49595
RpL36A	FBgn0031980	13843.9	0.345695	0.096288	3.59022	0.000330401	0.00692337	11867.2	13180.5	11531.6	15706.9	15640.3	15137.1	13843.9	3.48096
CG42369	FBgn0259715	24.192	2.51895	0.702173	3.58736	0.000334047	0.00698012	1.91159	5.09522	14.5029	43.5784	55.6134	24.4504	24.192	3.47619
nw	FBgn0283508	414.182	1.57108	0.439441	3.57517	0.000349996	0.00725571	299.164	174.087	152.281	268.585	927.321	663.654	414.182	3.45594
CG34445	FBgn0085474	468.284	0.578864	0.161925	3.57489	0.000350375	0.00725571	319.236	417.808	388.86	546.953	611.747	525.102	468.284	3.45547
accord{}818	FBti0018951	514.302	1.14028	0.319107	3.57335	0.00035244	0.00727003	439.666	206.356	317.252	579.859	594.934	947.745	514.302	3.45291
CG6656	FBgn0038912	718.294	0.499656	0.139814	3.57372	0.000351944	0.00727003	528.555	602.934	653.538	811.091	803.161	910.487	718.294	3.45353
colt	FBgn0019830	1178	0.513344	0.143821	3.56932	0.000357913	0.00734	1073.36	818.631	1020.64	1428.3	1379.99	1347.1	1178	3.44622
CG11438	FBgn0037164	276.125	0.638546	0.179182	3.56367	0.000365707	0.00748533	228.435	231.832	188.538	383.312	309.107	315.527	276.125	3.43687
COX7C	FBgn0040773	7415.1	0.607914	0.170719	3.5609	0.000369583	0.00753551	6730.71	4691.84	6204.53	9122.11	9625	8116.38	7415.1	3.43229
CG44242	FBgn0265177	2083.18	0.462559	0.129895	3.56102	0.000369415	0.00753551	1859.02	1596.5	1800.18	2326.55	2683.67	2233.14	2083.18	3.43249
sun	FBgn0014391	7958.07	0.611617	0.171837	3.55928	0.000371871	0.00756757	7123.54	5054.45	6710.32	9665.5	10583.4	8611.21	7958.07	3.42961
bt	FBgn0005666	14286.7	0.662062	0.186073	3.55807	0.000373587	0.00757445	10670.5	9335.28	13188.6	16830.1	20555	15140.6	14286.7	3.42761
3S18{}RR48327	RR48327_transposable_element	48.8685	1.73511	0.48782	3.55687	0.0003753	0.00757906	34.4086	12.738	20.848	91.6035	90.5335	43.0793	48.8685	3.42562
CG43968	FBgn0264699	125.178	1.18355	0.332743	3.55695	0.000375185	0.00757906	62.1267	64.5394	103.333	212.556	116.4	192.11	125.178	3.42575
FipoQ	FBgn0039667	278.494	0.931734	0.262037	3.55573	0.000376929	0.007583	163.441	175.785	234.766	294.376	482.414	320.184	278.494	3.42374
Tsp96F	FBgn0027865	438.632	0.604988	0.170202	3.55453	0.000378659	0.00760335	324.015	311.657	407.895	482.919	528.974	576.331	438.632	3.42175
HeT-A{}6278	FBti0102121	104.936	0.829445	0.233456	3.5529	0.000381003	0.00763593	78.3752	74.7298	73.4211	133.403	159.08	110.609	104.936	3.41907
Dhc36C	FBgn0013810	9.92413	2.48574	0.700127	3.55041	0.000384633	0.00766054	2.86739	3.39681	2.7193	15.119	16.8134	18.6289	9.92413	3.41495
Spn43Ab	FBgn0024293	2228.34	0.804489	0.22656	3.55089	0.000383931	0.00766054	1818.88	1141.33	1908.04	2868.17	3193.24	2440.39	2228.34	3.41575
Cyp6a17	FBgn0015714	1208.14	0.492248	0.138937	3.54295	0.000395673	0.00784085	948.149	1015.65	1049.65	1616.85	1284.28	1334.29	1208.14	3.40266
asRNA:CR46487	FBgn0287618	25.9311	3.13479	0.888198	3.52938	0.000416539	0.00819296	14.3369	0.849203	0.906433	47.1358	38.8001	53.5581	25.9311	3.38034
CG15212	FBgn0040842	3296.98	0.648249	0.1839	3.525	0.000423477	0.00831399	1999.52	2936.54	2768.25	3557.42	4292.58	4227.59	3296.98	3.37317
ND-19	FBgn0035046	2477.01	0.552654	0.156873	3.52293	0.000426807	0.00836384	2154.36	1688.21	2182.69	3043.37	3184.19	2609.21	2477.01	3.36977
RpL21	FBgn0032987	22602.9	0.30023	0.0854092	3.51519	0.000439431	0.00856365	19595.7	21458.5	19723.1	24537.3	25513.6	24789.2	22602.9	3.35711
Chchd2	FBgn0260747	5033.91	0.384326	0.109455	3.51128	0.000445954	0.00862722	4288.65	4332.63	4480.5	5816.38	6147.22	5138.08	5033.91	3.35071
CG43897	FBgn0264489	14893.4	0.44377	0.12644	3.50974	0.000448552	0.00864587	11248.8	12464.6	14148.5	17601.2	17769.1	16128	14893.4	3.34819
CG4462	FBgn0038752	6694.48	0.370356	0.105611	3.50679	0.000453548	0.00872626	6000.48	5473.11	6045	7094.38	8122.14	7431.76	6694.48	3.34338
Cisd2	FBgn0062442	2618.65	0.48525	0.138633	3.50025	0.000464831	0.00891094	2235.61	1925.99	2384.83	2834.37	3380.78	2950.35	2618.65	3.3327
Cht7	FBgn0035398	188.581	0.705723	0.201924	3.495	0.000474067	0.0090552	136.679	154.555	139.591	280.147	212.107	208.411	188.581	3.32416
CG15820	FBgn0035312	355.147	1.11235	0.318655	3.49077	0.000481638	0.00915231	257.109	139.269	278.275	615.433	351.787	489.008	355.147	3.31728
UQCR-Q	FBgn0036728	3893.95	0.527376	0.15108	3.49071	0.000481746	0.00915231	3547.91	2658.85	3363.77	4632.65	4910.79	4249.72	3893.95	3.31718
tsh	FBgn0003866	38.3311	1.21553	0.348468	3.48822	0.000486253	0.00917936	17.2043	26.3253	25.3801	48.0251	59.4934	53.5581	38.3311	3.31314
Syt1	FBgn0004242	717.018	1.11074	0.318446	3.488	0.00048664	0.00917936	341.219	322.697	697.953	1068.11	792.814	1079.31	717.018	3.31279
exp	FBgn0033668	654.095	0.548321	0.157313	3.48554	0.00049115	0.00924796	508.483	481.498	604.591	856.448	777.294	696.255	654.095	3.30879
CG13676	FBgn0035844	1624.31	0.447104	0.128305	3.48469	0.000492704	0.00926074	1365.83	1334.1	1423.1	1822.29	2114.6	1685.92	1624.31	3.30741
wupA	FBgn0283471	26528.2	0.578806	0.166273	3.48105	0.000499455	0.00935439	17861	21911.1	24057.6	29609.3	36615.6	29114.6	26528.2	3.3015
CG42833	FBgn0262022	479.819	0.815626	0.234396	3.47969	0.000501991	0.00938529	375.628	285.332	382.515	590.531	469.481	775.428	479.819	3.2993
PH4alphaEFB	FBgn0039776	387.907	0.507434	0.145863	3.47884	0.000503582	0.00939842	324.97	310.808	324.503	425.111	514.747	427.3	387.907	3.29793
CG3746	FBgn0034755	210.076	0.542278	0.156	3.47613	0.000508698	0.00946052	162.485	166.444	184.006	242.794	250.907	253.819	210.076	3.29354
GstD7	FBgn0010043	128.006	2.38666	0.686949	3.47429	0.000512215	0.0094626	43.9666	16.1348	63.4503	446.456	129.334	68.6941	128.006	3.29055
Eglp4	FBgn0034885	709.923	1.45151	0.417909	3.47326	0.000514175	0.0094626	240.86	208.904	690.702	963.171	1011.39	1144.51	709.923	3.28889
alpha-Est8	FBgn0015576	961.763	0.860094	0.247615	3.47352	0.000513677	0.0094626	818.161	459.419	772.281	1129.48	1453.71	1137.53	961.763	3.28931
CG3104	FBgn0031473	187.505	0.729128	0.209874	3.47412	0.000512533	0.0094626	172.999	117.19	133.246	221.449	249.614	230.533	187.505	3.29028
CG8768	FBgn0033769	487.303	0.647164	0.186595	3.46828	0.000523797	0.00961684	442.533	333.737	364.386	696.364	553.547	533.252	487.303	3.28084
zye	FBgn0036985	420.545	1.66767	0.481014	3.46698	0.000526336	0.00963613	84.11	154.555	365.292	639.446	843.254	436.615	420.545	3.27874
Tm2	FBgn0004117	28940.3	0.537557	0.155127	3.46526	0.000529717	0.0096646	20239.9	24701.6	25887.7	31870.9	39241.1	31700.6	28940.3	3.27596
ND-MWFE	FBgn0085468	549.351	0.820013	0.236683	3.46461	0.000530999	0.00967131	403.346	332.887	455.029	580.748	922.148	601.946	549.351	3.27491
cype	FBgn0015031	9296.47	0.642524	0.185511	3.46353	0.000533137	0.00967694	8519.01	5541.05	7720.09	11639.9	11968.5	10390.3	9296.47	3.27316
Tango2	FBgn0030503	937.702	0.423658	0.122306	3.46391	0.000532383	0.00967694	831.542	765.132	807.632	1127.7	964.828	1129.38	937.702	3.27378
vkg	FBgn0016075	1008.16	1.07155	0.309706	3.4599	0.000540377	0.00975814	445.401	596.14	908.246	1233.53	1823.6	1042.05	1008.16	3.2673
CG14757	FBgn0033274	209.151	0.832211	0.240916	3.45436	0.000551607	0.00989339	174.911	109.547	167.69	306.827	244.44	251.49	209.151	3.25837
Est-6	FBgn0000592	19.2149	2.89192	0.837383	3.45352	0.000553317	0.00990728	2.86739	0.849203	9.97076	24.9019	56.9067	19.7932	19.2149	3.25703
CG14292	FBgn0038658	5775.1	2.7349	0.793869	3.44502	0.000571011	0.0100904	1250.18	426.3	2848.92	15537	8618.78	5969.4	5775.1	3.24336
CG5805	FBgn0039223	883.609	0.534809	0.155474	3.43986	0.000582025	0.0102139	784.708	600.386	780.439	1069.89	1092.87	973.36	883.609	3.23506
CG1774	FBgn0039856	255.46	0.845323	0.245877	3.438	0.000586037	0.0102541	212.187	139.269	197.602	393.984	262.547	327.17	255.46	3.23207
amd	FBgn0000075	409.689	0.549181	0.160043	3.43147	0.000600324	0.0104484	363.202	354.967	280.088	498.928	459.134	501.816	409.689	3.22161
Scgalpha	FBgn0032013	64.3053	0.969586	0.282992	3.42619	0.000612108	0.0106073	36.3202	50.9522	42.6024	72.927	95.7068	87.3229	64.3053	3.21317
Mpcp1	FBgn0034497	1003.96	0.95532	0.278849	3.42594	0.000612671	0.0106073	688.173	431.395	930	1212.19	1531.31	1230.67	1003.96	3.21277
CG42672	FBgn0261554	4977.76	0.478173	0.13979	3.42064	0.000624736	0.0107846	4366.07	3734.79	4378.98	5122.68	6480.9	5783.11	4977.76	3.2043
CG9034	FBgn0040931	1024.75	0.696947	0.204085	3.41498	0.000637858	0.0109575	832.498	577.458	936.345	1330.47	1306.27	1165.47	1024.75	3.19528
mt:CoII	FBgn0013675	101349	0.397542	0.116407	3.4151	0.000637593	0.0109575	92690.2	76743.3	92986.4	113508	114677	117489	101349	3.19546
CG10184	FBgn0039094	1263.01	0.685498	0.201091	3.40889	0.000652287	0.01118	867.862	815.235	1221.87	1438.98	1782.22	1451.89	1263.01	3.18556
Vha36-3	FBgn0040377	101.994	1.04422	0.306507	3.40683	0.000657215	0.0112172	53.5245	72.1822	73.4211	102.276	183.654	126.909	101.994	3.18229
Chchd3	FBgn0010808	3650.89	0.467975	0.137706	3.39837	0.000677886	0.0115328	3375.87	2619.79	3196.08	4114.15	4515.03	4084.39	3650.89	3.16884
Cks30A	FBgn0010314	33.4536	1.45288	0.428491	3.39068	0.000697204	0.0117455	23.8949	16.9841	12.6901	38.2422	64.6668	44.2436	33.4536	3.15664
CG30026	FBgn0050026	159.044	0.882497	0.260415	3.38881	0.000701958	0.011772	120.43	89.1663	126.901	257.913	164.254	195.603	159.044	3.15369
CG14777	FBgn0026872	643.788	0.51978	0.153506	3.38606	0.000709041	0.0118616	603.107	539.244	445.059	762.177	754.014	759.127	643.788	3.14933
APC7	FBgn0029879	41.3962	1.0955	0.324135	3.37978	0.00072545	0.0120893	28.6739	26.3253	24.4737	65.8122	53.0267	50.0652	41.3962	3.13939
GATE{}4850	FBti0062911	6.35221	3.7231	1.10242	3.37722	0.00073223	0.0121712	0.955796	1.69841	0	13.3403	11.64	10.4788	6.35221	3.13535
CG8206	FBgn0030679	2308.74	0.349155	0.103552	3.3718	0.000746795	0.0123865	1944.09	2025.35	2123.77	2693.85	2399.14	2666.26	2308.74	3.1268
CG42319	FBgn0259219	102.186	1.05141	0.312104	3.36877	0.000755035	0.0125036	40.1434	74.7298	84.2983	127.178	143.56	143.21	102.186	3.12203
CG1468	FBgn0030157	127.525	2.22813	0.662058	3.36546	0.000764169	0.0126154	10.5138	30.5713	93.3626	149.412	331.094	150.195	127.525	3.11681
RpL11	FBgn0013325	18360.5	0.306091	0.0909503	3.36548	0.000764107	0.0126154	17010.3	15386.7	16864.2	20841.1	20512.3	19548.7	18360.5	3.11685
CG10877	FBgn0038804	1659.6	0.637012	0.189713	3.35776	0.000785774	0.0129317	1425.09	1027.54	1445.76	2347.9	1839.12	1872.2	1659.6	3.1047
CG8547	FBgn0033919	4189.53	0.414733	0.123512	3.35784	0.000785538	0.0129317	3149.35	3829.9	3794.33	4769.61	5019.43	4574.56	4189.53	3.10483
CG34446	FBgn0085475	111.21	0.793963	0.236523	3.35681	0.000788473	0.0129559	86.0216	66.2378	91.5497	123.62	157.787	142.045	111.21	3.10321
ND-B16.6	FBgn0029868	4632.71	0.532098	0.158587	3.35525	0.000792946	0.0130092	4052.57	3129.31	4182.28	5590.48	5913.13	4928.51	4632.71	3.10076
QIL1	FBgn0036726	2674.84	0.573126	0.170919	3.35321	0.000798804	0.0130851	2515.65	1758.7	2177.25	3223.02	3488.12	2886.31	2674.84	3.09756
CG10953	FBgn0034204	48.4735	5.98202	1.78592	3.34955	0.000809416	0.013218	0	0	4.53216	26.6806	46.5601	213.068	48.4735	3.09183
INE-1{}5302	FBti0063363	22.1075	1.83449	0.548135	3.3468	0.000817514	0.0132887	13.3811	5.09522	10.8772	46.2464	23.28	33.7649	22.1075	3.0875
CG15213	FBgn0040843	5978.08	0.627207	0.187541	3.34437	0.000824688	0.0133847	4305.86	3931.81	5858.28	7168.2	8057.48	6546.89	5978.08	3.08371
CG13323	FBgn0033788	1878.46	1.2829	0.383971	3.34115	0.000834327	0.0134998	887.934	665.775	1729.47	3685.48	2567.27	1734.82	1878.46	3.07866
Prx3	FBgn0038519	2658.29	0.461967	0.138295	3.34045	0.000836413	0.0135129	2360.81	2004.97	2343.13	3115.41	3396.3	2729.13	2658.29	3.07758
ND-SGDH	FBgn0011455	5801.18	0.550702	0.16508	3.33596	0.000850041	0.0137121	5279.81	3778.1	5064.24	7047.24	7318.98	6318.69	5801.18	3.07056
spz5	FBgn0035379	58.5684	1.05534	0.316526	3.33412	0.000855705	0.0137825	43.9666	38.2141	31.7252	70.259	100.88	66.3654	58.5684	3.06768
RIC-3	FBgn0050296	783.298	0.732228	0.21981	3.33119	0.000864751	0.0138859	445.401	558.775	761.404	926.707	1076.05	931.445	783.298	3.06311
CG4830	FBgn0037996	237.943	0.640186	0.19216	3.33152	0.000863727	0.0138859	169.176	204.658	184.912	339.733	250.907	278.269	237.943	3.06362
ATPsynB	FBgn0019644	13142.2	0.618519	0.185706	3.33064	0.000866478	0.0138918	11587.1	7981.66	11533.5	15345.8	17823.5	14581.8	13142.2	3.06224
CG10631	FBgn0032817	1066.6	0.582693	0.174971	3.33023	0.000867747	0.0138918	924.254	685.307	953.568	1396.29	1281.7	1158.48	1066.6	3.06161
CG4239	FBgn0030745	1277.49	0.504745	0.151802	3.32503	0.000884077	0.0140893	943.37	1007.15	1217.34	1347.37	1566.23	1583.46	1277.49	3.05351
CG14655	FBgn0037275	135.777	0.676608	0.203733	3.32105	0.000896789	0.0142233	94.6238	105.301	113.304	167.199	187.534	146.703	135.777	3.04731
Jhedup	FBgn0034076	60.4298	1.92074	0.578558	3.31988	0.000900567	0.0142299	8.60216	25.4761	41.6959	120.063	49.1467	117.595	60.4298	3.04548
PrBP	FBgn0032059	669.96	0.346378	0.104352	3.31934	0.000902312	0.0142299	595.461	602.085	571.959	739.053	746.254	764.949	669.96	3.04464
UQCR-C2	FBgn0250814	11081.5	0.644815	0.194412	3.31675	0.000910712	0.0143134	9865.72	6685.77	9385.21	13952.2	15115.2	11484.7	11081.5	3.04062
ea	FBgn0000533	1810.97	0.312445	0.0942075	3.31656	0.000911337	0.0143134	1616.25	1628.77	1601.67	2030.4	2099.08	1889.67	1810.97	3.04032
Mccc1	FBgn0039877	2270.01	0.59355	0.179376	3.30897	0.000936412	0.0146585	1900.12	1398.64	2130.12	2725.87	2836.28	2629	2270.01	3.02853
CG7378	FBgn0030976	1397.85	0.526579	0.159181	3.30806	0.000939433	0.014684	1101.08	1097.17	1237.28	1501.23	1965.87	1484.49	1397.85	3.02713
ATPsynC	FBgn0039830	67106.8	0.74645	0.226229	3.29953	0.000968468	0.0150933	59117.9	34830.9	56421.8	83312	95286.5	73671.5	67106.8	3.01391
CG15861	FBgn0035084	234.654	0.682447	0.207003	3.2968	0.000977927	0.0151959	199.761	170.69	170.409	319.278	320.747	227.04	234.654	3.00969
mRpS18A	FBgn0051450	396.72	0.440846	0.134151	3.28619	0.00101551	0.0156649	345.998	336.284	327.222	458.907	492.761	419.15	396.72	2.99332
ouib	FBgn0037618	9.81317	2.6716	0.813329	3.28478	0.00102064	0.0157211	0.955796	3.39681	3.62573	24.9019	15.52	10.4788	9.81317	2.99113
ana2	FBgn0027513	91.1926	0.77224	0.235295	3.28201	0.0010307	0.01583	68.8173	59.4442	74.3275	129.846	109.933	104.788	91.1926	2.98687
dac	FBgn0005677	195.267	0.684871	0.208724	3.28122	0.00103358	0.0158485	135.723	148.61	164.064	206.33	291	225.875	195.267	2.98565
mt:ATPase6	FBgn0013672	106788	0.605829	0.184655	3.28086	0.0010349	0.0158485	88780	64156.4	101135	124423	128938	133298	106788	2.9851
Nepl10	FBgn0033742	174.281	1.27934	0.390116	3.27938	0.00104035	0.0159089	119.474	49.2538	136.871	317.499	221.16	201.425	174.281	2.98282
CG6733	FBgn0039052	1119	0.924749	0.282172	3.27725	0.00104824	0.0160065	924.254	461.966	930.907	1597.28	1231.25	1568.32	1119	2.97954
CG2915	FBgn0033241	3710.89	0.510337	0.155924	3.27299	0.00106415	0.0162026	3446.6	2799.82	2938.66	4576.62	3695.06	4808.58	3710.89	2.973
Cyp4e3	FBgn0015035	252.148	1.75909	0.537584	3.27222	0.00106707	0.0162237	168.22	45.8569	131.433	637.667	174.6	355.113	252.148	2.97181
CG4459	FBgn0038753	1396.64	0.49932	0.152656	3.27088	0.00107214	0.0162309	1315.17	1046.22	1111.29	1740.47	1736.95	1429.77	1396.64	2.96975
Hk	FBgn0263220	183.559	0.73297	0.224414	3.26615	0.00109022	0.0164575	111.828	139.269	162.252	228.564	263.84	195.603	183.559	2.96249
Vha36-1	FBgn0022097	31846.1	0.434754	0.13319	3.26417	0.00109784	0.0165489	29354.4	23145.9	28751.1	36684.1	38400.4	34740.6	31846.1	2.95946
CG34200	FBgn0085229	853.813	0.551754	0.169145	3.26202	0.00110622	0.0166515	705.377	639.45	732.398	1013.86	1191.16	840.629	853.813	2.95616
ATPsyndelta	FBgn0028342	11003.6	0.593286	0.181921	3.26123	0.00110932	0.0166744	9571.34	6877.69	9868.34	13028.2	14839.7	11836.3	11003.6	2.95494
CG6738	FBgn0039053	162.955	0.655985	0.201365	3.25769	0.00112324	0.0168121	133.811	124.833	121.462	206.33	164.254	227.04	162.955	2.94953
Unc-89	FBgn0053519	2512.97	0.953043	0.292814	3.25477	0.00113484	0.0169617	1847.55	1072.54	2215.32	2834.37	4270.59	2837.41	2512.97	2.94507
MnM	FBgn0035410	272.951	0.607737	0.187207	3.24635	0.00116896	0.017447	211.231	193.618	243.83	327.282	377.654	284.091	272.951	2.9322
tn	FBgn0265356	2661.43	0.504721	0.155535	3.24506	0.00117425	0.0174964	1845.64	2466.08	2288.74	2909.08	3449.32	3009.73	2661.43	2.93024
CG3566	FBgn0029854	1727.84	0.33544	0.103401	3.24407	0.00117837	0.0174964	1602.87	1502.24	1477.49	1833.85	2055.11	1895.49	1727.84	2.92872
CG32638	FBgn0052638	2262.66	0.397845	0.122698	3.24247	0.001185	0.0175625	2088.41	1720.48	2049.45	2590.69	2665.56	2461.34	2262.66	2.92628
CG5793	FBgn0038858	677.085	0.391582	0.120782	3.24205	0.00118673	0.0175636	605.974	531.601	620	769.291	781.174	754.47	677.085	2.92565
SERCA	FBgn0263006	10273.5	0.540638	0.167051	3.23637	0.00121059	0.0177922	7819.36	7253.89	10038.7	11914.7	13499.8	11114.5	10273.5	2.917
rdgC	FBgn0265959	156.716	0.609782	0.188452	3.23574	0.0012133	0.0178074	118.519	132.476	121.462	193.879	165.547	208.411	156.716	2.91603
SmydA-9	FBgn0030102	206.81	1.55082	0.480002	3.23086	0.00123419	0.0179893	47.7898	73.8806	193.977	300.602	390.587	234.025	206.81	2.90862
Nepl11	FBgn0037230	14.0082	2.73379	0.846724	3.22866	0.0012437	0.0180781	2.86739	0.849203	7.25146	14.2297	41.3867	17.4646	14.0082	2.90528
Acat1	FBgn0029969	4352.63	0.639377	0.198073	3.228	0.00124661	0.0180935	3510.64	2551	4149.65	5564.69	5492.79	4847.01	4352.63	2.90427
CG42340	FBgn0259242	32.206	2.17724	0.674935	3.22585	0.001256	0.0181819	12.4253	15.2856	7.25146	66.7016	77.6001	13.9717	32.206	2.90101
mt:ori	FBgn0013687	7.45983	3.19608	0.992352	3.22071	0.00127873	0.0184566	0	3.39681	0.906433	16.0084	11.64	12.8074	7.45983	2.89322
Lcp1	FBgn0002531	1147.47	2.3208	0.72066	3.22038	0.0012802	0.0184566	91.7564	533.299	523.012	1549.26	1862.4	2325.12	1147.47	2.89272
lncRNA:CR45363	FBgn0266903	4.44803	4.73855	1.47213	3.21883	0.00128715	0.0185315	0	0.849203	0	8.89354	6.46668	10.4788	4.44803	2.89037
phu	FBgn0043791	11.8045	2.76415	0.859755	3.21505	0.00130423	0.018624	4.77898	0.849203	3.62573	35.5742	15.52	10.4788	11.8045	2.88464
RyR	FBgn0011286	664.519	0.756228	0.23525	3.21457	0.00130639	0.018624	475.03	412.712	594.62	789.747	1061.83	653.176	664.519	2.88393
Ugt317A1	FBgn0040091	183.859	0.634737	0.197516	3.21359	0.00131087	0.018624	133.811	144.364	153.187	202.773	266.427	202.589	183.859	2.88244
CG30196	FBgn0050196	163.374	0.588746	0.183118	3.21513	0.00130387	0.018624	143.369	115.492	133.246	208.109	191.414	188.618	163.374	2.88477
CG18304	FBgn0031869	243.659	0.52793	0.164285	3.2135	0.00131129	0.018624	206.452	187.674	203.947	266.806	324.627	272.448	243.659	2.8823
CG11200	FBgn0034500	288.866	0.496039	0.154269	3.21542	0.00130255	0.018624	217.921	261.554	239.298	346.848	354.374	313.198	288.866	2.88521
up	FBgn0004169	44387.8	0.524299	0.163284	3.21097	0.00132289	0.01874	30971.6	37123.7	41133	48869.1	60478.9	47750.5	44387.8	2.87848
Col4a1	FBgn0000299	1692.64	1.11884	0.348732	3.20832	0.00133515	0.0188632	638.471	945.163	1617.98	2050.85	3097.54	1805.84	1692.64	2.87447
ATPsyngamma	FBgn0020235	19712.6	0.636881	0.198504	3.2084	0.00133475	0.0188632	17109.7	11415	17767.9	23629.3	26514.7	21838.9	19712.6	2.8746
Cht10	FBgn0250907	683.963	0.740536	0.230887	3.20736	0.0013396	0.0188844	506.572	622.466	406.988	723.045	774.708	1070	683.963	2.87303
Atpalpha	FBgn0002921	28068.7	0.327351	0.102067	3.20723	0.00134022	0.0188844	24408.1	24046.9	26238.5	31958.1	32967.1	28793.3	28068.7	2.87283
CG14434	FBgn0029915	220.336	0.70104	0.218679	3.20579	0.00134691	0.018951	192.115	152.007	159.532	287.261	316.867	214.232	220.336	2.87066
ND-ACP	FBgn0011361	5269.73	0.542996	0.169399	3.20543	0.00134861	0.018951	4808.61	3479.18	4581.11	6229.04	6927.1	5593.33	5269.73	2.87011
CG13365	FBgn0029529	637.697	0.507264	0.158354	3.20335	0.0013584	0.0190392	541.936	463.665	574.679	763.955	826.441	655.504	637.697	2.86697
CG34141	FBgn0083977	351.105	0.497764	0.155704	3.19686	0.00138934	0.0194213	281.004	267.499	324.503	399.32	450.081	384.221	351.105	2.85719
Cpr65Ax2	FBgn0042118	10.3659	5.9735	1.87028	3.19391	0.00140359	0.0195431	0	0	0.906433	0.889354	56.9067	3.49292	10.3659	2.85276
Apoltp	FBgn0032136	223.398	1.97036	0.617349	3.19164	0.00141467	0.0196457	28.6739	40.7617	203.041	307.717	360.84	399.357	223.398	2.84934
CG7715	FBgn0038646	23.5844	4.05055	1.27209	3.18415	0.00145177	0.0201082	3.82318	4.24601	0	96.0503	1.29334	36.0935	23.5844	2.8381
CG7299	FBgn0032282	19237.4	0.497432	0.156285	3.18286	0.0014583	0.0201458	15700.9	18520.3	13638.2	21498.4	25009.2	21057.6	19237.4	2.83615
CG31380	FBgn0051380	142.919	0.90203	0.28353	3.18143	0.00146549	0.0201709	88.889	94.2615	116.023	190.322	129.334	238.683	142.919	2.83402
mRpL34	FBgn0083983	207.716	0.689568	0.216751	3.18139	0.00146571	0.0201709	182.557	145.214	149.561	279.257	287.12	202.589	207.716	2.83395
RpL32	FBgn0002626	15740.9	0.303642	0.0954441	3.18136	0.00146583	0.0201709	13420.3	15248.3	13601.9	17225.9	17703.2	17245.7	15740.9	2.83392
stumps	FBgn0020299	614.064	0.411696	0.129516	3.17873	0.0014792	0.0203284	579.212	490.839	511.228	699.922	737.201	665.983	614.064	2.82997
hlk	FBgn0010482	3039.3	0.803386	0.253087	3.17435	0.00150174	0.0206114	2046.36	1659.34	2936.84	3547.63	4811.21	3234.44	3039.3	2.82341
CG3270	FBgn0033093	2520.43	0.692386	0.218244	3.17254	0.00151114	0.0207136	2111.35	1627.92	2042.19	3080.72	2344.82	3915.56	2520.43	2.82069
CG32267	FBgn0052267	1004.49	0.408119	0.128816	3.16823	0.00153369	0.0209955	887.934	770.227	931.813	1127.7	1218.32	1090.95	1004.49	2.81426
mRF1	FBgn0032486	221.453	0.65996	0.208517	3.16501	0.00155076	0.021143	169.176	156.253	190.351	322.836	267.72	222.382	221.453	2.80946
CR43105	FBgn0262565	18.0252	3.44758	1.09267	3.1552	0.0016039	0.0217596	3.82318	2.54761	2.7193	8.89354	5.17334	84.9943	18.0252	2.79482
HeT-A{}5504	FBti0063565	43.7705	1.4477	0.458915	3.15461	0.00160714	0.0217756	34.4086	12.738	23.5673	73.8164	75.0134	43.0793	43.7705	2.79395
CG9717	FBgn0039789	97.7326	1.26526	0.401662	3.15006	0.0016324	0.0220332	67.8615	34.8173	69.7953	156.526	175.894	81.5014	97.7326	2.78717
CG32564	FBgn0052564	22571.1	1.17792	0.374145	3.1483	0.00164224	0.0221096	16918.5	6966.01	17625.6	29971.2	43104.3	20841.1	22571.1	2.78456
Ak3	FBgn0042094	1169.1	0.592632	0.188463	3.14456	0.00166337	0.022309	1072.4	714.179	1010.67	1413.18	1510.62	1293.54	1169.1	2.77901
GstE5	FBgn0063495	2025.04	0.856708	0.272652	3.14213	0.00167725	0.0224583	1853.29	964.694	1505.59	3285.27	2141.76	2399.63	2025.04	2.7754
CG9270	FBgn0032908	67.832	1.82929	0.582668	3.13952	0.00169227	0.0226106	33.4528	13.5872	42.6024	168.088	107.347	41.915	67.832	2.77153
Agxt	FBgn0014031	1002.63	0.549014	0.175002	3.13719	0.00170574	0.0227372	885.067	684.457	873.801	1242.43	1006.21	1323.82	1002.63	2.76809
CG8366	FBgn0034054	282.367	0.47165	0.150344	3.13714	0.00170604	0.0227372	252.33	247.118	210.292	322.836	329.8	331.827	282.367	2.76801
CG31272	FBgn0051272	1996.82	0.969349	0.309051	3.13653	0.00170957	0.0227556	1800.72	848.353	1402.25	3383.1	1912.84	2633.66	1996.82	2.76711
Coq8	FBgn0052649	723.698	0.438421	0.139897	3.13389	0.00172505	0.0229327	613.621	555.379	674.386	812.87	910.508	775.428	723.698	2.7632
His-Psi:CR31614	FBgn0051614	10.241	2.3504	0.750847	3.13034	0.00174607	0.023183	4.77898	2.54761	2.7193	11.5616	25.8667	13.9717	10.241	2.75794
Nepl15	FBgn0039024	82.7932	1.40487	0.448998	3.12889	0.00175466	0.023268	25.8065	29.7221	80.6725	125.399	116.4	118.759	82.7932	2.75581
CG9416	FBgn0034438	915.851	0.680449	0.217573	3.12746	0.00176326	0.0233198	661.41	556.228	893.743	1145.49	1276.52	961.717	915.851	2.75368
TpnC73F	FBgn0010424	15756.1	0.558333	0.178544	3.12714	0.00176518	0.0233198	10411.5	13080.3	14741.3	17158.3	21752.6	17392.4	15756.1	2.75321
NijC	FBgn0038079	107.041	0.676691	0.216622	3.12383	0.00178515	0.0235249	74.552	80.6742	91.5497	119.173	131.92	144.374	107.041	2.74832
lncRNA:CR31781	FBgn0051781	675.675	0.430189	0.137875	3.12014	0.00180768	0.023765	508.483	641.997	576.491	803.976	748.841	774.263	675.675	2.74288
Mpc1	FBgn0038662	2518.68	0.646045	0.207107	3.11938	0.00181234	0.0237943	2123.78	1420.72	2347.66	3028.25	3325.16	2866.52	2518.68	2.74176
CG41378	FBgn0085638	633.387	0.388844	0.124938	3.1123	0.00185635	0.0242718	510.395	594.442	541.14	756.84	691.934	705.569	633.387	2.73134
Cyp6a16	FBgn0031726	45.4828	1.27712	0.410515	3.11102	0.00186442	0.0243272	24.8507	17.8333	37.1638	61.3654	47.8534	83.83	45.4828	2.72946
Oatp58Dc	FBgn0034716	2717.18	1.35238	0.435356	3.10638	0.00189391	0.0246511	2279.57	546.037	1763.01	4997.28	3363.96	3353.2	2717.18	2.72264
NP15.6	FBgn0027785	3752.19	0.454204	0.146469	3.10103	0.00192848	0.0249782	3517.33	2680.08	3302.14	4408.53	4618.5	3986.58	3752.19	2.71478
Scp2	FBgn0020907	263.149	1.39736	0.451711	3.09349	0.00197817	0.0255326	129.988	114.642	190.351	682.135	252.2	209.575	263.149	2.70374
Zip71B	FBgn0036461	1199.16	0.651082	0.210479	3.09334	0.0019792	0.0255326	898.448	883.171	1017.92	1430.08	1107.09	1858.23	1199.16	2.70351
RFeSP	FBgn0021906	9300.28	0.487965	0.157797	3.09235	0.00198576	0.0255326	8540.99	6430.16	8255.79	10737.2	11995.7	9841.88	9300.28	2.70207
CG11617	FBgn0031232	43.7185	1.03698	0.335461	3.09121	0.00199341	0.0255888	26.7623	23.7777	35.3509	57.808	68.5468	50.0652	43.7185	2.7004
Slc45-1	FBgn0035968	2191.27	0.887366	0.287116	3.09062	0.00199739	0.0255888	1602.87	903.552	2107.46	2991.79	2939.75	2602.22	2191.27	2.69954
Cyp4e2	FBgn0014469	3298.26	0.670911	0.217071	3.09075	0.00199655	0.0255888	2942.89	1801.16	2891.52	4491.24	3634.27	4028.5	3298.26	2.69972
CG12895	FBgn0033523	631.367	0.503238	0.162851	3.09017	0.00200041	0.0255965	527.599	474.704	564.708	756.84	836.788	627.561	631.367	2.69888
Burdock{}836	FBti0018884	6.42532	4.31179	1.39598	3.08871	0.00201028	0.0256256	1.91159	0	0	5.33613	10.3467	20.9575	6.42532	2.69674
Oatp58Db	FBgn0034715	849.93	1.06793	0.345898	3.08742	0.00201905	0.0256256	824.852	339.681	483.129	1399.84	799.281	1252.79	849.93	2.69485
CG32669	FBgn0052669	1124	1.05039	0.340084	3.08863	0.00201082	0.0256256	919.475	454.323	823.041	2207.38	1209.27	1130.54	1124	2.69663
CG16935	FBgn0033883	2130.66	0.51361	0.166494	3.08486	0.00203648	0.0257776	1977.54	1445.34	1843.68	2607.59	2695.31	2214.51	2130.66	2.69112
Nacalpha	FBgn0086904	12744.5	0.305118	0.0988987	3.08516	0.00203445	0.0257776	11668.4	10619.3	11917.8	13986.9	14819	13455.9	12744.5	2.69155
mRpL50	FBgn0028648	539.653	0.402869	0.130745	3.08133	0.0020608	0.0259921	473.119	417.808	503.977	626.995	611.747	604.275	539.653	2.68596
CG8854	FBgn0033702	161.332	1.11863	0.363082	3.08094	0.00206349	0.0259951	88.889	71.333	145.029	237.458	283.24	142.045	161.332	2.6854
CG8323	FBgn0033903	1647.93	0.774368	0.252199	3.07046	0.00213728	0.0267337	1438.47	776.171	1433.98	2290.98	2052.52	1895.49	1647.93	2.67014
CG34305	FBgn0085334	13.0087	2.06252	0.67222	3.06823	0.00215334	0.0269028	2.86739	9.34123	2.7193	21.3445	21.9867	19.7932	13.0087	2.66689
spz	FBgn0003495	522.835	0.492612	0.160666	3.06607	0.00216893	0.0270337	455.914	420.355	426.93	626.995	694.521	512.295	522.835	2.66375
CG9782	FBgn0030763	565.607	0.75133	0.245153	3.06474	0.00217862	0.0270907	304.899	487.442	471.345	573.633	860.068	696.255	565.607	2.66182
CG18268	FBgn0037520	118.405	0.81363	0.265714	3.06205	0.00219826	0.0273028	89.8448	67.9362	100.614	181.428	121.573	149.031	118.405	2.65792
superdeath	FBgn0039640	1890.66	0.50645	0.165825	3.05412	0.00225719	0.0279564	1754.84	1297.58	1634.3	2228.72	2457.34	1971.17	1890.66	2.64643
mRpS18C	FBgn0039765	211.572	0.489786	0.160358	3.05433	0.00225561	0.0279564	180.645	163.047	184.912	262.359	244.44	234.025	211.572	2.64674
Gasz	FBgn0033273	261.731	0.481375	0.157634	3.05375	0.00225998	0.0279564	237.993	224.189	193.07	294.376	305.227	315.527	261.731	2.6459
CG32447	FBgn0052447	18.9121	1.87699	0.615348	3.05029	0.00228622	0.0282111	8.60216	10.1904	5.4386	22.2339	18.1067	48.9008	18.9121	2.64088
alpha-Est7	FBgn0015575	1956.51	0.446359	0.146341	3.05013	0.00228739	0.0282111	1456.63	1587.16	1924.36	2126.45	2252.99	2391.48	1956.51	2.64066
CG40298	FBgn0058298	45.5589	1.05437	0.346237	3.04523	0.00232499	0.0285749	33.4528	24.6269	30.8187	64.0335	75.0134	45.4079	45.5589	2.63358
lncRNA:CR46248	FBgn0267970	10.9371	2.07175	0.680905	3.04264	0.00234511	0.0287887	3.82318	2.54761	6.34503	21.3445	12.9334	18.6289	10.9371	2.62984
CG11333	FBgn0039850	71.8379	1.46261	0.481015	3.04068	0.00236041	0.0289096	62.1267	18.6825	34.4445	148.522	77.6001	89.6516	71.8379	2.62701
bdl	FBgn0028482	133.943	0.710414	0.233673	3.04021	0.00236413	0.0289216	99.4027	118.039	87.924	198.326	147.44	152.524	133.943	2.62633
mRpL42	FBgn0033480	566.437	0.41398	0.136412	3.03477	0.0024072	0.0293129	509.439	495.085	453.216	693.696	667.361	579.824	566.437	2.61849
muc	FBgn0283658	3275.25	0.603899	0.20013	3.01753	0.00254844	0.0307498	2430.59	2045.73	3322.98	4259.12	3881.3	3711.81	3275.25	2.59373
Septin4	FBgn0259923	268.482	0.561027	0.186004	3.01621	0.00255959	0.0308488	221.745	184.277	244.737	295.266	303.934	360.935	268.482	2.59183
297{}527	FBti0019242	4.689	4.80922	1.59576	3.01375	0.00258041	0.0310295	0	0	0.906433	10.6723	14.2267	2.32861	4.689	2.58831
CG43149	FBgn0262679	14.7856	1.87804	0.623996	3.00971	0.002615	0.0312709	7.64636	3.39681	8.1579	32.9061	16.8134	19.7932	14.7856	2.58253
S{}746	FBti0019968	28.8803	1.71485	0.569778	3.00968	0.00261527	0.0312709	23.8949	5.09522	11.7836	54.2506	37.5067	40.7507	28.8803	2.58248
Idh3a	FBgn0027291	12155	0.635022	0.211174	3.00711	0.00263748	0.0314736	10870.3	6906.56	10790.2	14389.8	16823.7	13149.7	12155	2.57881
Gasp	FBgn0026077	2433.01	0.903423	0.300784	3.00356	0.00266842	0.0317987	2491.76	1088.68	1505.59	3408.01	3532.1	2571.95	2433.01	2.57375
RpL34b	FBgn0037686	12912.8	0.360625	0.120126	3.00205	0.00268164	0.0318845	10447.8	12448.5	11024	13862.4	15739.9	13954.2	12912.8	2.5716
hoe2	FBgn0031649	595.719	0.438889	0.146221	3.00154	0.00268618	0.0319025	498.925	452.625	565.614	673.241	742.374	641.533	595.719	2.57087
stan	FBgn0024836	17.6594	1.67429	0.557987	3.00059	0.00269456	0.0319523	7.64636	11.0396	6.34503	16.8977	34.92	29.1076	17.6594	2.56951
CG13312	FBgn0035931	312.978	2.73761	0.912573	2.99988	0.00270088	0.0319578	75.5078	14.4364	155	842.218	456.547	334.156	312.978	2.56849
Doc1	FBgn0028789	1143.05	0.303807	0.101326	2.99831	0.00271479	0.0320267	1039.91	973.186	1056.9	1262.88	1214.44	1311.01	1143.05	2.56626
CG8888	FBgn0033679	925.005	1.02656	0.342726	2.99527	0.00274203	0.032312	365.114	528.204	933.626	1004.97	1570.11	1148.01	925.005	2.56193
CG17029	FBgn0036551	4757.81	0.694108	0.231857	2.99369	0.00275623	0.0324432	4061.18	2557.8	4286.52	6661.26	4850.01	6130.07	4757.81	2.55968
Alp2	FBgn0283480	377.641	1.34726	0.450995	2.98731	0.00281449	0.0329822	192.115	135.023	312.719	919.592	300.054	406.343	377.641	2.5506
UQCR-11	FBgn0260008	4690.77	0.537549	0.180077	2.98511	0.00283474	0.0331461	4197.85	2936.54	4346.35	5445.52	5954.51	5263.83	4690.77	2.54749
CG10814	FBgn0033830	7.72315	5.54896	1.86013	2.9831	0.00285348	0.0333284	0	0	0.906433	19.5658	25.8667	0	7.72315	2.54463
CG13067	FBgn0036589	1855.96	0.645086	0.216604	2.97818	0.00289964	0.0338302	1894.39	1150.67	1298.92	2390.58	2417.24	1983.98	1855.96	2.53766
Hibch	FBgn0038326	7780.22	0.632207	0.212637	2.97318	0.00294736	0.0342736	5859.98	4672.31	7775.38	10835.9	8750.7	8787.02	7780.22	2.53057
LanA	FBgn0002526	8254.15	0.480694	0.161751	2.97181	0.0029605	0.0343508	7286.03	5929.98	7459.04	9910.96	10786.4	8152.47	8254.15	2.52864
CG30159	FBgn0050159	1170.86	0.325527	0.109528	2.97209	0.00295785	0.0343508	1110.63	992.718	1014.3	1272.67	1377.4	1257.45	1170.86	2.52902
CG40006	FBgn0058006	85.3046	0.757389	0.254928	2.971	0.00296835	0.0344043	61.1709	73.0314	56.1988	121.842	109.933	89.6516	85.3046	2.52748
st	FBgn0003515	520.079	1.36514	0.459648	2.96997	0.0029783	0.0344818	415.771	100.206	357.135	992.519	569.067	685.776	520.079	2.52603
CG1824	FBgn0030403	1387.26	0.592575	0.199546	2.96962	0.00298169	0.0344833	1214.82	849.203	1255.41	1792.05	1795.15	1416.96	1387.26	2.52554
ND-20	FBgn0030718	3866.45	0.47682	0.160655	2.96797	0.0029977	0.0345929	3476.23	2601.96	3622.11	4610.41	4665.06	4222.94	3866.45	2.52321
mRpL36	FBgn0042112	289.981	0.49431	0.166707	2.96514	0.00302541	0.0348746	276.225	214.848	232.047	360.188	337.56	319.02	289.981	2.51922
CG2187	FBgn0017448	400.165	2.80607	0.946874	2.96351	0.00304151	0.034984	133.811	15.2856	151.374	1054.77	725.561	320.184	400.165	2.51691
Cchl	FBgn0038925	1305.31	0.486778	0.1643	2.96274	0.00304916	0.0350339	1199.52	946.861	1115.82	1655.98	1628.31	1285.39	1305.31	2.51582
Orcokinin	FBgn0034935	27.9516	1.37965	0.466271	2.9589	0.00308735	0.0353193	18.1601	7.64282	20.848	36.4635	42.6801	41.915	27.9516	2.51041
Cpr47Eg	FBgn0086519	5.32574	4.06623	1.37618	2.95473	0.00312945	0.0357237	0.955796	0	0.906433	16.8977	3.88001	9.31445	5.32574	2.50453
gcl	FBgn0005695	605.263	0.41621	0.141285	2.94589	0.00322025	0.0365238	525.688	455.173	575.585	716.82	660.894	697.419	605.263	2.49211
CG7882	FBgn0033047	474.218	0.97623	0.331539	2.94454	0.00323432	0.0366358	214.098	269.197	475.877	733.717	452.667	699.748	474.218	2.49022
CG9902	FBgn0030757	21.8399	1.52649	0.518533	2.94387	0.00324137	0.0366455	5.73477	17.8333	9.97076	30.238	32.3334	34.9292	21.8399	2.48927
SLC5A11	FBgn0031998	373.927	0.635884	0.216691	2.93452	0.00334064	0.0374874	312.545	237.777	329.035	497.149	358.254	508.802	373.927	2.47617
Ac13E	FBgn0022710	1446.76	0.343238	0.117045	2.93254	0.00336198	0.0376869	1281.72	1334.1	1209.18	1470.99	1656.76	1727.83	1446.76	2.47341
mRpL9	FBgn0038319	826.819	0.313626	0.10705	2.92973	0.00339255	0.0379733	729.272	745.6	736.93	933.822	958.361	856.929	826.819	2.46947
SecCl	FBgn0036727	87.7286	1.06445	0.363759	2.92626	0.00343059	0.0382938	39.1876	45.8569	85.2047	127.178	135.8	93.1445	87.7286	2.46463
CG45076	FBgn0266446	6778.46	0.602287	0.205849	2.92587	0.00343498	0.0383024	4073.6	5496.04	6580.7	7280.25	9327.53	7912.62	6778.46	2.46408
Echs1	FBgn0033879	9325.35	0.557016	0.190447	2.92478	0.00344704	0.0383157	8062.14	5642.1	8937.43	10859.9	11791.3	10659.2	9325.35	2.46255
Fas2	FBgn0000635	2001.2	0.551655	0.188674	2.92386	0.0034572	0.0383884	1813.14	1288.24	1769.36	2751.66	2287.91	2096.92	2001.2	2.46127
CG3358	FBgn0033117	445.121	0.448426	0.153578	2.91985	0.00350194	0.0387433	386.141	393.181	350.79	568.297	526.387	445.929	445.121	2.45569
pre-lola-G	FBgn0264817	99.9748	0.655715	0.225032	2.91387	0.00356982	0.039268	81.2426	82.3727	68.8889	114.727	139.68	112.938	99.9748	2.44735
Sdhaf3	FBgn0038437	226.434	0.590535	0.202903	2.91043	0.00360935	0.0396205	195.938	167.293	178.567	258.802	329.8	228.204	226.434	2.44257
sip2	FBgn0031878	100.787	0.687656	0.236549	2.90704	0.00364869	0.0399281	86.9774	84.0711	60.731	127.178	117.693	128.074	100.787	2.43786
CG2680	FBgn0024995	624.178	0.847119	0.291508	2.90599	0.00366094	0.0399794	466.428	290.427	581.93	960.503	603.987	841.793	624.178	2.43641
CG40160	FBgn0058160	1757.56	0.370571	0.127518	2.90602	0.00366057	0.0399794	1392.59	1629.62	1575.38	1788.49	2069.34	2089.93	1757.56	2.43645
Obp56a	FBgn0034468	109.513	1.49163	0.51337	2.90557	0.00366585	0.0399918	48.7456	65.3886	58.0117	148.522	279.36	57.051	109.513	2.43583
cnn	FBgn0013765	200.463	0.569105	0.196049	2.90288	0.00369753	0.0402544	143.369	175.785	164.064	200.994	261.254	257.312	200.463	2.43209
CG18814	FBgn0042137	187.792	1.34683	0.464135	2.9018	0.00371026	0.0403515	141.458	37.3649	139.591	348.627	219.867	239.847	187.792	2.4306
Sod2	FBgn0010213	5298.32	0.502094	0.173144	2.89986	0.00373327	0.0405601	4793.31	3484.28	4879.33	6297.52	6753.8	5581.68	5298.32	2.42791
porin	FBgn0004363	45055.8	0.598792	0.207266	2.889	0.00386464	0.0418584	41687	26309.1	39516.9	55649.6	60153	47019.3	45055.8	2.41289
CG32266	FBgn0052266	9.85938	2.67079	0.925435	2.88598	0.00390198	0.0421928	0.955796	1.69841	5.4386	30.238	10.3467	10.4788	9.85938	2.40872
CG8086	FBgn0032010	2121.51	0.731368	0.253432	2.88586	0.00390349	0.0421928	1944.09	1332.4	1508.3	2506.2	3508.82	1929.25	2121.51	2.40855
Kyat	FBgn0037955	1749.21	0.430736	0.14928	2.88543	0.00390875	0.0422065	1691.76	1248.33	1530.97	2110.44	1954.23	1959.53	1749.21	2.40796
Root	FBgn0039152	57.4588	1.6543	0.573661	2.88376	0.00392956	0.0423338	15.2927	16.1348	51.6667	65.8122	60.7867	135.059	57.4588	2.40566
Dbct	FBgn0030612	1348.97	0.830911	0.28819	2.8832	0.00393654	0.0423338	1039.91	571.513	1301.64	1839.18	1821.02	1520.58	1348.97	2.40489
ND-30	FBgn0266582	3969.05	0.518046	0.179639	2.88381	0.00392897	0.0423338	3575.63	2535.72	3681.02	4763.38	5018.14	4240.4	3969.05	2.40572
Cdk2	FBgn0004107	174.238	0.494923	0.171652	2.88328	0.00393553	0.0423338	154.839	148.61	130.526	206.33	209.52	195.603	174.238	2.405
Tg	FBgn0031975	382.345	0.712426	0.247323	2.88055	0.00396979	0.0426048	353.644	209.753	306.374	498.038	543.201	383.057	382.345	2.40123
CG9338	FBgn0032899	1789.32	0.566711	0.196805	2.87955	0.00398239	0.0426469	1088.65	1762.1	1475.67	2159.35	2256.87	1993.29	1789.32	2.39986
Fie	FBgn0026592	60.7978	1.13931	0.396339	2.87458	0.00404572	0.0431135	43.9666	19.5317	50.7602	94.2715	72.4268	83.83	60.7978	2.393
ND-ASHI	FBgn0029888	2667.76	0.490068	0.17088	2.8679	0.00413204	0.0438129	2332.14	1783.33	2541.64	3138.53	3378.19	2832.76	2667.76	2.38384
ATP8A	FBgn0259221	1683.16	0.321315	0.112106	2.86618	0.00415456	0.0439197	1593.31	1395.24	1500.15	1746.69	1964.58	1898.98	1683.16	2.38147
mRpS7	FBgn0032236	1597.21	0.316106	0.110282	2.86635	0.0041524	0.0439197	1477.66	1337.49	1453.92	1809.84	1864.99	1639.34	1597.21	2.3817
Mur18B	FBgn0030999	11231.4	1.84457	0.643715	2.86551	0.00416334	0.0439686	3322.35	3364.54	7990.21	28451.3	13802.5	10457.8	11231.4	2.38056
ND-49	FBgn0039909	6165.63	0.498398	0.174217	2.86079	0.00422583	0.044451	5561.77	4040.51	5731.38	7386.98	7783.29	6489.84	6165.63	2.37409
al	FBgn0000061	6.55196	2.93995	1.02874	2.85782	0.00426556	0.0448063	0.955796	1.69841	1.81287	4.44677	12.9334	17.4646	6.55196	2.37002
CG13875	FBgn0035104	77.9464	0.866143	0.303098	2.85764	0.00426808	0.0448063	55.4361	65.3886	44.4152	91.6035	129.334	81.5014	77.9464	2.36977
RpS9	FBgn0010408	5388.14	0.365724	0.128022	2.85672	0.00428037	0.0448909	4642.3	4259.6	5223.77	5693.65	6584.37	5925.15	5388.14	2.36852
SdhC	FBgn0037873	5889.9	0.58721	0.205792	2.85341	0.00432525	0.0452271	5464.28	3463.05	5195.67	7381.64	7683.7	6151.03	5889.9	2.36399
CG16986	FBgn0035356	289.122	0.416668	0.146006	2.85378	0.0043203	0.0452271	258.065	223.34	261.959	334.397	329.8	327.17	289.122	2.36449
CG8028	FBgn0031010	335.989	2.83448	0.994057	2.85142	0.00435239	0.0453763	47.7898	16.1348	184.006	888.465	600.107	279.433	335.989	2.36127
CG34054	FBgn0054054	2739.5	0.817928	0.286836	2.85155	0.00435066	0.0453763	2056.87	1742.56	2150.97	5168.93	2360.34	2957.34	2739.5	2.36144
CG10428	FBgn0032724	350.653	0.371267	0.130197	2.85158	0.00435022	0.0453763	310.634	306.562	300.936	419.775	384.121	381.892	350.653	2.36149
LBR	FBgn0034657	123.41	0.544023	0.190967	2.84878	0.00438874	0.0456272	98.4469	95.9599	106.959	145.854	138.387	154.853	123.41	2.35766
fon	FBgn0032773	3691.04	1.06282	0.373321	2.84694	0.00441411	0.0457494	2049.23	1173.6	3946.61	4661.99	5090.57	5224.24	3691.04	2.35516
GluRIIC	FBgn0046113	228.494	0.510414	0.179328	2.84626	0.00442361	0.045803	175.866	170.69	219.357	287.261	265.134	252.654	228.494	2.35422
mRpL35	FBgn0038923	645.232	0.359598	0.126472	2.84331	0.00446476	0.046004	606.93	518.863	571.053	755.951	681.588	737.006	645.232	2.3502
Cpr65Aw	FBgn0052404	12.2191	1.81952	0.640872	2.83914	0.00452359	0.0465196	4.77898	5.09522	6.34503	18.6764	11.64	26.779	12.2191	2.34452
INE-1{}2086	FBti0060147	70.3398	0.730258	0.257376	2.83732	0.00454933	0.0466896	45.8782	57.7458	55.2924	98.7183	84.0668	80.3371	70.3398	2.34205
dmpd	FBgn0033486	650.912	0.320685	0.113035	2.83704	0.00455337	0.0466896	573.477	566.418	596.433	697.254	702.281	769.606	650.912	2.34167
CG42326	FBgn0259226	22.3145	1.52671	0.539196	2.83146	0.00463362	0.0472379	18.1601	11.0396	5.4386	33.7955	25.8667	39.5864	22.3145	2.33408
CG31955	FBgn0051955	281.627	0.62483	0.221335	2.82301	0.00475754	0.0481303	203.584	268.348	193.07	369.971	272.894	381.892	281.627	2.32262
dnd	FBgn0038916	125.518	0.715015	0.25378	2.81746	0.00484053	0.0487833	90.8006	79.825	115.117	177.871	124.16	165.331	125.518	2.31511
Mic26-27	FBgn0038400	6235.16	0.5895	0.209265	2.817	0.00484746	0.0488067	5802.63	3540.33	5593.6	7579.97	7988.93	6905.5	6235.16	2.31449
CG40198	FBgn0058198	59.1351	1.40379	0.498469	2.8162	0.00485954	0.0488353	53.5245	23.7777	19.9415	55.14	126.747	75.6799	59.1351	2.31341
CG15556	FBgn0039821	224.663	1.04691	0.371719	2.8164	0.00485654	0.0488353	158.662	75.579	205.76	360.188	320.747	227.04	224.663	2.31367
DAAM	FBgn0025641	796.093	0.444239	0.157909	2.81326	0.00490418	0.0492372	713.979	576.609	734.211	1017.42	835.494	898.844	796.093	2.30943
Tsp42Eh	FBgn0033129	349.233	0.412554	0.146685	2.81251	0.00491569	0.0492593	278.136	332.887	287.339	398.431	419.041	379.564	349.233	2.30842

## Sheet: Full results
	countTable$Gene_Symbol	baseMean	log2FoldChange	lfcSE	stat	pvalue	padj	RAP_T.1	RAP_T.2	RAP_T.3	RAP.Dl_T.1	RAP.Dl_T.2	RAP.Dl_T.3
FBgn0030332	CG9360	714.654	-4.21712	0.235811	-17.8835	1.58638e-71	1.6787e-67	1203.35	1386.75	1481.11	96.9396	68.5468	51.2295
FBti0018968	copia{}837	196.206	-3.26491	0.236659	-13.7958	2.7006e-43	1.42889e-39	341.219	401.673	324.503	41.7996	28.4534	39.5864
FBgn0034489	ppk6	151.981	-3.29127	0.307274	-10.7112	9.01839e-27	3.18109e-23	284.827	200.412	341.725	24.9019	29.7467	30.272
FBgn0040717	Nplp4	971.503	1.82749	0.179664	10.1717	2.65182e-24	7.0154e-21	450.18	462.815	368.918	1812.5	1361.88	1372.72
FBgn0003231	ref(2)P	10423.3	-1.07974	0.11361	-9.50386	2.02257e-21	4.28056e-18	14056.9	15612.6	12784.3	6579.44	6625.76	6881.05
FBgn0052302	CG32302	226.85	-3.30802	0.349719	-9.45908	3.10676e-21	5.47928e-18	339.307	296.372	600.965	48.9145	45.2667	30.272
FBgn0040496	CG17104	317.186	-1.97598	0.210923	-9.36829	7.37171e-21	1.11439e-17	628.913	457.72	430.556	124.51	134.507	126.909
FBgn0030993	Mec2	1381.66	-1.15344	0.125846	-9.16553	4.93052e-20	6.52185e-17	1754.84	2047.43	1916.2	820.874	812.214	938.431
FBgn0002534	Lcp3	316.993	5.28784	0.582334	9.08043	1.08151e-19	1.27162e-16	20.0717	8.49203	19.0351	234.79	420.334	1199.24
FBgn0004034	y	86.3963	2.71883	0.308691	8.8076	1.27849e-18	1.35289e-15	26.7623	26.3253	15.4094	171.645	128.04	150.195
FBgn0033443	CG1698	921.933	-1.29597	0.1491	-8.69189	3.56449e-18	3.42689e-15	1298.93	1165.11	1468.42	586.974	494.054	518.116
FBgn0034710	Alp7	4610.3	3.09315	0.356269	8.68208	3.88609e-18	3.42689e-15	1338.11	884.02	679.825	12318.4	4967.7	7473.68
FBgn0033927	CR10102	1914.42	-3.02658	0.358732	-8.43688	3.25909e-17	2.63198e-14	1760.58	4578.9	3890.41	286.372	494.054	476.201
FBgn0036159	CG7557	224.35	10.4389	1.23843	8.42914	3.48211e-17	2.63198e-14	0	0	0.906433	695.475	350.494	299.227
FBgn0287209	Gfat1	2320.83	0.901555	0.107882	8.35686	6.44093e-17	4.54386e-14	1535.01	1675.48	1643.36	2792.57	3063.91	3214.65
FBgn0002868	MtnA	33656.7	1.54178	0.184853	8.34055	7.39478e-17	4.89072e-14	15373	21744.7	14508.4	47128.7	49236	53949.3
FBgn0036485	FucTA	240.479	3.55635	0.433579	8.20232	2.35797e-16	1.46777e-13	44.9224	34.8173	33.538	723.045	209.52	397.028
FBgn0085244	CG34215	1785.49	1.5343	0.187795	8.1701	3.08145e-16	1.81155e-13	864.995	799.1	1085.91	3098.51	2637.11	2227.32
FBgn0035608	blanks	299.163	-3.24103	0.402942	-8.04343	8.73594e-16	4.86546e-13	552.45	570.664	502.164	100.497	28.4534	40.7507
FBgn0259237	CG42335	412.512	-2.46488	0.309158	-7.97286	1.55043e-15	8.20331e-13	580.168	543.49	970.79	88.9354	134.507	157.181
FBgn0037934	CG6830	1780.76	-0.978148	0.123892	-7.89514	2.89994e-15	1.46129e-12	2313.98	2326.82	2448.28	1283.34	1048.89	1263.27
FBgn0020642	Lcp65Ac	433.86	2.08221	0.265507	7.84239	4.42039e-15	2.12621e-12	177.778	107	213.012	781.742	710.041	613.589
FBgn0015037	Cyp4p1	1947.34	-1.5485	0.200383	-7.72771	1.09497e-14	5.03781e-12	3109.2	2979.85	2615.97	731.939	1131.67	1115.41
FBgn0004898	fd96Cb	42.3124	6.12703	0.796139	7.69593	1.40473e-14	6.19369e-12	0	3.39681	0	89.8248	81.4801	79.1728
FBgn0262007	CG42825	375.389	-1.80549	0.235362	-7.67114	1.7048e-14	7.21609e-12	502.748	692.949	554.737	135.182	151.32	215.397
FBgn0050457	CG30457	42.3595	6.11233	0.798908	7.65085	1.9965e-14	8.12575e-12	0.955796	0.849203	1.81287	64.9229	98.2935	87.3229
FBgn0030347	CG15739	385.198	-1.84323	0.243152	-7.58058	3.44017e-14	1.34829e-11	656.632	488.292	660.79	122.731	206.934	175.81
FBgn0035552	CG11350	73.8588	7.34188	0.976657	7.51735	5.58966e-14	2.11249e-11	0	0	2.7193	71.1483	223.747	145.538
FBgn0015010	Ag5r	253.327	-1.77855	0.237313	-7.49454	6.65331e-14	2.42777e-11	379.451	301.467	495.819	111.169	120.28	111.773
FBgn0031523	CG15408	518.582	1.55589	0.214902	7.23999	4.48725e-13	1.5828e-10	228.435	231.832	329.942	916.924	690.641	713.72
FBgn0038919	Qsox2	2300.85	-0.684568	0.0954452	-7.17237	7.37087e-13	2.51608e-10	2865.47	2959.47	2684.85	1773.37	1819.72	1702.22
FBgn0031560	CG16713	1555.71	-1.49037	0.208691	-7.14149	9.23212e-13	3.05295e-10	1920.19	2865.21	2099.3	933.822	838.081	677.626
FBgn0085300	Cpr65Ay	179.86	2.61904	0.367211	7.13224	9.87459e-13	3.16645e-10	36.3202	33.1189	81.579	247.24	336.267	344.635
FBgn0264776	CG44014	358.755	-1.77698	0.250852	-7.0838	1.40257e-12	4.36529e-10	517.085	427.998	720.614	152.08	192.707	142.045
FBgn0033541	CG12934	494.566	-2.49221	0.354834	-7.02358	2.16251e-12	6.53819e-10	692.952	1210.11	615.468	92.4928	152.614	203.754
FBgn0033926	Arc1	43101.8	-1.28762	0.184394	-6.98298	2.88991e-12	8.49473e-10	52842.1	75391.4	55228.1	28604.3	23885.3	22659.7
FBgn0033204	CG2065	451.21	-1.94956	0.279395	-6.97778	2.9989e-12	8.57687e-10	610.753	749.846	791.316	254.355	181.067	119.924
FBgn0033587	CG13218	414.957	-1.68257	0.241875	-6.95635	3.49195e-12	9.72415e-10	584.947	695.497	619.094	250.798	204.347	135.059
FBgn0030929	CG15043	159.489	-2.39693	0.347623	-6.89519	5.3792e-12	1.45956e-09	186.38	249.666	367.105	36.4635	67.2534	50.0652
FBgn0036638	CG13033	1445.55	2.42241	0.352583	6.87047	6.39918e-12	1.6929e-09	433.931	260.705	668.948	1772.48	3254.03	2283.2
FBgn0022700	Cht4	152.771	-2.21889	0.323463	-6.8598	6.89586e-12	1.77981e-09	224.612	292.126	236.579	32.0168	55.6134	75.6799
FBgn0265186	CG44251	1237.39	-0.982792	0.14336	-6.85543	7.10972e-12	1.79131e-09	1836.08	1470.82	1622.52	772.849	805.748	916.309
FBgn0039091	CG10182	60.4178	-5.26909	0.769204	-6.85006	7.38214e-12	1.81669e-09	50.6572	131.626	170.409	0.889354	7.76001	1.16431
FBgn0037683	CG18473	44785.3	-1.00404	0.148251	-6.77258	1.26507e-11	3.04248e-09	69525.5	57844.3	51939.5	30545.8	27320.4	31536.4
FBti0102111	HeT-A{}6268	97.7159	1.80946	0.267838	6.7558	1.42051e-11	3.34041e-09	52.5688	39.9125	38.0702	176.092	153.907	125.745
FBgn0062978	CG31808	337.854	-6.04789	0.896736	-6.74433	1.53731e-11	3.53648e-09	515.174	725.219	755.965	0.889354	19.4	10.4788
FBgn0031522	CG3285	1568.86	1.60675	0.240241	6.68809	2.26101e-11	5.09064e-09	893.669	582.553	851.141	2422.6	1787.39	2875.84
FBgn0036766	CG5506	1326.26	-2.19395	0.328418	-6.68037	2.38339e-11	5.16854e-09	1567.5	1547.25	3416.35	571.855	420.334	434.286
FBgn0032945	CG8665	268.4	-1.35337	0.202608	-6.67976	2.39329e-11	5.16854e-09	324.97	434.792	397.924	151.19	128.04	173.482
FBgn0033600	Cpr47Ec	80.9679	2.08091	0.313078	6.64661	2.99917e-11	6.34745e-09	22.9391	27.1745	42.6024	114.727	129.334	149.031
FBgn0033446	CG1648	2460.99	0.664295	0.100209	6.62906	3.37823e-11	7.00949e-09	1895.34	1858.06	1959.71	3143.87	3116.94	2792.01
FBgn0052249	CG32249	265.086	3.41089	0.51844	6.57913	4.73213e-11	9.62989e-09	30.5855	70.4838	35.3509	221.449	358.254	874.394
FBgn0034786	CG13531	1559.96	0.737406	0.112494	6.55507	5.56144e-11	1.1104e-08	1239.67	1053.86	1216.43	1956.58	1911.55	1981.65
FBgn0032538	Vajk2	175.153	4.00428	0.611563	6.54761	5.84651e-11	1.1457e-08	10.5138	7.64282	43.5088	195.658	275.48	518.116
FBgn0000053	Gart	654.924	-1.05354	0.161331	-6.53028	6.56451e-11	1.26301e-08	923.298	791.457	935.439	360.188	460.427	458.737
FBgn0002533	Lcp2	447.733	3.47493	0.532544	6.52516	6.79285e-11	1.27243e-08	23.8949	80.6742	116.93	634.999	486.294	1343.61
FBgn0085732	CR40190	45.5316	-2.44553	0.374862	-6.52382	6.85397e-11	1.27243e-08	75.5078	76.4282	77.9532	8.89354	18.1067	16.3003
FBgn0062928	hpRNA:CR33940	546.444	0.801005	0.123936	6.46304	1.02617e-10	1.84545e-08	411.948	416.958	367.105	715.93	663.481	703.241
FBgn0031238	CG3645	1432.53	-0.89314	0.138201	-6.46264	1.02893e-10	1.84545e-08	1853.29	1914.95	1816.49	854.669	1045.01	1110.75
FBgn0028573	prc	34.7454	5.82935	0.904289	6.44633	1.14591e-10	1.99236e-08	0	0.849203	2.7193	70.259	100.88	33.7649
FBti0020127	copia{}1016	88.753	-1.83768	0.28509	-6.44599	1.1485e-10	1.99236e-08	120.43	160.499	134.152	29.3487	42.6801	45.4079
FBgn0030688	CG8952	1754.55	-1.21542	0.189011	-6.43043	1.27245e-10	2.17179e-08	2294.87	2041.48	3022.95	1112.58	926.028	1129.38
FBgn0033749	achi	108.818	-1.85179	0.288646	-6.41545	1.40409e-10	2.35842e-08	224.612	143.515	143.216	47.1358	47.8534	46.5722
FBgn0039788	Rpt6R	1024.5	-1.03179	0.163479	-6.31143	2.76461e-10	4.5711e-08	1452.81	1510.73	1164.77	716.82	713.921	587.975
FBgn0266926	lncRNA:CR45377	219.102	-1.19778	0.190697	-6.2811	3.36182e-10	5.47305e-08	278.136	326.094	310	112.059	135.8	152.524
FBgn0030539	CG1368	1172.87	2.23361	0.357899	6.24089	4.35094e-10	6.97601e-08	262.844	364.308	606.404	1261.1	2666.86	1875.7
FBgn0265742	lncRNA:CR44549	25.2212	8.25269	1.32294	6.23816	4.42749e-10	6.99278e-08	0	0	0	79.1525	46.5601	25.6147
FBgn0031520	CG8837	195.403	2.40023	0.385658	6.22371	4.8552e-10	7.55554e-08	33.4528	81.5235	71.6082	446.456	318.16	221.218
FBgn0024941	RSG7	297.909	2.28224	0.367261	6.21421	5.15843e-10	7.91109e-08	157.706	82.3727	65.2632	664.348	377.654	440.108
FBgn0031489	CG17224	103.361	-1.76762	0.285289	-6.1959	5.79539e-10	8.76097e-08	159.618	164.745	155.906	60.4761	49.1467	30.272
FBgn0266800	lncRNA:CR45262	24.3329	8.20252	1.32562	6.18768	6.10579e-10	9.10021e-08	0	0	0	73.8164	23.28	48.9008
FBgn0029710	CG3568	46.7308	2.47091	0.401123	6.15998	7.27534e-10	1.06927e-07	7.64636	16.9841	18.1287	92.4928	65.9601	79.1728
FBti0019469	copia{}1467	57.853	2.17873	0.354251	6.15025	7.73593e-10	1.12139e-07	27.7181	16.9841	18.1287	72.927	99.5868	111.773
FBgn0033302	Cyp6a14	1466.36	-0.624341	0.102473	-6.09274	1.10993e-09	1.58719e-07	1817.92	1674.63	1844.59	1159.72	1103.21	1198.07
FBgn0265185	CG44250	3618.5	-0.477477	0.0784045	-6.08991	1.12971e-09	1.59395e-07	4137.64	4216.29	4281.99	3024.69	2959.15	3091.23
FBgn0035929	CG13311	929.182	2.27261	0.374181	6.07356	1.25104e-09	1.7419e-07	190.203	352.419	413.333	2216.27	1502.86	900.008
FBgn0053489	CG33489	25.3799	4.55471	0.753125	6.04774	1.46887e-09	2.01865e-07	0.955796	4.24601	0.906433	71.1483	40.0934	34.9292
FBgn0250835	CG15394	161.156	-1.73187	0.287451	-6.02492	1.69191e-09	2.29536e-07	286.739	264.951	190.351	52.4719	82.7734	89.6516
FBgn0038942	CG13862	31.4903	3.90589	0.651109	5.99882	1.98759e-09	2.66236e-07	4.77898	3.39681	3.62573	39.1316	99.5868	38.4221
FBgn0085424	nub	150.23	-1.59762	0.267095	-5.98145	2.21158e-09	2.92536e-07	262.844	244.57	169.503	62.2548	73.7201	88.4873
FBgn0038113	CG11668	103.358	-1.46391	0.245094	-5.97285	2.33149e-09	3.04591e-07	135.723	169.841	149.561	58.6974	62.0801	44.2436
FBgn0052603	CG32603	163.344	2.97564	0.498928	5.96407	2.46029e-09	3.17498e-07	26.7623	50.9522	32.6316	183.207	159.08	527.431
FBgn0034507	CG11192	222.752	-1.73625	0.292602	-5.93383	2.95941e-09	3.77307e-07	430.108	374.498	222.983	97.829	120.28	90.8159
FBgn0029932	CG4607	320.986	0.875634	0.1488	5.88463	3.98945e-09	5.02576e-07	233.214	236.078	209.386	390.427	453.961	402.85
FBgn0051373	CG31373	881.783	1.4458	0.246745	5.85951	4.64239e-09	5.7795e-07	438.71	350.721	631.784	1482.55	1086.4	1300.53
FBgn0038845	Alp5	1019.7	-1.34704	0.230052	-5.85538	4.75912e-09	5.85593e-07	1893.43	1064.9	1433.98	580.748	519.921	625.232
FBgn0032913	CG9259	6667.48	1.09958	0.18804	5.84758	4.98769e-09	6.06664e-07	4378.5	4042.2	4308.28	8902.44	7079.72	11293.8
FBgn0033196	CG1358	599.614	-1.031	0.176434	-5.84357	5.10947e-09	6.14414e-07	966.309	693.799	755.059	364.635	402.227	415.657
FBgn0035934	TrpA1	192.984	-1.7685	0.302944	-5.8377	5.29257e-09	6.24875e-07	373.716	189.372	332.661	95.1609	75.0134	91.9802
FBti0019613	1360{}94	22.7202	-4.29133	0.735192	-5.83701	5.31457e-09	6.24875e-07	36.3202	45.0077	48.0409	1.77871	5.17334	0
FBgn0016684	NaPi-T	1423.23	1.69365	0.29171	5.80595	6.4003e-09	7.44264e-07	667.145	452.625	897.369	2864.61	1872.75	1784.88
FBgn0265416	Neto	76.9979	1.87971	0.32583	5.76899	7.97473e-09	9.17268e-07	30.5855	22.0793	46.2281	128.067	126.747	108.28
FBgn0085455	CG34426	953.081	2.227	0.386955	5.75521	8.65366e-09	9.84657e-07	211.231	316.753	478.597	2271.41	1564.94	875.558
FBgn0033222	CG12824	1098.02	-1.07163	0.186309	-5.75189	8.82487e-09	9.93455e-07	1301.79	1605.84	1556.35	655.454	600.107	868.572
FBgn0030310	PGRP-SA	1361.17	-1.40658	0.244862	-5.74438	9.22604e-09	1.02768e-06	1505.38	2671.59	1752.13	668.794	871.708	697.419
FBgn0052107	CG32107	547.749	-1.12136	0.195981	-5.7218	1.05402e-08	1.16184e-06	615.532	698.894	937.252	349.516	333.68	351.62
FBgn0036320	CG10943	175.863	-1.86727	0.328585	-5.68278	1.32525e-08	1.44575e-06	203.584	232.682	391.579	74.7058	94.4135	58.2153
FBgn0033224	Nop17l	3149.24	0.587834	0.104318	5.635	1.75059e-08	1.87367e-06	2465.95	2432.97	2650.41	3712.16	3567.02	4066.92
FBgn0035371	AhcyL1	3605.85	-0.723963	0.128492	-5.63428	1.75788e-08	1.87367e-06	4797.14	4183.17	4497.72	2869.06	2390.08	2897.96
FBgn0036150	Ir68a	64.5733	3.501	0.621512	5.63304	1.77062e-08	1.87367e-06	10.5138	11.8888	9.06433	184.986	138.387	32.6006
FBgn0030048	CG12112	420.378	-1.43947	0.257575	-5.58857	2.28948e-08	2.39874e-06	593.549	692.949	554.737	150.301	243.147	287.584
FBgn0036321	CG14120	39.5171	-2.70224	0.483704	-5.58657	2.31603e-08	2.40277e-06	70.7289	43.3093	91.5497	9.7829	7.76001	13.9717
FBgn0052581	sordd2	298.116	2.24512	0.404768	5.54669	2.91134e-08	2.99105e-06	167.264	44.1585	100.614	514.936	466.894	494.83
FBti0019283	Burdock{}1187	24.0188	6.31093	1.13899	5.54083	3.01048e-08	3.03506e-06	0.955796	0.849203	0	70.259	33.6267	38.4221
FBgn0031414	eys	54.649	-2.5262	0.456059	-5.53921	3.03847e-08	3.03506e-06	100.359	57.7458	120.556	9.7829	21.9867	17.4646
FBgn0030394	Cpr11A	109.869	2.04183	0.368621	5.5391	3.04022e-08	3.03506e-06	21.9833	61.9918	44.4152	159.194	165.547	206.082
FBgn0020645	Lcp65Aa	876.198	2.26651	0.409327	5.53717	3.07402e-08	3.04012e-06	149.104	224.189	531.17	1286.9	1670.99	1394.84
FBgn0038783	CG4367	5919.43	-1.14058	0.206559	-5.52179	3.35565e-08	3.28792e-06	10283.4	7336.26	6813.66	3186.56	3574.78	4321.9
FBgn0002789	Mp20	27270.9	0.750379	0.136009	5.51713	3.44586e-08	3.34533e-06	18298.7	20285.8	22417.9	32801.2	38250.4	31571.3
FBgn0052284	CG32284	3115.84	-2.33363	0.424324	-5.49966	3.80526e-08	3.66066e-06	4991.16	3682.99	6926.96	1574.16	1100.63	419.15
FBgn0031654	Jon25Bii	31.1847	4.80658	0.874346	5.49734	3.85564e-08	3.67571e-06	4.77898	0	1.81287	24.9019	54.3201	101.295
FBgn0039464	CG6330	750.713	-0.703263	0.128459	-5.47463	4.38433e-08	4.14241e-06	1000.72	901.004	888.304	538.059	550.961	625.232
FBgn0262721	CG43165	30.5575	-3.64158	0.667215	-5.45788	4.81847e-08	4.51231e-06	31.5413	83.2219	54.386	1.77871	7.76001	4.65722
FBgn0053490	CG33490	23.8521	5.28161	0.968186	5.45516	4.89287e-08	4.54178e-06	0.955796	1.69841	0.906433	64.9229	59.4934	15.136
FBgn0265533	CR44383	47.5557	2.2927	0.425078	5.39359	6.90623e-08	6.35493e-06	26.7623	11.0396	10.8772	81.8206	69.8401	84.9943
FBgn0033582	CG9084	587.992	-0.760426	0.141215	-5.38488	7.24944e-08	6.61324e-06	718.758	766.83	733.304	434.894	382.827	491.337
FBgn0010423	TpnC47D	841.611	1.06935	0.198678	5.38233	7.3527e-08	6.6501e-06	687.217	425.451	517.573	1105.47	1125.2	1188.76
FBgn0046302	CG10650	4604.65	-0.512456	0.0952655	-5.37923	7.48034e-08	6.70822e-06	5670.73	5021.34	5550.09	3754.85	3758.43	3872.48
FBgn0259209	Mlp60A	9621.67	0.735147	0.13671	5.37741	7.55657e-08	6.71963e-06	6756.52	7723.5	7184.39	11185.4	13830.9	11049.3
FBgn0034290	CG5773	1320.74	0.826384	0.153764	5.37436	7.68543e-08	6.77726e-06	1050.42	861.941	945.41	1587.5	1531.31	1947.88
FBgn0039818	CG11318	390.465	-1.30818	0.243576	-5.37073	7.84193e-08	6.83725e-06	721.626	547.736	399.737	233.9	230.214	209.575
FBgn0037562	Nazo	107.067	-1.23963	0.230853	-5.36979	7.88267e-08	6.83725e-06	150.06	135.023	166.784	71.1483	64.6668	54.7224
FBgn0286785	scb	3488.19	-0.809179	0.151024	-5.35796	8.41675e-08	7.24114e-06	4804.78	4591.64	3926.67	2180.7	2611.24	2814.13
FBgn0010039	GstD3	643.382	-1.11774	0.21086	-5.30085	1.15264e-07	9.83649e-06	932.856	823.727	888.304	527.387	325.92	362.099
FBgn0053632	CG33632	32.2598	-4.24113	0.800736	-5.29655	1.18013e-07	9.99047e-06	93.668	73.0314	17.2222	3.55742	2.58667	3.49292
FBgn0031695	Cyp4ac3	667.971	-1.51395	0.286185	-5.29012	1.22234e-07	1.01972e-05	622.223	1318.81	1026.99	310.385	320.747	408.671
FBgn0052475	mthl8	238.325	0.988203	0.186809	5.2899	1.22382e-07	1.01972e-05	175.866	146.912	156.813	306.827	276.774	366.756
FBgn0050285	CG30285	171.005	-1.46673	0.27738	-5.28778	1.2381e-07	1.02356e-05	250.418	264.951	236.579	57.808	102.173	114.102
FBgn0017579	RpL14	17558.9	0.403519	0.0765447	5.27168	1.35184e-07	1.10893e-05	15070	15071.6	15214.5	19270.5	20733.5	19993.5
FBgn0287234	slf	1959.18	0.935179	0.178124	5.25016	1.51969e-07	1.23703e-05	1288.41	1255.97	1491.99	2615.59	3034.16	2068.97
FBgn0031517	CG15406	1672.06	2.12243	0.405254	5.23728	1.62958e-07	1.31635e-05	306.81	489.141	1077.75	2870.84	2143.06	3144.79
FBgn0015001	iotaTry	99.6038	-1.28315	0.245382	-5.22922	1.7023e-07	1.36467e-05	131.9	158.801	133.246	59.5867	46.5601	67.5297
FBgn0025643	CG3588	7642.86	0.530486	0.101757	5.21324	1.85569e-07	1.47646e-05	5945.05	6151.62	6663.19	9222.6	9420.65	8454.03
FBti0061160	gypsy10{}3099	32.9432	-2.15358	0.413553	-5.20751	1.91392e-07	1.51143e-05	56.3919	60.2934	44.4152	9.7829	11.64	15.136
FBgn0051371	CG31371	30.1313	2.73082	0.526386	5.18785	2.12731e-07	1.6675e-05	11.4695	3.39681	9.06433	66.7016	51.7334	38.4221
FBgn0003149	Prm	22549	0.808737	0.156061	5.1822	2.19283e-07	1.70621e-05	14993.6	14924.7	19249	27571.8	32113.5	26441.4
FBgn0019624	COX5A	18575.9	0.620596	0.119952	5.1737	2.29508e-07	1.77274e-05	15473.4	13287.5	15161.9	21733.1	24627.7	21171.7
FBgn0037420	CG15597	22.6787	3.52219	0.681128	5.17111	2.32702e-07	1.78439e-05	3.82318	2.54761	4.53216	24.0126	33.6267	67.5297
FBgn0037513	pyd3	1004.55	0.831296	0.161475	5.14816	2.63059e-07	2.00266e-05	684.35	625.013	859.298	1231.76	1250.65	1376.21
FBgn0030574	sbm	12337.2	-0.604042	0.117747	-5.12999	2.89763e-07	2.19019e-05	16465.5	13928.6	14256.4	10510.4	9401.25	9461.15
FBti0059738	I{}1677	15.1279	-7.22268	1.40969	-5.12361	2.99742e-07	2.24955e-05	10.5138	33.1189	47.1345	0	0	0
FBgn0014863	Mlp84B	10016.8	0.755326	0.147554	5.11898	3.07194e-07	2.28925e-05	6854.01	6669.64	8835	12310.4	13256.7	12175.1
FBgn0040297	Nhe2	1844.37	-0.568969	0.111335	-5.1104	3.21481e-07	2.37896e-05	2124.73	2230.86	2255.21	1566.15	1546.83	1342.44
FBgn0031034	CG14205	19.5933	-3.78806	0.743384	-5.0957	3.47454e-07	2.55331e-05	43.9666	29.7221	35.3509	0.889354	6.46668	1.16431
FBgn0039780	PH4alphaNE1	15.369	3.74692	0.735946	5.0913	3.55618e-07	2.57078e-05	3.82318	0.849203	1.81287	23.1232	32.3334	30.272
FBgn0029896	CG3168	7094.56	1.38758	0.272577	5.09058	3.56967e-07	2.57078e-05	3879.57	2683.48	5208.36	12813.8	8128.61	9853.52
FBgn0034083	lbk	1024.13	0.807836	0.158695	5.0905	3.57121e-07	2.57078e-05	725.449	642.846	866.55	1424.75	1254.53	1230.67
FBgn0034245	UQCR-6.4	2606.67	0.813997	0.159968	5.08849	3.60927e-07	2.58063e-05	2141.94	1638.96	1889.91	3329.74	3728.68	2910.76
FBgn0051663	CG31663	222.612	1.26666	0.249295	5.08097	3.75516e-07	2.66692e-05	146.237	103.603	143.216	391.316	250.907	300.391
FBgn0031021	ND-18	3075.84	0.689215	0.135709	5.07863	3.80171e-07	2.68067e-05	2444.92	2069.51	2549.8	3699.71	4163.25	3527.85
FBgn0020637	Lcp65Ag2	24.885	3.21709	0.633602	5.07746	3.82519e-07	2.68067e-05	2.86739	2.54761	9.06433	40.0209	63.3734	31.4363
FBgn0028516	ZnT35C	1289.83	1.00254	0.197635	5.0727	3.92213e-07	2.73052e-05	979.69	790.608	807.632	2098.88	1365.76	1696.39
FBgn0039107	CG10300	423.624	-0.904587	0.178982	-5.05405	4.32534e-07	2.99155e-05	633.692	506.125	517.573	294.376	253.494	336.484
FBgn0046875	Obp83g	281.654	1.11884	0.221685	5.04697	4.48882e-07	3.08446e-05	219.833	174.087	139.591	442.009	356.96	357.442
FBgn0033752	CG8569	653.699	-1.23779	0.245373	-5.04452	4.54673e-07	3.1041e-05	1174.67	950.258	629.971	426.89	372.48	367.921
FBgn0039759	CG9733	45.7385	-3.11817	0.61876	-5.03938	4.67052e-07	3.16817e-05	79.331	135.872	30.8187	9.7829	11.64	6.98584
FBgn0033033	scaf	411.772	1.16256	0.230764	5.03787	4.7073e-07	3.1705e-05	276.225	279.388	206.667	497.149	726.854	484.351
FBgn0003053	peb	1126.99	-0.588147	0.11677	-5.0368	4.73387e-07	3.1705e-05	1390.68	1365.52	1304.36	863.563	845.841	991.989
FBgn0044826	Pak3	2368.06	-0.429482	0.0853281	-5.0333	4.82101e-07	3.20855e-05	2794.75	2627.43	2731.99	2004.6	1985.27	2064.31
FBgn0020638	Lcp65Ag1	17.1137	4.77467	0.949486	5.02869	4.93855e-07	3.26623e-05	0	0.849203	2.7193	19.5658	50.4401	29.1076
FBgn0050371	CG30371	206.785	1.20818	0.240666	5.02017	5.16252e-07	3.39316e-05	114.695	111.246	149.561	358.41	236.68	270.119
FBgn0001225	Hsp26	2573.64	-1.99885	0.39854	-5.01544	5.29125e-07	3.4563e-05	3224.85	5322.8	3805.21	1492.34	435.854	1160.81
FBgn0031857	LUBEL	194.2	1.17809	0.235218	5.00849	5.48577e-07	3.56138e-05	126.165	102.754	127.807	233.011	341.44	234.025
FBgn0033928	Arc2	479.102	-0.871747	0.174186	-5.00468	5.59544e-07	3.61042e-05	599.284	736.259	523.012	335.287	334.974	345.799
FBgn0030904	upd2	49.9938	-3.57651	0.715064	-5.00166	5.68375e-07	3.64518e-05	99.4027	148.61	29.0059	11.5616	9.05335	2.32861
FBgn0051901	Mur29B	7545.35	-0.924247	0.184932	-4.99778	5.79949e-07	3.697e-05	8049.71	12298.2	9300	4854.98	5106.09	5663.18
FBgn0264775	CG44013	936.644	-1.32574	0.265906	-4.98575	6.17232e-07	3.91111e-05	1242.53	951.956	1821.93	462.464	641.494	499.487
FBgn0037697	GstZ2	35.0653	2.20451	0.443803	4.96731	6.78877e-07	4.27612e-05	9.55796	14.4364	13.5965	79.1525	51.7334	41.915
FBgn0030598	CG9503	283.914	-0.69141	0.139361	-4.9613	7.00231e-07	4.38453e-05	345.998	354.967	350.79	217.892	228.92	204.918
FBgn0029958	Pdp	990.816	0.52173	0.105417	4.94923	7.45083e-07	4.63792e-05	844.923	760.036	836.638	1188.18	1136.84	1178.28
FBgn0000278	CecB	24.2114	-6.92958	1.40883	-4.91866	8.71385e-07	5.3821e-05	15.2927	34.8173	94.269	0.889354	0	0
FBgn0003961	Uro	8229.87	1.66132	0.337811	4.91789	8.74808e-07	5.3821e-05	3789.73	2295.39	5776.7	16652.3	10861.4	10003.7
FBgn0053282	CG33282	2370.12	1.43351	0.291984	4.90954	9.129e-07	5.58399e-05	1744.33	975.734	1123.07	4025.22	2321.54	4030.83
FBgn0028986	Spn38F	235.814	1.66937	0.340962	4.89605	9.7782e-07	5.94672e-05	152.927	62.841	123.275	448.235	327.214	300.391
FBgn0051004	mesh	7269.62	-0.639889	0.130759	-4.89364	9.89889e-07	5.95179e-05	9561.78	8779.91	8225.88	5400.16	5239.3	6410.67
FBgn0029639	CG14419	4185.68	-0.967213	0.197647	-4.89364	9.89903e-07	5.95179e-05	4680.53	5465.47	6470.12	3257.7	3008.3	2231.97
FBgn0029890	Fum2	24.5438	2.86031	0.585889	4.88199	1.05019e-06	6.2786e-05	2.86739	9.34123	5.4386	35.5742	32.3334	61.7082
FBgn0264672	Eogt	1120.8	0.59441	0.122255	4.86205	1.16179e-06	6.90676e-05	861.172	950.258	868.363	1453.2	1365.76	1226.01
FBgn0033192	Corin	41.5419	-2.10381	0.435915	-4.82619	1.39172e-06	8.22747e-05	93.668	44.1585	64.3567	15.119	16.8134	15.136
FBgn0032002	CG8353	228.077	-1.21691	0.25276	-4.8145	1.47566e-06	8.67522e-05	272.402	256.459	427.836	133.403	140.974	137.388
FBgn0039872	salt	1541.77	1.54484	0.321785	4.80085	1.57995e-06	9.23705e-05	1049.46	496.784	815.79	3184.78	1927.07	1776.73
FBgn0036547	CG17032	2395.62	0.721062	0.150298	4.79756	1.60609e-06	9.33824e-05	1840.86	1667.83	1918.01	2832.59	3484.24	2630.17
FBgn0031973	Spn28Dc	528.431	-0.976846	0.203827	-4.79252	1.64701e-06	9.52383e-05	728.316	820.33	554.737	410.882	334.974	321.348
FBgn0002569	Mal-A2	901.598	-1.51635	0.316674	-4.78835	1.68157e-06	9.67087e-05	1604.78	768.528	1636.11	568.297	355.667	476.201
FBgn0034296	CG10912	1347.36	-1.44174	0.304747	-4.73095	2.2347e-06	0.000127825	1154.6	2767.55	1985.99	610.986	795.401	769.606
FBgn0003256	rl	1339.18	-0.639999	0.135493	-4.7235	2.31818e-06	0.000131187	1605.74	1700.1	1586.26	899.137	1110.97	1132.87
FBgn0002772	Mlc1	25550.4	0.78112	0.165369	4.72349	2.31827e-06	0.000131187	16679.6	17511.4	22201.3	29482.1	36888.5	30539.7
FBgn0051445	CG31445	150.16	2.02257	0.429096	4.71356	2.43429e-06	0.000136438	78.3752	25.4761	74.3275	243.683	309.107	169.989
FBgn0000044	Act57B	127002	0.90735	0.192507	4.71334	2.43686e-06	0.000136438	86717.4	71418.8	106856	151743	193903	151373
FBgn0083167	Neb-cGP	7234.25	0.781229	0.166009	4.70594	2.52696e-06	0.000140738	5920.2	4302.06	5744.07	8960.24	10085.4	8393.48
FBgn0037127	CG14566	3318.71	1.14816	0.244485	4.69623	2.65002e-06	0.00014682	2746	1420.72	2024.97	4927.02	4756.89	4036.65
FBgn0021765	scu	6108.45	0.442997	0.094419	4.69183	2.70778e-06	0.000149238	5153.65	4844.7	5535.59	7035.68	7118.52	6962.55
FBgn0039316	CG11893	742.885	-0.785288	0.167717	-4.68222	2.83783e-06	0.000155287	910.873	1082.73	827.573	559.404	475.947	600.782
FBgn0038009	CG17738	3987.34	-1.06466	0.227416	-4.68157	2.84688e-06	0.000155287	4570.61	7239.45	4375.35	2620.93	2864.74	2252.93
FBgn0033699	RpS11	16342.4	0.343148	0.0734562	4.67147	2.99052e-06	0.000162286	14237.5	14526.5	14460.3	18682.7	18443	17704.4
FBgn0020270	mre11	213.018	-1.30899	0.280472	-4.66712	3.05453e-06	0.000164914	316.368	313.356	279.181	76.4845	156.494	136.224
FBgn0038718	CG17752	3029.52	1.57077	0.337054	4.66028	3.15772e-06	0.000169619	1436.56	833.068	2308.68	5304.11	3783	4511.69
FBgn0036382	CG13737	61.6895	1.98097	0.425971	4.65048	3.31167e-06	0.000176971	26.7623	11.8888	36.2573	89.8248	121.573	83.83
FBgn0033190	Gpo2	37.2898	-2.39177	0.514487	-4.64885	3.33785e-06	0.000176971	86.9774	33.9681	67.076	13.3403	14.2267	8.15014
FBgn0032863	Cdc23	463.194	-1.14996	0.247419	-4.64784	3.35428e-06	0.000176971	832.498	608.029	474.971	278.368	334.974	250.326
FBgn0033051	Strica	394.98	-0.741491	0.15955	-4.6474	3.36149e-06	0.000176971	534.29	522.26	426.024	281.036	288.414	317.856
FBgn0028920	CG8997	226.652	-2.51964	0.543092	-4.63943	3.4937e-06	0.000182279	533.334	247.118	378.889	131.624	25.8667	43.0793
FBgn0033659	Damm	223.009	-1.19066	0.256649	-4.63925	3.49676e-06	0.000182279	271.446	302.316	355.322	95.1609	146.147	167.66
FBgn0005660	Ets21C	141.584	-2.99606	0.646467	-4.6345	3.57795e-06	0.000185597	230.347	473.855	50.7602	36.4635	33.6267	24.4504
FBgn0039840	pHCl-2	138.974	2.73294	0.590142	4.63099	3.63921e-06	0.000187854	21.9833	11.8888	75.2339	285.483	283.24	156.017
FBgn0035032	ATPsynF	13515.9	0.808459	0.175231	4.61369	3.95589e-06	0.00020321	11195.2	7857.67	10422.2	17129.9	19140.1	15350.2
FBgn0030105	CG15369	655.31	-2.1874	0.474267	-4.61217	3.98487e-06	0.00020371	977.779	1838.52	407.895	237.458	161.667	308.541
FBgn0001112	Gld	401.431	-1.85138	0.403138	-4.59243	4.38123e-06	0.000222895	530.467	1024.99	329.942	130.735	175.894	216.561
FBgn0010411	RpS18	24503.1	0.325513	0.0709324	4.58907	4.45229e-06	0.000225426	21633.5	21717.5	21900.3	27425	27818.3	26524.1
FBgn0050029	CR30029	18.2266	2.7189	0.593114	4.58412	4.55905e-06	0.000229733	3.82318	5.94442	4.53216	22.2339	29.7467	43.0793
FBgn0027570	Nep2	3115.84	-0.85107	0.186545	-4.56229	5.05994e-06	0.000253765	4820.08	4152.6	3054.68	2211.82	2287.91	2167.94
FBgn0032422	atilla	2036.1	0.552532	0.121265	4.5564	5.20387e-06	0.000258287	1458.54	1764.64	1729.47	2522.21	2387.5	2354.23
FBgn0020912	Ptx1	490.517	0.728881	0.159978	4.55614	5.21018e-06	0.000258287	356.512	377.895	373.45	614.544	518.627	702.076
FBgn0051015	PH4alphaPV	154.609	0.98459	0.216127	4.55561	5.22335e-06	0.000258287	99.4027	119.738	92.4562	217.002	172.014	227.04
FBgn0021967	ND-PDSW	4511.37	0.490509	0.1077	4.55439	5.25389e-06	0.000258589	3867.15	3523.34	3865.03	5382.37	5583.33	4847.01
FBgn0033730	Cpr49Ag	10287.9	1.28771	0.283442	4.54311	5.54312e-06	0.000271562	6569.18	5511.32	5856.46	17767.5	17674.7	8348.07
FBgn0033750	CG13151	213.161	-1.01001	0.222521	-4.53893	5.65397e-06	0.000275716	340.263	282.784	231.14	136.071	162.96	125.745
FBgn0035176	mat	1479.82	2.05891	0.455258	4.52252	6.11077e-06	0.000296625	259.021	427.149	1032.43	3294.17	1827.48	2038.7
FBgn0030292	CG11752	1796.61	0.639226	0.141744	4.50974	6.4908e-06	0.000313633	1437.52	1235.59	1541.84	2186.92	2392.67	1985.14
FBgn0000405	CycB	138.545	0.822359	0.182479	4.50661	6.58726e-06	0.000316847	106.093	99.3567	95.1755	183.207	168.134	179.303
FBgn0037519	CG3014	180.841	1.03505	0.229916	4.50187	6.73568e-06	0.00032252	125.209	116.341	115.117	306.827	222.454	199.096
FBgn0265991	Zasp52	5378.06	0.592814	0.131718	4.50062	6.77567e-06	0.000322974	4110.88	3975.97	4777.81	6280.62	7132.74	5990.35
FBgn0032731	Swip-1	375.244	-1.01987	0.226952	-4.49378	6.99713e-06	0.000330196	436.799	651.338	418.772	220.56	269.014	254.983
FBgn0002773	Mlc2	66393.5	0.760542	0.169256	4.49343	7.00846e-06	0.000330196	44829.7	43874.1	59158.3	75797	94427.7	80274.2
FBgn0035551	CG7465	23.7447	7.18416	1.59895	4.49306	7.0208e-06	0.000330196	0.955796	0	0	20.4551	116.4	4.65722
FBgn0263911	COX8	6184.44	0.77724	0.173603	4.47712	7.56568e-06	0.000354248	5242.54	3561.56	4869.36	7728.49	8326.49	7378.21
FBgn0022770	Peritrophin-A	193.02	0.866104	0.193566	4.47447	7.66023e-06	0.000357095	128.077	135.872	145.936	245.462	289.707	213.068
FBgn0262580	CG43120	555.778	-0.958421	0.214422	-4.4698	7.82942e-06	0.000363381	557.229	798.25	845.702	344.18	349.2	440.108
FBgn0029766	CG15784	11820.1	-0.681812	0.152693	-4.46525	7.99738e-06	0.000369556	14836.8	15157.4	13690.8	7491.92	9365.04	10378.6
FBgn0015591	AstA	329.332	-0.869922	0.195482	-4.45013	8.58166e-06	0.000392581	422.462	383.84	469.532	186.764	244.44	268.955
FBgn0033357	Tom7	2310.51	0.421872	0.0948048	4.4499	8.59086e-06	0.000392581	1973.72	1939.58	2011.37	2626.26	2806.54	2505.59
FBgn0031033	CG14219	15.6228	-4.09467	0.920254	-4.4495	8.60696e-06	0.000392581	18.1601	24.6269	46.2281	3.55742	0	1.16431
FBgn0000810	fs(1)K10	687.447	0.627775	0.14115	4.44758	8.68429e-06	0.000394408	497.969	521.41	601.872	908.031	819.974	775.428
FBgn0038419	CG14879	780.843	-0.694375	0.156259	-4.44375	8.84035e-06	0.00039978	1083.87	971.488	841.17	615.433	531.561	641.533
FBgn0021800	Reph	324.072	-0.581335	0.130953	-4.43928	9.02601e-06	0.000406439	385.186	394.879	385.234	254.355	253.494	271.283
FBgn0265048	cv-d	172.343	0.990493	0.223625	4.42926	9.45568e-06	0.000423983	116.607	92.5631	136.871	200.105	234.094	253.819
FBgn0038294	Mf	20574.1	0.729788	0.164815	4.42791	9.51487e-06	0.000424837	13779.7	14332.8	18322.6	24182.4	29180.2	23647.1
FBgn0019936	RpS20	19219.5	0.386112	0.087263	4.42469	9.65806e-06	0.000429418	16154.9	17440.1	16392.8	21767.8	22677.3	20884.2
FBgn0033961	ND-B15	1878.94	0.685499	0.155038	4.42148	9.80265e-06	0.000434024	1522.58	1182.94	1617.08	2311.43	2437.94	2201.7
FBgn0033978	Cyp6a23	1029.06	-1.7516	0.396368	-4.41914	9.90967e-06	0.000436934	1524.49	911.194	2324.09	264.138	503.107	647.354
FBgn0026059	Mhcl	2637.16	0.502978	0.113905	4.41576	1.00656e-05	0.000441969	2027.24	2094.13	2424.71	3116.3	3141.51	3019.05
FBgn0265635	lncRNA:CR44442	29.5125	1.71163	0.387957	4.41192	1.0246e-05	0.000448029	13.3811	12.738	15.4094	50.6932	45.2667	39.5864
FBgn0034883	Eglp2	128.771	1.93817	0.439582	4.40912	1.03794e-05	0.000451773	60.2151	22.9285	77.0468	251.687	219.867	140.881
FBgn0000721	for	2051.02	-0.892311	0.202415	-4.40833	1.0417e-05	0.000451773	2508.01	3420.59	2068.48	1395.4	1429.14	1484.49
FBgn0030824	CG5070	6931.66	1.18762	0.270023	4.39822	1.09145e-05	0.000470549	5295.11	3241.41	4152.37	10770.1	11674.9	6456.08
FBgn0086906	sls	8674.96	0.72349	0.164516	4.39768	1.09415e-05	0.000470549	6240.39	5820.43	7571.43	10357.4	12487.1	9572.92
FBgn0033555	RpS15Ab	699.875	0.473238	0.107631	4.39685	1.09833e-05	0.000470549	586.858	601.235	570.146	826.21	839.374	775.428
FBgn0031505	ND-B14.5B	2875.94	0.594895	0.135689	4.38427	1.16378e-05	0.000496577	2367.51	1999.02	2507.19	3404.45	3744.2	3233.28
FBgn0039494	grass	1674.1	-0.774632	0.176949	-4.37772	1.19926e-05	0.000509663	2147.67	2073.75	2120.15	1543.92	1067	1092.12
FBgn0015756	RpL9	19500.1	0.314284	0.0719601	4.36747	1.25693e-05	0.000532031	17733.8	17019.7	17399.9	21596.2	22004.8	21246.3
FBgn0033079	Fmo-2	701.605	1.09153	0.250548	4.35656	1.32122e-05	0.000557017	532.378	330.34	482.222	1056.55	1096.75	711.391
FBgn0038407	CG6126	2318.08	0.529327	0.121561	4.35442	1.33422e-05	0.000559931	1912.55	1728.13	2052.16	2656.5	2598.31	2960.83
FBgn0034317	CG14499	65.1124	-3.19107	0.73296	-4.35368	1.33871e-05	0.000559931	80.2868	97.6583	174.942	27.57	9.05335	1.16431
FBgn0033875	CG6357	923.818	-1.42728	0.328248	-4.34818	1.3727e-05	0.000571887	879.332	2063.56	1096.78	390.427	545.787	567.017
FBgn0035587	Gdap1	4710.47	0.582642	0.134057	4.34622	1.38505e-05	0.000574768	4031.55	3418.04	3865.94	5368.14	6361.92	5217.25
FBgn0265644	lncRNA:CR44451	9.74889	-6.59061	1.51705	-4.34435	1.39686e-05	0.000577405	7.64636	39.0633	11.7836	0	0	0
FBgn0041789	Pax	6541.56	0.627183	0.144538	4.33922	1.42989e-05	0.000588758	5133.58	4972.93	5317.14	7158.41	9385.73	7281.57
FBgn0022359	Sodh-2	412.796	1.11721	0.257722	4.33496	1.45786e-05	0.00059795	245.639	187.674	348.07	479.362	576.827	639.204
FBgn0288232	Cyp6a21	435.642	-1.03611	0.239261	-4.33046	1.48797e-05	0.000607942	493.19	539.244	726.053	352.184	223.747	279.433
FBgn0028544	Vajk3	136.784	4.63535	1.07142	4.32636	1.51595e-05	0.00061699	3.82318	2.54761	25.3801	105.833	253.494	429.629
FBgn0035545	CG12607	11.9585	7.163	1.65675	4.32354	1.53547e-05	0.000622543	0	0	0	8.89354	58.2001	4.65722
FBgn0000279	CecC	29.933	-3.22725	0.747096	-4.31973	1.56221e-05	0.000630966	23.8949	45.0077	93.3626	7.11483	9.05335	1.16431
FBgn0010501	Dcp-1	468.185	-0.625593	0.14501	-4.31414	1.60228e-05	0.000644689	561.052	586.799	558.363	411.771	322.04	369.085
FBgn0026144	CBP	170.587	1.40465	0.326104	4.30736	1.65218e-05	0.000662249	63.0825	80.6742	136.871	249.019	200.467	293.405
FBgn0030575	CG5321	80.9165	1.39307	0.323903	4.30088	1.70119e-05	0.000679322	47.7898	32.2697	54.386	150.301	98.2935	102.459
FBgn0040529	COX7A	14011.9	0.632948	0.147272	4.29783	1.72478e-05	0.000686151	12128.1	9086.47	11745.6	16965.3	17929.5	16216.5
FBgn0037742	Rpt3R	92.2624	-1.48537	0.346211	-4.29035	1.78388e-05	0.000702995	139.546	181.729	87.0176	56.0293	42.6801	46.5722
FBgn0030537	CG12480	30.2086	4.59251	1.07054	4.28992	1.78738e-05	0.000702995	1.91159	2.54761	2.7193	22.2339	144.854	6.98584
FBgn0015521	RpS21	9427.23	0.367478	0.0856643	4.28975	1.78878e-05	0.000702995	8189.26	8052.99	8457.93	11082.2	10682.9	10098
FBgn0039941	CG17167	84.8031	-1.12691	0.262736	-4.28914	1.79369e-05	0.000702995	127.121	98.5075	123.275	48.0251	47.8534	64.0368
FBgn0035666	Jon65Aii	19.154	-6.59084	1.53756	-4.28656	1.81463e-05	0.000708576	7.64636	89.1663	17.2222	0.889354	0	0
FBgn0263314	CG43400	518.418	-1.51858	0.354449	-4.28433	1.83291e-05	0.000713084	518.041	1165.96	620.907	185.875	271.6	348.127
FBgn0053993	Egfrap	26.2941	2.11916	0.495657	4.27545	1.90754e-05	0.000734644	6.69057	10.1904	12.6901	49.8038	27.16	51.2295
FBgn0085313	CG34284	839.365	1.51262	0.353802	4.27533	1.90857e-05	0.000734644	484.588	242.023	581.024	1735.13	981.641	1011.78
FBgn0052843	Dh31-R	128.289	-1.23803	0.289581	-4.27526	1.90916e-05	0.000734644	145.281	169.841	224.795	59.5867	72.4268	97.8017
FBti0019605	HB{}86	23.3266	-2.27821	0.534126	-4.2653	1.99637e-05	0.000765418	44.9224	47.5553	23.5673	8.00419	7.76001	8.15014
FBgn0053542	upd3	134.023	-2.26592	0.531516	-4.26313	2.01587e-05	0.000770104	250.418	342.229	73.4211	61.3654	45.2667	31.4363
FBgn0047038	ND-13B	3262.12	0.545392	0.127982	4.26147	2.03085e-05	0.000771354	2744.09	2370.12	2843.48	3649.02	4234.38	3731.6
FBgn0052405	Cpr65Av	65.483	2.64791	0.621504	4.26049	2.03978e-05	0.000771354	26.7623	7.64282	19.9415	197.437	95.7068	45.4079
FBgn0085456	CG34427	186.816	2.46171	0.577817	4.26036	2.04101e-05	0.000771354	29.6297	21.2301	121.462	411.771	280.654	256.147
FBgn0030605	ND-B18	3083.25	0.556026	0.130584	4.258	2.06261e-05	0.000776744	2712.55	2205.38	2571.55	3741.51	3895.53	3372.99
FBgn0031518	CG3277	176.92	-0.863811	0.203014	-4.25492	2.09121e-05	0.000784722	223.656	241.174	221.17	135.182	98.2935	142.045
FBgn0034159	CG15615	2438.5	1.02773	0.241617	4.25356	2.10394e-05	0.000786711	1735.72	1328.15	1751.23	3788.65	3801.11	2226.15
FBgn0030805	wus	201.552	-0.749817	0.176487	-4.24857	2.15138e-05	0.000801615	281.96	246.269	230.234	146.743	142.267	161.839
FBgn0052207	hpRNA:CR32207	140.667	0.796433	0.18752	4.24719	2.16467e-05	0.00080374	101.314	112.944	94.269	187.654	172.014	175.81
FBgn0020386	Pdk1	1859.9	-0.514048	0.121302	-4.23776	2.25766e-05	0.000835334	2131.42	2317.47	2114.71	1511.01	1394.22	1690.57
FBgn0031436	ND-B17.2	3960.47	0.61617	0.145477	4.23551	2.28034e-05	0.000840787	3428.44	2645.27	3308.48	4719.8	5187.57	4473.26
FBgn0286784	TER94	11460.2	-0.495146	0.117095	-4.2286	2.35146e-05	0.000863998	12932.9	14906.1	12382.8	8979.81	9866.85	9692.85
FBgn0052066	CG32066	798.967	-0.498563	0.118133	-4.22034	2.43933e-05	0.000893184	973.956	967.242	864.737	634.999	699.694	653.176
FBgn0050035	Tret1-1	976.544	-0.678077	0.160948	-4.21303	2.51971e-05	0.000919434	1319.95	1042.82	1241.81	686.581	861.361	706.734
FBgn0031294	IA-2	375.592	-0.694301	0.164994	-4.20804	2.57599e-05	0.000936182	394.744	501.879	496.725	305.938	269.014	285.255
FBgn0004369	Ptp99A	622.991	-0.592799	0.140894	-4.2074	2.5833e-05	0.000936182	741.697	822.877	681.638	453.571	521.214	516.952
FBgn0051973	Cda5	226.654	0.934265	0.222107	4.20637	2.59508e-05	0.000937241	160.574	164.745	142.31	354.852	310.4	227.04
FBgn0038224	ATPsynE	11498.2	0.678878	0.161454	4.20478	2.61342e-05	0.000940652	9973.73	7236.06	9315.41	13696.1	15604.1	13163.6
FBgn0031684	ND-13A	1973.17	0.452434	0.107693	4.20114	2.65571e-05	0.000952634	1739.55	1588.01	1671.46	2314.1	2418.54	2107.39
FBgn0264695	Mhc	60965.9	0.845732	0.201604	4.19502	2.72851e-05	0.000975441	43000.3	34121	53651.8	74174.8	90843.9	70003.9
FBgn0259164	CG42269	133.966	-1.54496	0.368673	-4.1906	2.78215e-05	0.000985701	227.479	230.983	141.404	103.165	53.0267	47.7365
FBgn0036717	CG13731	558.944	3.03007	0.723104	4.19036	2.78512e-05	0.000985701	34.4086	114.642	216.637	732.828	932.495	1322.65
FBgn0287423	Nplp2	847.776	2.95744	0.705772	4.19036	2.78515e-05	0.000985701	105.138	93.4123	381.608	1197.07	2152.11	1157.32
FBgn0039234	Nct	1339.98	-0.446819	0.106721	-4.18679	2.82926e-05	0.000997974	1571.33	1571.02	1496.52	1172.17	1042.43	1186.43
FBgn0040793	CG7630	9135.3	0.621976	0.148658	4.18394	2.86504e-05	0.00100724	7935.97	6002.16	7650.29	11074.2	11862.5	10286.6
FBgn0032139	CG13116	82.82	-2.03713	0.487964	-4.17475	2.9832e-05	0.0010453	119.474	219.943	59.8246	27.57	37.5067	32.6006
FBgn0034511	GNBP-like3	57.9916	-2.04178	0.489783	-4.16874	3.06291e-05	0.00106969	52.5688	77.2774	150.468	29.3487	21.9867	16.3003
FBgn0053281	CG33281	1956.68	1.5584	0.374113	4.16558	3.10556e-05	0.00108102	1089.61	439.887	1446.67	3424.01	2547.87	2792.01
FBgn0031066	COX6B	14250.1	0.644716	0.155064	4.15776	3.21388e-05	0.00111506	12150.1	9246.12	11957.7	16501.1	19296.6	16349.2
FBgn0036007	path	2368.74	-0.948978	0.228402	-4.15486	3.25494e-05	0.00112561	2928.56	3086.85	3349.27	2091.76	1132.96	1623.04
FBgn0036109	Cpr67Fa2	62.4875	2.43411	0.587094	4.14603	3.38293e-05	0.00116606	21.9833	25.4761	10.8772	52.4719	196.587	67.5297
FBgn0038678	mRpL55	483.806	0.632661	0.152759	4.14157	3.44936e-05	0.0011851	399.523	352.419	386.14	590.531	659.601	514.623
FBgn0038717	CG17751	1376.74	1.3167	0.31798	4.14082	3.4606e-05	0.00118512	692.952	529.902	1143.92	2444.83	1401.98	2046.85
FBgn0023496	Lip1	59.6281	-1.44896	0.350178	-4.13778	3.50686e-05	0.00119708	73.5963	97.6583	91.5497	41.7996	19.4	33.7649
FBgn0028543	NimB2	953.794	0.797704	0.193106	4.13092	3.61316e-05	0.0012294	749.344	543.49	797.661	1314.47	1268.76	1049.04
FBgn0266639	asRNA:CR45146	17.8641	-2.33065	0.565592	-4.12074	3.77663e-05	0.00128091	30.5855	33.9681	24.4737	4.44677	9.05335	4.65722
FBgn0037128	CG14572	477.159	1.04319	0.253445	4.11605	3.85421e-05	0.00130304	432.975	245.42	257.427	667.016	691.934	568.181
FBgn0051789	CG31789	14.0636	-5.30446	1.28953	-4.11349	3.89714e-05	0.00130512	12.4253	21.2301	48.9474	1.77871	0	0
FBgn0016120	ATPsynD	15664.7	0.564712	0.137284	4.11345	3.89796e-05	0.00130512	13327.6	11037.9	13546.6	18476.3	20533	17066.4
FBgn0034645	ND-B12	3370.51	0.58978	0.143401	4.11282	3.9086e-05	0.00130512	2936.2	2308.13	2828.98	4083.91	4371.47	3694.34
FBgn0262029	d	62.6639	1.07059	0.260323	4.11254	3.91324e-05	0.00130512	43.9666	38.2141	38.9766	78.2632	89.2401	87.3229
FBgn0058469	lncRNA:CR40469	2411.89	-0.802403	0.195157	-4.11158	3.92953e-05	0.00130512	2901.8	3828.21	2468.22	1922.78	1570.11	1780.22
FBgn0034512	Bbd	1227.75	-1.00582	0.244647	-4.1113	3.93437e-05	0.00130512	1203.35	2201.98	1511.93	843.108	904.041	702.076
FBgn0040959	Peritrophin-15a	2960.74	-0.709904	0.172708	-4.11043	3.94923e-05	0.00130596	3593.79	3166.68	4262.95	2078.42	2621.59	2041.03
FBgn0037364	Rab23	283.91	0.823268	0.200487	4.10634	4.0197e-05	0.00132512	195.938	184.277	235.673	428.669	349.2	309.705
FBgn0033593	Listericin	143.877	-1.77129	0.431786	-4.10225	4.09158e-05	0.00134463	206.452	311.657	149.561	77.3738	87.9468	30.272
FBgn0032511	ND-B22	3728.58	0.511393	0.124785	4.09818	4.16408e-05	0.00136422	3231.54	2801.52	3190.64	4384.52	4780.17	3983.09
FBgn0034614	CG9752	477.782	0.535587	0.131087	4.08573	4.39388e-05	0.00143467	419.594	366.856	383.421	535.391	601.401	560.031
FBgn0010015	CanA1	198.61	0.798002	0.195346	4.08508	4.40625e-05	0.00143467	140.502	137.571	156.813	252.577	292.294	211.904
FBgn0038738	CG4572	3830.95	-0.398435	0.0975809	-4.08313	4.44337e-05	0.00144232	4493.19	4458.31	4118.83	3297.73	3136.34	3481.27
FBgn0039312	CG10514	5472.52	0.854552	0.209513	4.07875	4.52794e-05	0.00146528	3539.31	4219.69	3933.01	5731.89	6166.62	9244.59
FBgn0034420	CG10737	4184.51	0.385772	0.0946762	4.07465	4.60839e-05	0.00148677	3824.14	3484.28	3577.69	4918.13	4796.98	4505.86
FBgn0038528	CG14326	341.868	-1.06315	0.261039	-4.07277	4.64574e-05	0.00149426	327.838	543.49	516.667	269.474	212.107	181.632
FBgn0250815	Jon65Aiv	29.1384	-3.84099	0.945161	-4.06384	4.8271e-05	0.00154564	46.834	108.698	8.1579	6.22548	2.58667	2.32861
FBgn0033807	AQP	59.5773	1.20703	0.297044	4.06348	4.83468e-05	0.00154564	28.6739	39.0633	39.8831	74.7058	98.2935	76.8442
FBgn0004924	Top1	2315.69	-0.392473	0.0966118	-4.06237	4.85775e-05	0.00154833	2615.06	2699.62	2569.74	1872.98	2042.18	2094.59
FBgn0039697	Etfb	6032.84	0.522173	0.128592	4.06069	4.89277e-05	0.00155481	5068.58	4291.02	5499.33	7189.54	7269.84	6878.72
FBgn0053511	CG33511	115.758	-1.35425	0.333715	-4.05808	4.94769e-05	0.00156756	207.408	112.944	178.567	61.3654	85.3601	48.9008
FBgn0262816	CG43187	45.712	-1.43435	0.353704	-4.05522	5.00865e-05	0.00158213	58.3035	73.8806	67.9825	22.2339	18.1067	33.7649
FBgn0033494	KCNQ	15460.8	-0.563787	0.139102	-4.05305	5.05534e-05	0.00159213	19523.1	17070.7	18740.5	14263.5	10968.8	12198.4
FBgn0263745	CR43670	53.4333	-1.81419	0.447987	-4.04965	5.12952e-05	0.0016107	61.1709	83.2219	104.24	11.5616	33.6267	26.779
FBgn0037487	thw	424.961	0.556675	0.137495	4.04869	5.15054e-05	0.00161252	362.246	327.792	341.725	502.485	550.961	464.558
FBgn0002622	RpS3	22053.8	0.31014	0.0766474	4.04632	5.20283e-05	0.00162408	20153.9	19175.8	19747.5	24549.7	25029.9	23665.7
FBgn0030159	CG9689	210.006	1.74087	0.430958	4.03954	5.35559e-05	0.00166685	59.2593	157.102	73.4211	327.282	446.201	196.768
FBgn0016131	Cdk4	292.298	0.611836	0.151508	4.03832	5.38364e-05	0.00167066	209.319	250.515	233.86	361.078	331.094	367.921
FBgn0032891	Oseg5	339.818	1.32846	0.329177	4.03572	5.44358e-05	0.00168433	234.17	107.849	239.298	603.872	399.641	454.079
FBgn0033592	CG13215	158.136	-2.47508	0.615043	-4.02424	5.71586e-05	0.0017625	207.408	525.656	70.7018	32.9061	62.0801	50.0652
FBgn0050489	Cyp12d1-p	50.5731	-1.41095	0.350662	-4.02368	5.72953e-05	0.0017625	86.0216	61.1426	73.4211	24.9019	20.6934	37.2578
FBgn0029826	CG6041	2676.16	-0.754774	0.187649	-4.02227	5.76408e-05	0.00176799	2847.31	4126.28	3108.16	1920.12	1783.51	2271.56
FBgn0004197	Ser	243.926	0.748492	0.18619	4.02005	5.81857e-05	0.00177954	192.115	153.706	200.322	282.815	292.294	342.306
FBgn0035750	CG14826	692.693	0.818178	0.203852	4.0136	5.98004e-05	0.00182365	585.903	465.363	454.123	1066.34	710.041	874.394
FBgn0262509	nrm	697.287	0.857209	0.213618	4.01282	5.99985e-05	0.00182444	442.533	448.379	596.433	787.078	1118.73	790.564
FBgn0033683	CG18343	1051.55	0.460606	0.114836	4.01098	6.04664e-05	0.0018334	933.812	898.456	823.948	1261.1	1136.84	1255.12
FBgn0038886	Ugt49B2	9.53673	3.90602	0.974095	4.0099	6.07455e-05	0.0018366	0.955796	0.849203	1.81287	25.7913	10.3467	17.4646
FBgn0030723	dpr18	64.9746	-1.51057	0.377417	-4.0024	6.2703e-05	0.00189038	106.093	73.0314	110.585	48.9145	23.28	27.9433
FBgn0003279	RpL4	30131.8	0.307809	0.0769932	3.99787	6.39141e-05	0.00192142	26391.4	27813.1	26583.9	33774.1	33917.7	32310.7
FBgn0041184	Socs36E	1301.61	-1.386	0.347373	-3.98994	6.60895e-05	0.00197475	1948.87	2757.36	941.784	659.011	823.854	678.79
FBgn0033395	Cyp4p2	3371.6	0.741643	0.185888	3.98973	6.61482e-05	0.00197475	3008.84	2418.53	2144.62	4979.49	3764.9	3913.23
FBgn0029897	RpL17	19652.3	0.323565	0.0811068	3.98937	6.62481e-05	0.00197475	17090.6	18303.7	16978.4	22020.4	22175.5	21345.2
FBgn0036415	CG7768	215.109	0.611123	0.153473	3.98195	6.83522e-05	0.00203004	177.778	174.087	158.626	254.355	263.84	261.969
FBgn0033570	ND-B14	2323.44	0.584348	0.146766	3.98148	6.84866e-05	0.00203004	1984.23	1598.2	1995.06	2682.29	3094.95	2585.92
FBgn0250757	kumpel	4356.77	1.40481	0.352947	3.98024	6.88452e-05	0.00203497	1321.87	2022.8	3821.52	7547.95	5391.91	6034.6
FBgn0266626	asRNA:CR45133	51.4865	-1.39641	0.351358	-3.97431	7.05836e-05	0.00208054	86.0216	51.8014	86.1111	28.4593	29.7467	26.779
FBgn0001989	ND-B17	2753.63	0.548183	0.138123	3.9688	7.22358e-05	0.00212287	2263.32	1980.34	2466.4	3283.5	3559.26	2968.98
FBti0019193	copia{}399	29.1997	-2.96728	0.747767	-3.96819	7.24207e-05	0.00212287	15.2927	75.579	64.3567	4.44677	3.88001	11.6431
FBgn0050154	CG30154	322.664	-0.863095	0.217721	-3.96423	7.36328e-05	0.00215244	403.346	478.101	366.199	175.203	253.494	259.64
FBgn0052311	zormin	4554.9	0.577036	0.14606	3.95067	7.7932e-05	0.00227183	3395.94	3364.54	4206.76	5268.53	6046.34	5047.27
FBgn0029508	Tsp42Ea	609.527	0.590782	0.149717	3.946	7.9468e-05	0.00231025	509.439	531.601	417.866	723.934	785.054	689.269
FBgn0025777	homer	1359.76	0.490315	0.124288	3.94498	7.98066e-05	0.00231373	1126.88	1098.87	1168.39	1713.79	1401.98	1648.66
FBgn0031097	obst-A	510.041	1.32439	0.335954	3.94218	8.07443e-05	0.00233453	355.556	157.952	359.854	635.888	935.081	615.918
FBgn0052499	Cda4	1006.56	0.994577	0.252587	3.93757	8.23126e-05	0.00237309	797.133	465.363	755.965	1387.39	1573.99	1059.52
FBgn0023170	RpL39	11952.1	0.446587	0.113435	3.93694	8.25267e-05	0.00237309	11240.2	9621.47	9489.45	14069.6	14160.7	13131
FBgn0069969	CG40498	13.8398	-3.51696	0.894396	-3.93221	8.41674e-05	0.00241371	11.4695	34.8173	29.9123	0.889354	1.29334	4.65722
FBgn0030883	CG7772	496.881	0.586233	0.149123	3.93121	8.4518e-05	0.00241543	432.02	344.776	415.146	583.416	638.908	567.017
FBgn0250838	roh	9523.63	0.658669	0.167569	3.93074	8.4684e-05	0.00241543	8268.59	5991.97	7899.56	11808	12773	10400.7
FBgn0052656	Muc11A	7629.86	1.33135	0.339206	3.92491	8.67614e-05	0.00246804	3081.48	3448.61	6489.15	15426.7	8940.83	8392.32
FBgn0037020	Pex14	994.51	0.426215	0.10863	3.92355	8.72542e-05	0.0024754	900.359	809.29	836.638	1117.03	1104.51	1199.24
FBgn0052230	ND-MLRQ	12682.6	0.624001	0.159173	3.92026	8.84518e-05	0.00250266	10918.1	8160.84	10866.3	14379.1	16906.5	14864.7
FBgn0259229	CG42329	88.4696	-1.03888	0.265133	-3.91835	8.91573e-05	0.0025159	140.502	104.452	112.398	56.9187	47.8534	68.6941
FBgn0031741	CG11034	629.684	-2.76308	0.706173	-3.91276	9.12489e-05	0.00256807	934.768	1034.33	1323.39	41.7996	177.187	266.626
FBgn0011227	ox	2711.95	0.681582	0.174682	3.90185	9.54613e-05	0.0026795	2366.55	1708.6	2173.63	3097.62	3839.91	3085.41
FBgn0036211	CG5946	3251.19	0.545147	0.140062	3.89218	9.93485e-05	0.0027755	2900.84	2301.34	2730.18	3753.07	4235.67	3586.06
FBgn0033355	CG13748	627.822	-1.00599	0.258473	-3.89204	9.94058e-05	0.0027755	540.98	1053.01	920.936	449.124	391.881	411
FBgn0031548	CG8852	657.878	-0.518161	0.133218	-3.88957	0.000100423	0.00279651	778.973	794.854	749.62	496.26	518.627	608.932
FBgn0003435	sm	137.264	-0.929223	0.239045	-3.88722	0.000101398	0.00281627	155.795	206.356	177.661	87.1567	80.1868	116.431
FBgn0036116	CG7888	198.721	-1.97662	0.508656	-3.88597	0.000101922	0.00282341	199.761	603.783	146.842	61.3654	82.7734	97.8017
FBgn0051072	Lerp	4463.52	-0.889911	0.22931	-3.88082	0.000104106	0.00287636	4748.39	7577.43	5068.77	3205.23	2543.99	3637.29
FBgn0051288	CG31288	854.014	1.46937	0.37895	3.87747	0.000105549	0.00290865	534.29	216.547	609.123	1559.93	1332.14	872.065
FBgn0016672	Ipp	1137.88	0.441353	0.114022	3.87078	0.000108489	0.0029819	945.282	918.837	1030.61	1261.1	1405.86	1265.6
FBgn0029976	snz	660.06	-0.448152	0.115804	-3.86991	0.000108874	0.00298473	763.681	810.139	711.55	562.961	549.667	562.36
FBgn0025839	ND-B14.5A	2517.75	0.666462	0.172267	3.86876	0.000109388	0.00299107	2112.31	1548.1	2179.06	3191	3286.36	2789.68
FBgn0032253	LManI	93.8555	-1.47403	0.3815	-3.86377	0.00011165	0.00304504	81.2426	179.182	154.094	57.808	34.92	55.8867
FBgn0267376	SelR	3051.52	0.741173	0.192144	3.85738	0.00011461	0.00311774	2572.05	1806.25	2476.37	4373.84	3237.22	3843.37
FBgn0034538	CG16799	601.591	0.70569	0.183027	3.85566	0.000115416	0.00313162	423.417	387.236	561.082	711.483	804.454	721.87
FBgn0038733	Acsx3	237.182	0.735609	0.190853	3.85431	0.000116055	0.00314091	175.866	193.618	164.064	265.028	272.894	351.62
FBgn0036493	CG7255	3156.98	-0.587666	0.152546	-3.85238	0.000116973	0.00315768	4178.74	3225.27	3971.08	2671.62	2233.59	2661.6
FBgn0266579	tau	691.643	0.880024	0.228567	3.85017	0.000118035	0.00317626	393.788	547.736	519.386	867.12	697.108	1124.72
FBgn0032006	Pvr	1578.76	-0.475669	0.12356	-3.8497	0.000118262	0.00317626	1938.35	1926.84	1646.08	1391.84	1235.13	1334.29
FBgn0050277	Oatp58Da	580.9	1.04994	0.27285	3.84805	0.00011906	0.00318961	502.748	247.967	385.234	891.133	659.601	798.714
FBgn0032205	CG4957	310.785	0.600273	0.156158	3.844	0.000121045	0.00322907	267.623	230.134	242.924	351.295	416.454	356.278
FBgn0034877	levy	11439.4	0.554651	0.144298	3.8438	0.000121143	0.00322907	10218.4	7894.19	9688.86	13466.6	14810	12558.2
FBgn0034381	List	289.19	0.905794	0.2357	3.84299	0.000121545	0.00323162	208.363	247.118	147.749	323.725	398.347	409.836
FBgn0033665	Zip48C	446.928	0.807191	0.210297	3.83834	0.000123868	0.00328515	312.545	281.086	382.515	696.364	521.214	487.844
FBgn0035954	Doc3	116.275	0.766415	0.199775	3.83639	0.000124854	0.00330301	87.9332	80.6742	89.7369	141.407	138.387	159.51
FBgn0010198	RpS15Aa	21178.6	0.279489	0.0728734	3.83527	0.000125428	0.00330677	18599.8	19438.2	19361.4	22849.3	23621.5	23201.1
FBgn0031830	COX5B	9368.89	0.796549	0.207711	3.83489	0.000125621	0.00330677	7912.08	4904.99	7721.9	11474.4	13057.5	11142.4
FBgn0032049	Bace	9.67357	-5.58711	1.45794	-3.83218	0.000127012	0.00333508	5.73477	21.2301	29.9123	0	0	1.16431
FBgn0063499	GstE10	412.523	1.40357	0.3665	3.82966	0.000128319	0.00334996	248.507	114.642	316.345	771.959	481.121	542.567
FBgn0035298	SCOT	5556.49	0.788939	0.206026	3.82931	0.000128503	0.00334996	4432.02	3022.31	4767.84	7151.3	7862.18	6103.29
FBgn0016119	ATPsynCF6	11439.7	0.615555	0.16075	3.82926	0.000128528	0.00334996	10055	7543.47	9508.48	14049.1	15273	12208.9
FBgn0025702	Srpk79D	229.819	0.701562	0.183428	3.82473	0.000130914	0.00340307	151.016	166.444	207.573	290.819	287.12	275.941
FBgn0037818	CG6465	339.96	0.855724	0.223767	3.82418	0.000131209	0.00340307	241.816	198.713	286.433	528.276	359.547	424.972
FBgn0030261	CG15203	161.8	0.683634	0.178819	3.82306	0.000131807	0.00340658	112.784	123.984	135.965	209.888	191.414	196.768
FBgn0044011	Spn43Ad	24.3176	-1.67989	0.439449	-3.82272	0.000131988	0.00340658	33.4528	43.3093	34.4445	12.451	12.9334	9.31445
FBgn0037106	CG11307	1002.45	-0.408992	0.107008	-3.82208	0.000132333	0.00340717	1140.26	1150.67	1139.39	866.231	918.268	799.878
FBgn0033997	Ir51a	9.92251	-3.2895	0.860964	-3.82071	0.000133067	0.00341776	15.2927	19.5317	19.0351	0.889354	1.29334	3.49292
FBgn0263414	asRNA:CR43460	45.2974	2.70553	0.709723	3.8121	0.000137792	0.00353054	20.0717	0.849203	15.4094	90.7141	85.3601	59.3796
FBgn0063492	GstE8	619.209	-0.846942	0.222288	-3.81012	0.000138901	0.00355035	811.47	627.561	949.942	532.723	426.801	366.756
FBgn0042126	CG18788	10.273	-3.0534	0.80239	-3.80538	0.000141584	0.00360299	16.2485	19.5317	19.0351	1.77871	3.88001	1.16431
FBgn0038530	AttD	1601.91	-1.65781	0.43566	-3.80529	0.000141641	0.00360299	1553.17	1641.51	4104.33	1081.45	808.334	422.643
FBgn0032235	CG5096	2315.99	-0.631117	0.165961	-3.80281	0.000143065	0.00363048	3150.3	2314.08	2979.45	1688.88	1729.19	2034.04
FBgn0263617	lncRNA:CR43626	72.7036	-2.63885	0.694069	-3.80199	0.000143536	0.00363373	159.618	195.317	20.848	19.5658	24.5734	16.3003
FBgn0034487	Efhc1.2	36.9323	-1.70743	0.449276	-3.8004	0.000144465	0.0036419	65.9499	67.9362	36.2573	23.1232	15.52	12.8074
FBgn0052695	CG32695	251.192	1.285	0.338136	3.80026	0.000144547	0.0036419	159.618	88.3171	191.257	469.579	267.72	330.663
FBgn0032096	Or30a	41.7493	-2.11373	0.556375	-3.79911	0.000145214	0.00365002	82.1984	67.087	54.386	21.3445	21.9867	3.49292
FBgn0263080	CG43348	1024.71	-0.932784	0.2456	-3.79799	0.000145875	0.00365035	1007.41	1518.37	1507.4	516.715	803.161	795.221
FBgn0036377	CG10710	125.799	0.968649	0.255048	3.79792	0.000145917	0.00365035	87.9332	73.8806	93.3626	167.199	204.347	128.074
FBgn0030398	Cpr11B	6.86266	5.37132	1.41482	3.79647	0.00014677	0.00366301	0	0.849203	0	8.89354	11.64	19.7932
FBgn0003721	Tm1	33572.6	0.44763	0.117957	3.79485	0.000147731	0.00367832	26937.2	27240.7	31038.1	37253.3	42337.3	36629.1
FBgn0027569	cert	2581.72	-0.406601	0.107163	-3.79422	0.000148108	0.00367906	2981.13	2926.35	2922.34	2184.25	2048.64	2427.58
FBgn0024733	RpL10	27470.5	0.38241	0.100968	3.78743	0.000152216	0.00377225	24449.2	21803.3	25300.4	31074.9	32001	30193.9
FBgn0036196	CG11658	1522.7	-0.661937	0.174952	-3.78353	0.000154621	0.00382289	1506.33	2123.86	1967.87	1172.17	1063.12	1302.86
FBgn0001257	ImpL2	3775.24	-0.76077	0.201163	-3.78186	0.000155659	0.00383959	4873.6	4823.47	4549.39	3609.89	2619	2176.09
FBgn0035582	CG13705	49.7509	3.07803	0.814429	3.77937	0.000157224	0.00386777	19.1159	1.69841	10.8772	23.1232	143.56	100.13
FBgn0011272	RpL13	19261.6	0.358448	0.0948733	3.77817	0.000157982	0.00386777	15679.8	17593.8	17368.2	21298.3	22506.6	21122.8
FBgn0038180	Cht5	192.796	-0.739405	0.195715	-3.77798	0.000158108	0.00386777	202.629	276.84	243.83	148.522	148.734	136.224
FBgn0038181	CG9297	4372.6	0.868752	0.229974	3.77761	0.000158337	0.00386777	2426.76	2663.1	4193.16	5286.32	6336.05	5330.19
FBgn0038037	Cyp9f2	4905.49	-0.662065	0.175289	-3.77699	0.000158737	0.00386777	5644.93	7108.68	5281.79	3767.3	3273.43	4356.83
FBgn0042179	Ugt305A1	284.549	-0.798585	0.211457	-3.77658	0.000158995	0.00386777	413.859	358.364	310.907	168.977	209.52	245.669
FBgn0031959	spz3	489.609	-0.935335	0.247968	-3.772	0.000161942	0.00393044	783.752	695.497	450.497	392.205	324.627	291.076
FBgn0261503	lncRNA:CR42651	247.3	-1.18029	0.313179	-3.76873	0.000164082	0.00397326	443.489	374.498	212.105	181.428	150.027	122.252
FBti0059778	transib1{}1717	54.0374	1.48605	0.394721	3.76482	0.000166671	0.00402674	36.3202	18.6825	30.8187	106.723	59.4934	72.187
FBgn0030511	CG11158	273.928	0.558702	0.148596	3.75987	0.000170005	0.00409793	226.524	206.356	232.047	337.065	338.854	302.72
FBgn0286511	Pld	1543.29	-0.408083	0.108816	-3.75021	0.000176688	0.00424935	1694.63	1805.4	1779.33	1249.54	1289.46	1441.41
FBgn0287873	zip	8095.3	-0.613939	0.163833	-3.74734	0.000178722	0.00428852	8958.67	11637.5	8779.71	5855.51	6148.51	7191.92
FBgn0036809	CG12477	24.1557	-1.86406	0.497953	-3.74344	0.000181522	0.00434584	41.0992	45.8569	26.2866	7.11483	12.9334	11.6431
FBgn0032087	CG9568	4853.36	-0.648094	0.173313	-3.73945	0.000184426	0.0044054	6353.17	6061.61	5359.74	2989.12	4251.19	4105.34
FBgn0040211	hgo	10.3923	3.15998	0.845249	3.73852	0.000185104	0.00440725	0.955796	1.69841	3.62573	24.9019	20.6934	10.4788
FBgn0024989	CG3777	1108.71	0.455338	0.121806	3.73821	0.000185336	0.00440725	860.216	946.012	997.983	1184.62	1348.95	1314.5
FBti0102105	HeT-A{}6262	155.746	0.965336	0.258423	3.73549	0.000187349	0.00444512	116.607	122.285	77.9532	243.683	200.467	173.482
FBgn0011742	Arp2	2776.74	-0.358426	0.0959753	-3.73456	0.000188042	0.00445158	3202.87	3068.17	3087.31	2282.08	2445.7	2574.28
FBgn0010241	Mdr50	1731.71	-0.980673	0.262638	-3.73393	0.000188515	0.00445283	2658.07	1638.96	2598.74	1001.41	959.655	1533.39
FBgn0037050	ICA69	20.045	-1.82454	0.489095	-3.73044	0.000191146	0.00450491	31.5413	35.6665	26.2866	7.11483	10.3467	9.31445
FBgn0033783	CG17019	717.218	-0.50153	0.134569	-3.72693	0.000193828	0.00454944	824.852	917.139	778.626	544.285	602.694	635.711
FBgn0042102	CG18745	586.549	-0.800356	0.214755	-3.72684	0.000193895	0.00454944	845.879	742.203	647.193	368.193	368.6	547.224
FBgn0285947	RpS10b	17657.7	0.400644	0.107538	3.72561	0.00019484	0.00456149	14584.5	16569.6	14509.3	19683.2	21360.7	19239
FBgn0004893	bowl	1973.77	0.340302	0.0913946	3.72343	0.000196533	0.00459096	1747.19	1664.44	1814.68	2178.92	2172.8	2264.58
FBgn0050016	CG30016	392.626	1.02859	0.276357	3.72194	0.000197698	0.00460253	227.479	185.126	362.573	534.502	448.787	597.289
FBgn0266372	asRNA:CR45016	167.655	0.987138	0.26524	3.72169	0.000197898	0.00460253	121.386	81.5235	135.059	250.798	178.48	238.683
FBgn0032162	CG4592	2314.42	0.554495	0.149152	3.71766	0.000201078	0.00466584	1794.98	1666.14	2163.66	2676.07	3027.7	2557.98
FBgn0001320	kni	221.989	0.6637	0.17856	3.71696	0.000201631	0.00466584	146.237	174.936	193.977	274.81	285.827	256.147
FBgn0001256	ImpL1	863.835	-3.26861	0.879534	-3.7163	0.000202163	0.00466584	331.661	2589.22	1774.8	173.424	240.56	73.3513
FBgn0261673	nemy	2661.52	1.22146	0.328702	3.71602	0.000202384	0.00466584	1835.13	837.314	2121.05	4572.17	3379.48	3223.96
FBti0019183	copia{}387	76.0519	1.67411	0.45127	3.70978	0.00020744	0.00477201	14.3369	52.6506	41.6959	125.399	91.8268	130.402
FBgn0014388	sty	721.288	-0.453681	0.122369	-3.70747	0.000209336	0.0048052	788.531	878.925	832.105	561.183	644.081	622.904
FBgn0032124	CG17855	660.048	-0.598823	0.161674	-3.70389	0.000212317	0.00486307	730.228	918.837	736.024	509.6	481.121	584.482
FBgn0050106	CCHa1-R	82.9169	0.902019	0.24375	3.7006	0.000215094	0.00491604	47.7898	59.4442	66.1696	110.28	100.88	112.938
FBgn0002440	l(3)mbn	19.571	2.94159	0.796671	3.69235	0.000222189	0.00506046	4.77898	5.09522	3.62573	18.6764	14.2267	71.0227
FBgn0037181	CG11370	564.028	1.06319	0.287961	3.69215	0.000222369	0.00506046	460.693	309.959	325.409	1004.08	779.881	504.144
FBgn0003941	RpL40	23209.4	0.325994	0.0883718	3.68889	0.000225235	0.00510723	20087	21973.1	19734.9	26311.5	25509.7	25640.3
FBgn0087035	AGO2	3110.39	-0.386175	0.104691	-3.68871	0.00022539	0.00510723	3839.43	3463.05	3270.41	2692.08	2704.36	2693.04
FBgn0050076	CG30076	10.5351	-4.80924	1.30498	-3.68531	0.000228424	0.00516492	33.4528	21.2301	6.34503	0.889354	1.29334	0
FBgn0013685	mt:ND6	50.1249	1.48004	0.401951	3.68213	0.00023129	0.00521856	29.6297	13.5872	36.2573	66.7016	78.8934	75.6799
FBgn0261610	CG42699	893.822	2.80985	0.763218	3.68159	0.000231785	0.0052186	159.618	74.7298	435.088	1913.89	914.388	1865.22
FBgn0085813	18SrRNA-Psi:CR41602	14223.8	-1.48	0.402105	-3.68064	0.000232649	0.00522695	7907.3	26896.8	28017.8	7725.82	8313.56	6481.69
FBgn0267014	CR45458	19.4659	3.43314	0.933596	3.67733	0.000235687	0.00528399	4.77898	5.09522	0	38.2422	58.2001	10.4788
FBgn0034390	CG15093	1583.67	1.21542	0.330759	3.67463	0.00023819	0.00532881	1001.67	519.712	1338.8	1772.48	2697.9	2171.43
FBgn0038156	side-IV	42.4765	1.61954	0.44084	3.67376	0.000239003	0.00533573	28.6739	15.2856	19.0351	90.7141	56.9067	44.2436
FBgn0004390	RasGAP1	366.687	-0.517584	0.140913	-3.67306	0.000239659	0.0053391	437.754	411.863	446.871	329.061	297.467	277.105
FBgn0086472	RpS25	23667.3	0.29863	0.0813301	3.67183	0.000240818	0.00535365	21291.3	21996.9	20391.1	26311.5	26715.1	25298
FBgn0033904	CG18327	297.367	1.61601	0.440543	3.66823	0.000244235	0.00541823	183.513	51.8014	203.947	510.489	369.894	464.558
FBgn0023525	CG3191	177.821	0.748794	0.204258	3.66592	0.000246451	0.00545431	130.944	123.984	142.31	183.207	254.787	231.697
FBgn0027600	obst-B	264.123	0.68853	0.187843	3.66546	0.000246892	0.00545431	180.645	246.269	179.474	324.614	320.747	332.992
FBgn0027932	Akap200	5248.02	-0.801655	0.218767	-3.66442	0.000247904	0.00546525	5751.02	8672.06	5585.44	3435.58	3523.04	4521
FBgn0266448	CG45078	1832.61	0.584311	0.159673	3.65942	0.000252789	0.00556135	1329.51	1361.27	1707.72	1982.37	2468.98	2145.82
FBgn0000667	Actn	8347.82	0.653802	0.17877	3.65722	0.000254965	0.00559759	6250.9	5601.34	7611.32	9693.07	12016.4	8913.93
FBgn0032382	Mal-B2	170.733	-1.20696	0.330799	-3.64862	0.00026365	0.00577627	154.839	275.142	283.714	71.1483	125.453	114.102
FBgn0263236	SP1029	207.712	0.580012	0.159101	3.64556	0.000266809	0.00583343	172.999	163.047	163.158	232.121	248.32	266.626
FBgn0085298	CG34269	6.22553	5.24199	1.43916	3.6424	0.000270107	0.00589335	0	0	0.906433	16.0084	6.46668	13.9717
FBgn0038350	AOX4	9.31289	4.92699	1.35298	3.64158	0.000270965	0.0058999	0	0.849203	0.906433	25.7913	3.88001	24.4504
FBgn0027562	CG10345	170.94	-0.991564	0.272752	-3.63541	0.000277542	0.0060307	253.286	272.594	156.813	126.288	117.693	98.966
FBgn0004066	Prosalpha4	5509.28	-0.502011	0.138223	-3.6319	0.000281344	0.00609899	6556.76	7239.45	5577.28	4268.9	4842.25	4571.07
FBgn0035236	Tmep	4378.76	-0.380987	0.104913	-3.63145	0.000281838	0.00609899	4991.16	4953.4	4916.49	3723.73	3523.04	4164.72
FBgn0033579	CG13229	119.43	-1.23675	0.340692	-3.63012	0.000283291	0.00611793	236.081	122.285	144.123	56.0293	90.5335	67.5297
FBgn0032820	fbp	1038.28	0.774455	0.213423	3.62873	0.000284823	0.00613848	805.736	558.775	934.532	1447.87	1253.24	1229.51
FBgn0032079	CG31886	3593.79	0.581696	0.160463	3.6251	0.000288848	0.00621259	2975.39	2629.13	3031.11	3509.39	4769.82	4647.91
FBgn0039849	CG11334	2450.57	0.679392	0.187624	3.62102	0.00029344	0.00629854	2183.99	1487.8	1981.46	3436.46	2690.14	2923.57
FBgn0039713	RpS8	24337.1	0.286494	0.0793027	3.61266	0.000303067	0.00649201	21137.4	22354.4	22292.8	26623.7	27601.1	26012.9
FBgn0051548	CG31548	2620.49	0.516239	0.14298	3.61057	0.000305522	0.00653139	2134.29	1850.41	2485.44	3144.76	3140.22	2967.82
FBgn0261238	Alh	1165.76	-0.879244	0.243589	-3.60954	0.000306739	0.00654418	2064.52	1349.38	1117.63	866.231	857.481	739.334
FBgn0037126	CG14567	136.094	-1.28393	0.355814	-3.60842	0.000308062	0.00655918	208.363	245.42	125.994	110.28	65.9601	60.5439
FBgn0003162	Pu	508.315	-1.19773	0.332536	-3.60181	0.000316008	0.00671485	629.869	893.361	599.152	174.313	430.681	322.513
FBgn0036351	CG14107	162.779	-3.60695	1.00215	-3.59922	0.000319169	0.00675542	49.7014	472.157	380.702	28.4593	37.5067	8.15014
FBgn0085271	CG34242	261.707	0.592899	0.164731	3.5992	0.000319194	0.00675542	230.347	197.015	198.509	307.717	347.907	288.748
FBgn0030777	CG9672	67.0414	-2.31936	0.644555	-3.5984	0.000320185	0.00676287	38.2318	205.507	91.5497	24.0126	10.3467	32.6006
FBgn0034005	ItgaPS4	34.718	-1.70081	0.472911	-3.59647	0.000322567	0.00679961	59.2593	68.7854	30.8187	12.451	20.6934	16.3003
FBgn0033050	Pngl	1683.94	-0.331903	0.0923653	-3.59338	0.000326416	0.0068656	1875.27	1950.62	1804.71	1496.78	1449.83	1526.41
FBgn0032018	CG7806	1417.7	-0.546779	0.152182	-3.59292	0.000326995	0.0068656	1664.04	1765.49	1618.89	1002.3	1096.75	1358.75
FBgn0031980	RpL36A	13843.9	0.345695	0.096288	3.59022	0.000330401	0.00692337	11867.2	13180.5	11531.6	15706.9	15640.3	15137.1
FBgn0259715	CG42369	24.192	2.51895	0.702173	3.58736	0.000334047	0.00698012	1.91159	5.09522	14.5029	43.5784	55.6134	24.4504
FBgn0033540	Elp2	392.275	-0.637554	0.177737	-3.58706	0.000334428	0.00698012	509.439	510.371	411.521	261.47	333.68	327.17
FBgn0033543	Daao1	5048.88	-0.73531	0.205487	-3.57838	0.000345731	0.00720181	5526.41	7387.21	6011.46	3552.08	3070.38	4745.71
FBgn0015522	olf186-M	959.282	-0.885185	0.247493	-3.57661	0.000348083	0.00723657	1310.4	1596.5	826.667	635.888	719.094	667.147
FBgn0283508	nw	414.182	1.57108	0.439441	3.57517	0.000349996	0.00725571	299.164	174.087	152.281	268.585	927.321	663.654
FBgn0085474	CG34445	468.284	0.578864	0.161925	3.57489	0.000350375	0.00725571	319.236	417.808	388.86	546.953	611.747	525.102
FBgn0038912	CG6656	718.294	0.499656	0.139814	3.57372	0.000351944	0.00727003	528.555	602.934	653.538	811.091	803.161	910.487
FBti0018951	accord{}818	514.302	1.14028	0.319107	3.57335	0.00035244	0.00727003	439.666	206.356	317.252	579.859	594.934	947.745
FBgn0029681	CG15239	43.6273	-1.43021	0.400635	-3.56985	0.000357184	0.00733999	70.7289	76.4282	44.4152	31.1274	18.1067	20.9575
FBgn0051104	CG31104	67.5119	-0.926803	0.25963	-3.56971	0.000357375	0.00733999	85.0658	88.3171	91.5497	40.0209	46.5601	53.5581
FBgn0019830	colt	1178	0.513344	0.143821	3.56932	0.000357913	0.00733999	1073.36	818.631	1020.64	1428.3	1379.99	1347.1
FBgn0037164	CG11438	276.125	0.638546	0.179182	3.56367	0.000365707	0.00748532	228.435	231.832	188.538	383.312	309.107	315.527
FBgn0265177	CG44242	2083.18	0.462559	0.129895	3.56102	0.000369415	0.00753551	1859.02	1596.5	1800.18	2326.55	2683.67	2233.14
FBgn0040773	COX7C	7415.1	0.607914	0.170719	3.5609	0.000369583	0.00753551	6730.71	4691.84	6204.53	9122.11	9625	8116.38
FBgn0014391	sun	7958.07	0.611617	0.171837	3.55928	0.000371871	0.00756757	7123.54	5054.45	6710.32	9665.5	10583.4	8611.21
FBgn0005666	bt	14286.7	0.662062	0.186073	3.55807	0.000373587	0.00757445	10670.5	9335.28	13188.6	16830.1	20555	15140.6
FBgn0032701	CG10341	338.384	-0.558811	0.157056	-3.55803	0.000373641	0.00757445	384.23	446.681	377.076	248.13	293.587	280.598
FBgn0264699	CG43968	125.178	1.18355	0.332743	3.55695	0.000375185	0.00757906	62.1267	64.5394	103.333	212.556	116.4	192.11
RR48327_transposable_element	3S18{}RR48327	48.8685	1.73511	0.48782	3.55687	0.0003753	0.00757906	34.4086	12.738	20.848	91.6035	90.5335	43.0793
FBgn0020910	RpL3	38196.5	0.258484	0.0726932	3.55582	0.000376804	0.007583	34576.9	33972.4	35802.3	41768.5	42113.6	40945.1
FBgn0039667	FipoQ	278.494	0.931734	0.262037	3.55573	0.000376929	0.007583	163.441	175.785	234.766	294.376	482.414	320.184
FBgn0027865	Tsp96F	438.632	0.604988	0.170202	3.55453	0.000378659	0.00760335	324.015	311.657	407.895	482.919	528.974	576.331
FBti0102121	HeT-A{}6278	104.936	0.829445	0.233456	3.5529	0.000381003	0.00763593	78.3752	74.7298	73.4211	133.403	159.08	110.609
FBgn0036309	Hip1	880.406	-0.419773	0.118172	-3.55221	0.000382017	0.00764179	941.459	1025.84	1055.99	763.066	699.694	796.385
FBgn0024293	Spn43Ab	2228.34	0.804489	0.22656	3.55089	0.000383931	0.00766054	1818.88	1141.33	1908.04	2868.17	3193.24	2440.39
FBgn0013810	Dhc36C	9.92413	2.48574	0.700127	3.55041	0.000384633	0.00766054	2.86739	3.39681	2.7193	15.119	16.8134	18.6289
FBgn0024273	WASp	1187.36	-0.39138	0.110246	-3.55007	0.000385126	0.00766054	1395.46	1358.72	1287.13	962.281	1019.15	1101.43
FBgn0031896	CG4502	678.202	-0.601726	0.169736	-3.54507	0.000392508	0.00779273	732.139	946.012	773.187	466.911	566.481	584.482
FBgn0015714	Cyp6a17	1208.14	0.492248	0.138937	3.54295	0.000395673	0.00784085	948.149	1015.65	1049.65	1616.85	1284.28	1334.29
FBgn0268063	ltl	523.171	-1.2992	0.367028	-3.53979	0.000400451	0.0079207	488.412	1200.77	542.953	307.717	228.92	370.249
FBgn0267698	Pak	1431.81	-0.415853	0.117719	-3.53258	0.000411532	0.00812468	1742.42	1475.91	1693.22	1276.22	1178.23	1224.85
FBti0215136	1360{}6357	4.43081	-5.44664	1.54255	-3.53093	0.000414099	0.00816014	12.4253	5.09522	9.06433	0	0	0
FBgn0287618	asRNA:CR46487	25.9311	3.13479	0.888198	3.52938	0.000416539	0.00819296	14.3369	0.849203	0.906433	47.1358	38.8001	53.5581
FBgn0040842	CG15212	3296.98	0.648249	0.1839	3.525	0.000423477	0.00831399	1999.52	2936.54	2768.25	3557.42	4292.58	4227.59
FBgn0035046	ND-19	2477.01	0.552654	0.156873	3.52293	0.000426807	0.00836384	2154.36	1688.21	2182.69	3043.37	3184.19	2609.21
FBgn0043903	dome	1096.89	-0.390094	0.110829	-3.51977	0.000431919	0.00844837	1165.11	1326.45	1240.91	933.822	919.561	995.482
FBgn0053147	Hs3st-A	229.21	-0.800849	0.227666	-3.51765	0.000435388	0.00850052	294.385	232.682	346.257	160.973	196.587	144.374
FBgn0032987	RpL21	22602.9	0.30023	0.0854092	3.51519	0.000439431	0.00856365	19595.7	21458.5	19723.1	24537.3	25513.6	24789.2
FBgn0029903	pod1	1848.07	-0.487326	0.138683	-3.51395	0.000441493	0.0085813	2208.84	2385.41	1876.32	1420.3	1590.8	1606.74
FBgn0020508	Ag5r2	16.7885	-2.95317	0.840479	-3.51367	0.000441959	0.0085813	11.4695	26.3253	51.6667	6.22548	3.88001	1.16431
FBgn0038221	IFT54	110.074	-0.753249	0.214451	-3.51245	0.000443991	0.00860496	146.237	148.61	119.649	82.7099	84.0668	79.1728
FBgn0260747	Chchd2	5033.91	0.384326	0.109455	3.51128	0.000445954	0.00862722	4288.65	4332.63	4480.5	5816.38	6147.22	5138.08
FBgn0028940	Cyp28a5	3448.32	-0.684705	0.195029	-3.51078	0.000446797	0.00862775	4601.2	3166.68	4987.19	2590.69	2485.79	2858.37
FBgn0264489	CG43897	14893.4	0.44377	0.12644	3.50974	0.000448552	0.00864587	11248.8	12464.6	14148.5	17601.2	17769.1	16128
FBgn0038752	CG4462	6694.48	0.370356	0.105611	3.50679	0.000453548	0.00872626	6000.48	5473.11	6045	7094.38	8122.14	7431.76
FBgn0040250	Ugt304A1	260.554	-0.873622	0.249209	-3.50558	0.000455619	0.0087502	400.478	286.181	325.409	188.543	134.507	228.204
FBgn0062442	Cisd2	2618.65	0.48525	0.138633	3.50025	0.000464831	0.00891094	2235.61	1925.99	2384.83	2834.37	3380.78	2950.35
FBgn0000422	Ddc	400.396	-0.847724	0.242542	-3.49517	0.000473767	0.0090552	483.633	546.037	513.948	284.593	375.067	199.096
FBgn0035398	Cht7	188.581	0.705723	0.201924	3.495	0.000474067	0.0090552	136.679	154.555	139.591	280.147	212.107	208.411
FBgn0039321	CG10550	1067.33	-0.455072	0.130267	-3.49337	0.000476968	0.00909418	1093.43	1365.52	1243.63	899.137	874.294	927.952
FBgn0035312	CG15820	355.147	1.11235	0.318655	3.49077	0.000481638	0.00915231	257.109	139.269	278.275	615.433	351.787	489.008
FBgn0036728	UQCR-Q	3893.95	0.527376	0.15108	3.49071	0.000481746	0.00915231	3547.91	2658.85	3363.77	4632.65	4910.79	4249.72
FBgn0266441	CG45071	153.368	-0.625574	0.179281	-3.48935	0.0004842	0.00917936	179.69	201.261	177.661	125.399	115.107	121.088
FBgn0003866	tsh	38.3311	1.21553	0.348468	3.48822	0.000486253	0.00917936	17.2043	26.3253	25.3801	48.0251	59.4934	53.5581
FBgn0053494	CG33494	111.216	-0.787509	0.225768	-3.48814	0.000486395	0.00917936	155.795	122.285	144.123	72.927	80.1868	91.9802
FBgn0004242	Syt1	717.018	1.11074	0.318446	3.488	0.00048664	0.00917936	341.219	322.697	697.953	1068.11	792.814	1079.31
FBgn0033668	exp	654.095	0.548321	0.157313	3.48554	0.00049115	0.00924796	508.483	481.498	604.591	856.448	777.294	696.255
FBgn0035844	CG13676	1624.31	0.447104	0.128305	3.48469	0.000492704	0.00926074	1365.83	1334.1	1423.1	1822.29	2114.6	1685.92
FBgn0041579	AttC	13.0129	-3.53534	1.01527	-3.48218	0.000497344	0.00933138	11.4695	13.5872	47.1345	3.55742	0	2.32861
FBgn0283471	wupA	26528.2	0.578806	0.166273	3.48105	0.000499455	0.00935439	17861	21911.1	24057.6	29609.3	36615.6	29114.6
FBgn0262022	CG42833	479.819	0.815626	0.234396	3.47969	0.000501991	0.00938528	375.628	285.332	382.515	590.531	469.481	775.428
FBgn0039776	PH4alphaEFB	387.907	0.507434	0.145863	3.47884	0.000503582	0.00939842	324.97	310.808	324.503	425.111	514.747	427.3
FBgn0025693	ZnT41F	1246.15	-0.384025	0.110462	-3.47655	0.000507907	0.00946052	1429.87	1357.03	1447.57	1114.36	989.401	1138.69
FBgn0034755	CG3746	210.076	0.542278	0.156	3.47613	0.000508698	0.00946052	162.485	166.444	184.006	242.794	250.907	253.819
FBgn0050344	CG30344	847.505	-0.485861	0.139822	-3.47485	0.000511143	0.0094626	995.939	1086.13	884.679	699.032	653.134	766.113
FBgn0010043	GstD7	128.006	2.38666	0.686949	3.47429	0.000512215	0.0094626	43.9666	16.1348	63.4503	446.456	129.334	68.6941
FBgn0031473	CG3104	187.505	0.729128	0.209874	3.47412	0.000512533	0.0094626	172.999	117.19	133.246	221.449	249.614	230.533
FBgn0004574	Rop	3856.17	-0.465006	0.133853	-3.47402	0.00051273	0.0094626	4991.16	3865.57	4561.17	3311.07	3078.14	3329.92
FBgn0015576	alpha-Est8	961.763	0.860094	0.247615	3.47352	0.000513677	0.0094626	818.161	459.419	772.281	1129.48	1453.71	1137.53
FBgn0034885	Eglp4	709.923	1.45151	0.417909	3.47326	0.000514175	0.0094626	240.86	208.904	690.702	963.171	1011.39	1144.51
FBgn0033769	CG8768	487.303	0.647164	0.186595	3.46828	0.000523797	0.00961684	442.533	333.737	364.386	696.364	553.547	533.252
FBgn0031515	CG9664	139.868	-1.749	0.504327	-3.46799	0.000524373	0.00961684	135.723	386.387	124.181	40.0209	62.0801	90.8159
FBgn0036985	zye	420.545	1.66767	0.481014	3.46698	0.000526336	0.00963613	84.11	154.555	365.292	639.446	843.254	436.615
FBgn0035049	Mmp1	2560.39	-1.11624	0.322062	-3.4659	0.000528453	0.00965818	3282.2	5156.36	2073.92	1389.17	1451.12	2009.59
FBgn0004117	Tm2	28940.3	0.537557	0.155127	3.46526	0.000529717	0.0096646	20239.9	24701.6	25887.7	31870.9	39241.1	31700.6
FBgn0085468	ND-MWFE	549.351	0.820013	0.236683	3.46461	0.000530999	0.00967132	403.346	332.887	455.029	580.748	922.148	601.946
FBgn0030503	Tango2	937.702	0.423658	0.122306	3.46391	0.000532383	0.00967694	831.542	765.132	807.632	1127.7	964.828	1129.38
FBgn0015031	cype	9296.47	0.642524	0.185511	3.46353	0.000533137	0.00967694	8519.01	5541.05	7720.09	11639.9	11968.5	10390.3
FBgn0052187	CG32187	16.3771	-2.07942	0.600673	-3.46182	0.000536532	0.00972188	19.1159	36.5157	23.5673	4.44677	6.46668	8.15014
FBgn0046689	Takl1	978.545	-1.11265	0.321456	-3.46129	0.000537597	0.00972453	945.282	2071.21	997.983	574.523	540.614	741.663
FBgn0016075	vkg	1008.16	1.07155	0.309706	3.4599	0.000540377	0.00975814	445.401	596.14	908.246	1233.53	1823.6	1042.05
FBgn0010265	RpS13	22818.8	0.280816	0.0811897	3.45876	0.000542662	0.00978271	20643.3	20778.3	20393.8	25800.2	25574.4	23722.7
FBgn0265637	lncRNA:CR44444	85.9958	-1.35231	0.391154	-3.45722	0.000545779	0.00982217	187.336	95.1107	88.8304	59.5867	47.8534	37.2578
FBti0062175	INE-1{}4114	12.1939	-2.61384	0.756531	-3.45504	0.00055022	0.00988528	19.1159	16.1348	27.193	0.889354	5.17334	4.65722
FBgn0033274	CG14757	209.151	0.832211	0.240916	3.45436	0.000551607	0.00989339	174.911	109.547	167.69	306.827	244.44	251.49
FBgn0000592	Est-6	19.2149	2.89192	0.837383	3.45352	0.000553317	0.00990728	2.86739	0.849203	9.97076	24.9019	56.9067	19.7932
FBgn0034094	Tsf3	681.762	-0.906153	0.262428	-3.45295	0.000554485	0.00991142	900.359	1165.11	601.872	514.047	512.161	397.028
FBgn0010288	Uch	4058.98	-0.635583	0.18413	-3.45181	0.000556832	0.00991536	4418.64	6131.24	4265.67	2829.93	3241.1	3467.3
FBgn0037065	CG12974	2723.49	-0.657135	0.190392	-3.45149	0.00055751	0.00991536	2957.23	3795.94	3247.75	2347.01	1639.95	2353.06
FBti0061663	Quasimodo{}3602	99.75	-1.21194	0.351174	-3.45111	0.000558278	0.00991536	91.7564	178.333	147.749	52.4719	47.8534	80.3371
FBgn0024985	Rilpl	1701.88	-0.493222	0.14292	-3.45103	0.000558453	0.00991536	2050.18	2221.51	1698.66	1484.33	1418.79	1337.79
FBgn0263413	lncRNA:CR43459	110.217	-1.72164	0.499518	-3.4466	0.000567697	0.0100626	236.081	203.809	67.9825	70.259	51.7334	31.4363
FBgn0038658	CG14292	5775.1	2.7349	0.793869	3.44502	0.000571011	0.0100904	1250.18	426.3	2848.92	15537	8618.78	5969.4
FBgn0034717	CG5819	1756.83	-0.502153	0.145765	-3.44495	0.000571174	0.0100904	2199.29	1889.48	2091.14	1509.23	1241.6	1610.24
FBgn0283472	S6k	3322.16	-0.273111	0.0792937	-3.4443	0.000572533	0.0100976	3648.27	3715.26	3544.15	3061.16	2969.5	2994.59
FBgn0020621	Pkn	1364.35	-0.418435	0.121534	-3.44296	0.000575393	0.0101311	1682.2	1457.23	1541.84	1069	1214.44	1221.36
FBgn0026372	RpL23A	36742.6	0.260984	0.0758698	3.4399	0.000581934	0.0102139	32790.5	34349.4	33143.7	39495.3	41357	39319.8
FBgn0039223	CG5805	883.609	0.534809	0.155474	3.43986	0.000582025	0.0102139	784.708	600.386	780.439	1069.89	1092.87	973.36
FBgn0039856	CG1774	255.46	0.845323	0.245877	3.438	0.000586037	0.0102541	212.187	139.269	197.602	393.984	262.547	327.17
FBgn0024238	Fim	2980.43	-0.455299	0.132435	-3.4379	0.000586251	0.0102541	3378.74	3254.14	3706.4	2232.28	2503.9	2807.14
FBgn0031894	CG4496	93.7664	-1.15315	0.335493	-3.43719	0.000587784	0.0102639	91.7564	175.785	120.556	56.9187	46.5601	71.0227
FBgn0031811	CG13982	23.7112	-1.68201	0.489865	-3.43362	0.000595578	0.0103829	36.3202	41.6109	29.9123	6.22548	14.2267	13.9717
FBgn0000075	amd	409.689	0.549181	0.160043	3.43147	0.000600324	0.0104484	363.202	354.967	280.088	498.928	459.134	501.816
FBgn0041581	AttB	160.213	-1.89371	0.552705	-3.42625	0.000611967	0.0106073	360.335	81.5235	316.345	107.612	46.5601	48.9008
FBgn0032013	Scgalpha	64.3053	0.969586	0.282992	3.42619	0.000612108	0.0106073	36.3202	50.9522	42.6024	72.927	95.7068	87.3229
FBgn0034497	Mpcp1	1003.96	0.95532	0.278849	3.42594	0.000612671	0.0106073	688.173	431.395	930	1212.19	1531.31	1230.67
FBgn0261445	sgl	2344.03	-0.534646	0.156074	-3.42559	0.000613466	0.0106073	2563.44	2905.97	2849.83	1662.2	1815.84	2266.9
FBgn0261554	CG42672	4977.76	0.478173	0.13979	3.42064	0.000624736	0.0107846	4366.07	3734.79	4378.98	5122.68	6480.9	5783.11
FBgn0035571	CG12493	65.4309	-1.47184	0.430646	-3.41774	0.000631427	0.0108823	91.7564	131.626	65.2632	32.0168	20.6934	51.2295
FBgn0013675	mt:CoII	101349	0.397542	0.116407	3.4151	0.000637593	0.0109575	92690.2	76743.3	92986.4	113508	114677	117489
FBgn0040931	CG9034	1024.75	0.696947	0.204085	3.41498	0.000637858	0.0109575	832.498	577.458	936.345	1330.47	1306.27	1165.47
FBgn0039094	CG10184	1263.01	0.685498	0.201091	3.40889	0.000652287	0.01118	867.862	815.235	1221.87	1438.98	1782.22	1451.89
FBgn0013688	mt:srRNA	810.947	-0.628473	0.184377	-3.40862	0.000652923	0.01118	851.614	1030.08	1071.4	522.051	645.374	745.156
FBgn0001258	Ldh	4232.83	-1.02433	0.300605	-3.40755	0.000655496	0.0112059	7250.66	3801.88	5975.21	3820.67	2061.58	2486.96
FBgn0040377	Vha36-3	101.994	1.04422	0.306507	3.40683	0.000657215	0.0112172	53.5245	72.1822	73.4211	102.276	183.654	126.909
FBgn0038484	CG5246	60.1208	-2.48793	0.731944	-3.39907	0.000676144	0.0115217	163.441	89.1663	54.386	40.0209	9.05335	4.65722
FBgn0010808	Chchd3	3650.89	0.467975	0.137706	3.39837	0.000677886	0.0115328	3375.87	2619.79	3196.08	4114.15	4515.03	4084.39
FBgn0032685	CG10211	3810.83	-0.635927	0.187338	-3.39455	0.000687407	0.011676	5430.83	4693.54	3788.89	3432.91	2975.96	2542.84
FBgn0015032	Cyp4c3	280.342	-1.26423	0.37275	-3.39163	0.000694776	0.0117455	330.705	560.474	295.497	95.1609	172.014	228.204
FBgn0085771	28SrRNA-Psi:CR40741	8791.92	-1.41653	0.417685	-3.39138	0.000695414	0.0117455	4827.72	13707.8	19840	5171.59	5292.33	3912.07
FBgn0034480	CG16898	191.549	-3.1808	0.938076	-3.39076	0.00069698	0.0117455	257.109	229.285	548.392	5.33613	43.9734	65.2011
FBgn0010314	Cks30A	33.4536	1.45288	0.428491	3.39068	0.000697204	0.0117455	23.8949	16.9841	12.6901	38.2422	64.6668	44.2436
FBgn0034312	CG10916	700.581	-0.769992	0.227104	-3.39048	0.000697713	0.0117455	851.614	970.639	825.76	362.857	563.894	628.725
FBgn0011284	RpS4	28304.4	0.273454	0.0806578	3.3903	0.00069816	0.0117455	26410.5	24622.6	25857.8	31875.3	30988.3	30071.7
FBgn0039454	CG14247	30.013	-1.6551	0.488371	-3.38903	0.000701403	0.011772	62.1267	49.2538	25.3801	15.119	14.2267	13.9717
FBgn0050026	CG30026	159.044	0.882497	0.260415	3.38881	0.000701958	0.011772	120.43	89.1663	126.901	257.913	164.254	195.603
FBgn0026872	CG14777	643.788	0.51978	0.153506	3.38606	0.000709041	0.0118616	603.107	539.244	445.059	762.177	754.014	759.127
FBgn0032635	CG15141	262.777	-0.711602	0.210169	-3.38586	0.000709546	0.0118616	286.739	406.768	284.62	184.096	209.52	204.918
FBgn0033301	CG12780	64.1517	-1.09685	0.32419	-3.38335	0.000716076	0.0119519	82.1984	107.849	71.6082	36.4635	53.0267	33.7649
FBgn0029879	APC7	41.3962	1.0955	0.324135	3.37978	0.00072545	0.0120893	28.6739	26.3253	24.4737	65.8122	53.0267	50.0652
FBti0062911	GATE{}4850	6.35221	3.7231	1.10242	3.37722	0.00073223	0.0121712	0.955796	1.69841	0	13.3403	11.64	10.4788
FBgn0037750	Whamy	1323.14	-0.532085	0.157559	-3.37705	0.000732666	0.0121712	1638.23	1531.11	1525.53	1174.84	876.881	1192.25
FBgn0030679	CG8206	2308.74	0.349155	0.103552	3.3718	0.000746795	0.0123865	1944.09	2025.35	2123.77	2693.85	2399.14	2666.26
FBgn0259219	CG42319	102.186	1.05141	0.312104	3.36877	0.000755035	0.0125036	40.1434	74.7298	84.2983	127.178	143.56	143.21
FBgn0013325	RpL11	18360.5	0.306091	0.0909503	3.36548	0.000764107	0.0126154	17010.3	15386.7	16864.2	20841.1	20512.3	19548.7
FBgn0030157	CG1468	127.525	2.22813	0.662058	3.36546	0.000764169	0.0126154	10.5138	30.5713	93.3626	149.412	331.094	150.195
FBgn0033919	CG8547	4189.53	0.414733	0.123512	3.35784	0.000785538	0.0129317	3149.35	3829.9	3794.33	4769.61	5019.43	4574.56
FBgn0038804	CG10877	1659.6	0.637012	0.189713	3.35776	0.000785774	0.0129317	1425.09	1027.54	1445.76	2347.9	1839.12	1872.2
FBgn0085475	CG34446	111.21	0.793963	0.236523	3.35681	0.000788473	0.0129559	86.0216	66.2378	91.5497	123.62	157.787	142.045
FBgn0029868	ND-B16.6	4632.71	0.532098	0.158587	3.35525	0.000792946	0.0130092	4052.57	3129.31	4182.28	5590.48	5913.13	4928.51
FBgn0036726	QIL1	2674.84	0.573126	0.170919	3.35321	0.000798804	0.0130851	2515.65	1758.7	2177.25	3223.02	3488.12	2886.31
FBgn0038206	twf	867.761	-0.410935	0.122589	-3.35212	0.000801946	0.0131162	1063.8	997.813	909.152	701.7	754.014	780.085
FBgn0034204	CG10953	48.4735	5.98202	1.78592	3.34955	0.000809416	0.013218	0	0	4.53216	26.6806	46.5601	213.068
FBgn0261596	RpS24	18599.9	0.296248	0.08848	3.3482	0.000813396	0.0132625	16175.9	17759.4	16155.4	20929.2	20646.8	19932.9
FBgn0001234	lncRNA:Hsromega	5046.65	-0.386516	0.115474	-3.34722	0.000816261	0.0132887	5673.6	6190.69	5289.94	4034.11	4522.79	4568.74
FBti0063363	INE-1{}5302	22.1075	1.83449	0.548135	3.3468	0.000817514	0.0132887	13.3811	5.09522	10.8772	46.2464	23.28	33.7649
FBgn0040843	CG15213	5978.08	0.627207	0.187541	3.34437	0.000824688	0.0133847	4305.86	3931.81	5858.28	7168.2	8057.48	6546.89
FBgn0035286	CG13924	2295.98	-0.467296	0.139823	-3.34206	0.000831593	0.0134761	2654.24	2303.89	3036.55	2008.16	1862.4	1910.63
FBgn0033788	CG13323	1878.46	1.2829	0.383971	3.34115	0.000834327	0.0134998	887.934	665.775	1729.47	3685.48	2567.27	1734.82
FBgn0038519	Prx3	2658.29	0.461967	0.138295	3.34045	0.000836413	0.0135129	2360.81	2004.97	2343.13	3115.41	3396.3	2729.13
FBgn0011455	ND-SGDH	5801.18	0.550702	0.16508	3.33596	0.000850041	0.0137121	5279.81	3778.1	5064.24	7047.24	7318.98	6318.69
FBgn0035379	spz5	58.5684	1.05534	0.316526	3.33412	0.000855705	0.0137825	43.9666	38.2141	31.7252	70.259	100.88	66.3654
FBgn0037996	CG4830	237.943	0.640186	0.19216	3.33152	0.000863727	0.0138859	169.176	204.658	184.912	339.733	250.907	278.269
FBgn0050296	RIC-3	783.298	0.732228	0.21981	3.33119	0.000864751	0.0138859	445.401	558.775	761.404	926.707	1076.05	931.445
FBgn0019644	ATPsynB	13142.2	0.618519	0.185706	3.33064	0.000866478	0.0138918	11587.1	7981.66	11533.5	15345.8	17823.5	14581.8
FBgn0032817	CG10631	1066.6	0.582693	0.174971	3.33023	0.000867747	0.0138918	924.254	685.307	953.568	1396.29	1281.7	1158.48
FBgn0039359	RpL27	21608.9	0.226821	0.0681269	3.3294	0.000870339	0.0139078	19722.8	20190.6	19827.3	23342.9	23537.4	23032.3
FBgn0262570	CG43110	57.3423	-1.04919	0.31516	-3.32907	0.000871372	0.0139078	77.4194	75.579	77.9532	25.7913	46.5601	40.7507
FBgn0030745	CG4239	1277.49	0.504745	0.151802	3.32503	0.000884077	0.0140893	943.37	1007.15	1217.34	1347.37	1566.23	1583.46
FBgn0040319	Gclc	1468.97	-0.617387	0.185731	-3.3241	0.000887054	0.0141155	1683.16	1789.27	1865.44	1428.3	918.268	1129.38
FBgn0264270	Sxl	2434.75	-0.355423	0.107	-3.32171	0.000894681	0.0142155	2896.06	2479.67	2824.45	2162.91	2127.54	2117.87
FBgn0037275	CG14655	135.777	0.676608	0.203733	3.32105	0.000896789	0.0142233	94.6238	105.301	113.304	167.199	187.534	146.703
FBgn0261602	RpL8	26456.4	0.274688	0.0827194	3.32072	0.000897863	0.0142233	24017.2	23236.7	24582.5	29600.4	29702.7	27598.7
FBgn0034076	Jhedup	60.4298	1.92074	0.578558	3.31988	0.000900567	0.0142299	8.60216	25.4761	41.6959	120.063	49.1467	117.595
FBgn0035146	CG13893	839.839	-1.11595	0.336197	-3.31934	0.000902295	0.0142299	838.233	1774.83	834.825	473.136	434.561	683.448
FBgn0032059	PrBP	669.96	0.346378	0.104352	3.31934	0.000902312	0.0142299	595.461	602.085	571.959	739.053	746.254	764.949
FBgn0250814	UQCR-C2	11081.5	0.644815	0.194412	3.31675	0.000910712	0.0143134	9865.72	6685.77	9385.21	13952.2	15115.2	11484.7
FBgn0000533	ea	1810.97	0.312445	0.0942075	3.31656	0.000911337	0.0143134	1616.25	1628.77	1601.67	2030.4	2099.08	1889.67
FBgn0031012	CG8051	798.762	-0.667602	0.2013	-3.31646	0.000911662	0.0143134	1202.39	753.243	986.199	643.892	566.481	640.368
FBgn0031285	CG3662	6860.71	-0.438383	0.13229	-3.31381	0.000920339	0.0144282	7341.47	8501.37	7843.36	5990.69	5103.5	6383.89
FBgn0039877	Mccc1	2270.01	0.59355	0.179376	3.30897	0.000936412	0.0146585	1900.12	1398.64	2130.12	2725.87	2836.28	2629
FBgn0030976	CG7378	1397.85	0.526579	0.159181	3.30806	0.000939433	0.014684	1101.08	1097.17	1237.28	1501.23	1965.87	1484.49
FBgn0050372	Asap	1261.91	-0.483749	0.146503	-3.30197	0.000960077	0.0149846	1551.26	1632.17	1230.94	1048.55	1061.83	1046.71
FBgn0039830	ATPsynC	67106.8	0.74645	0.226229	3.29953	0.000968468	0.0150933	59117.9	34830.9	56421.8	83312	95286.5	73671.5
FBgn0034462	CG15905	24.0519	-3.04999	0.924798	-3.298	0.000973752	0.0151533	36.3202	74.7298	17.2222	0	9.05335	6.98584
FBgn0035084	CG15861	234.654	0.682447	0.207003	3.2968	0.000977927	0.0151959	199.761	170.69	170.409	319.278	320.747	227.04
FBgn0265274	Inx3	1437.29	-0.575287	0.174756	-3.29194	0.000994997	0.0154385	1578.97	2110.27	1470.23	1079.68	1179.52	1205.06
FBgn0051436	CG31436	747.885	-0.516145	0.156857	-3.29055	0.000999924	0.0154922	913.741	994.416	732.398	606.54	609.161	631.054
FBgn0005593	RpL7	25722.5	0.270812	0.0823343	3.28917	0.00100482	0.0155453	23816.5	22367.1	23763	28721.7	28638.3	27028.2
FBgn0031968	CG7231	67.9589	-1.09782	0.333951	-3.28737	0.00101129	0.0156226	90.8006	90.8647	96.9883	49.8038	24.5734	54.7224
FBgn0051450	mRpS18A	396.72	0.440846	0.134151	3.28619	0.00101551	0.0156649	345.998	336.284	327.222	458.907	492.761	419.15
FBgn0037618	ouib	9.81317	2.6716	0.813329	3.28478	0.00102064	0.0157211	0.955796	3.39681	3.62573	24.9019	15.52	10.4788
FBgn0051721	Trim9	244.072	-0.579866	0.176591	-3.28367	0.00102467	0.0157602	280.048	277.689	320.877	215.224	166.84	203.754
FBgn0027513	ana2	91.1926	0.77224	0.235295	3.28201	0.0010307	0.01583	68.8173	59.4442	74.3275	129.846	109.933	104.788
FBgn0005677	dac	195.267	0.684871	0.208724	3.28122	0.00103358	0.0158485	135.723	148.61	164.064	206.33	291	225.875
FBgn0013672	mt:ATPase6	106788	0.605829	0.184655	3.28086	0.0010349	0.0158485	88780	64156.4	101135	124423	128938	133298
FBgn0033742	Nepl10	174.281	1.27934	0.390116	3.27938	0.00104035	0.0159089	119.474	49.2538	136.871	317.499	221.16	201.425
FBgn0039052	CG6733	1119	0.924749	0.282172	3.27725	0.00104824	0.0160065	924.254	461.966	930.907	1597.28	1231.25	1568.32
FBgn0039857	RpL6	27295.4	0.247131	0.075433	3.27617	0.00105225	0.0160445	24874.6	25788.6	24226.2	29688.4	30099.8	29094.8
FBgn0033241	CG2915	3710.89	0.510337	0.155924	3.27299	0.00106415	0.0162026	3446.6	2799.82	2938.66	4576.62	3695.06	4808.58
FBgn0015035	Cyp4e3	252.148	1.75909	0.537584	3.27222	0.00106707	0.0162237	168.22	45.8569	131.433	637.667	174.6	355.113
FBgn0033551	CG7222	1575.44	-0.353306	0.107986	-3.27178	0.00106873	0.0162257	1718.52	1757.85	1826.46	1390.06	1275.23	1484.49
FBti0063252	gypsy2{}5191	5.15098	-4.64488	1.41988	-3.27133	0.00107044	0.0162284	8.60216	11.0396	9.97076	0	1.29334	0
FBgn0038753	CG4459	1396.64	0.49932	0.152656	3.27088	0.00107214	0.0162309	1315.17	1046.22	1111.29	1740.47	1736.95	1429.77
FBgn0033889	CG6701	1586.58	-0.388715	0.118962	-3.26757	0.00108475	0.0163984	1911.59	1884.38	1600.76	1340.26	1374.82	1407.65
FBgn0263220	Hk	183.559	0.73297	0.224414	3.26615	0.00109022	0.0164575	111.828	139.269	162.252	228.564	263.84	195.603
FBgn0022097	Vha36-1	31846.1	0.434754	0.13319	3.26417	0.00109784	0.0165489	29354.4	23145.9	28751.1	36684.1	38400.4	34740.6
FBgn0085229	CG34200	853.813	0.551754	0.169145	3.26202	0.00110622	0.0166515	705.377	639.45	732.398	1013.86	1191.16	840.629
FBgn0028342	ATPsyndelta	11003.6	0.593286	0.181921	3.26123	0.00110932	0.0166744	9571.34	6877.69	9868.34	13028.2	14839.7	11836.3
FBgn0262716	Arp3	3427.24	-0.261418	0.0802216	-3.2587	0.00111923	0.0167995	3852.81	3711.02	3647.49	3134.08	3063.91	3154.1
FBgn0037328	RpL35A	15468.4	0.291774	0.0895617	3.2578	0.00112279	0.0168121	14088.4	13365.6	14275.4	17714.2	17306.1	16060.4
FBgn0039053	CG6738	162.955	0.655985	0.201365	3.25769	0.00112324	0.0168121	133.811	124.833	121.462	206.33	164.254	227.04
FBgn0053519	Unc-89	2512.97	0.953043	0.292814	3.25477	0.00113484	0.0169617	1847.55	1072.54	2215.32	2834.37	4270.59	2837.41
FBgn0035410	MnM	272.951	0.607737	0.187207	3.24635	0.00116896	0.017447	211.231	193.618	243.83	327.282	377.654	284.091
FBgn0265356	tn	2661.43	0.504721	0.155535	3.24506	0.00117425	0.0174964	1845.64	2466.08	2288.74	2909.08	3449.32	3009.73
FBti0064269	INE-1{}6208	127.032	-0.837065	0.258024	-3.24414	0.00117806	0.0174964	119.474	180.031	188.538	82.7099	98.2935	93.1445
FBgn0029854	CG3566	1727.84	0.33544	0.103401	3.24407	0.00117837	0.0174964	1602.87	1502.24	1477.49	1833.85	2055.11	1895.49
FBgn0285950	RpL19	28072.2	0.228601	0.0704702	3.24394	0.00117888	0.0174964	26398.1	25309.6	25851.5	30678.3	29932.9	30262.6
FBgn0052638	CG32638	2262.66	0.397845	0.122698	3.24247	0.001185	0.0175625	2088.41	1720.48	2049.45	2590.69	2665.56	2461.34
FBgn0038858	CG5793	677.085	0.391582	0.120782	3.24205	0.00118673	0.0175636	605.974	531.601	620	769.291	781.174	754.47
FBgn0039543	CROT	626.887	-0.599806	0.185043	-3.24144	0.00118927	0.0175767	808.603	827.973	629.064	450.903	459.134	585.646
FBgn0034140	Lst	362.441	-1.08522	0.335091	-3.23859	0.00120122	0.0177285	338.352	774.473	365.292	251.687	210.814	234.025
FBgn0036670	CG13029	11.1644	-2.32685	0.718572	-3.23816	0.00120303	0.0177304	25.8065	14.4364	15.4094	2.66806	5.17334	3.49292
FBgn0267519	28SrRNA-Psi:CR45859	14390.1	-1.43908	0.444523	-3.23735	0.00120646	0.0177563	7483.88	23589.2	32004.3	9146.12	8749.41	5367.45
FBgn0263006	SERCA	10273.5	0.540638	0.167051	3.23637	0.00121059	0.0177922	7819.36	7253.89	10038.7	11914.7	13499.8	11114.5
FBgn0265959	rdgC	156.716	0.609782	0.188452	3.23574	0.0012133	0.0178074	118.519	132.476	121.462	193.879	165.547	208.411
FBgn0053013	CR33013	1325.81	-0.760446	0.235083	-3.23479	0.00121732	0.0178417	1772.04	1516.68	1714.06	987.183	684.174	1280.74
FBgn0267487	Ptp61F	2073.67	-0.481685	0.148968	-3.23349	0.00122287	0.0178949	2416.25	2759.06	2073.92	1623.07	1703.32	1866.38
FBgn0035753	RpL18	18146.3	0.29948	0.092628	3.23315	0.00122433	0.0178949	15594.8	17519.9	15694	20360.9	19801	19907.3
FBgn0040236	c11.1	972.21	-0.437033	0.135225	-3.2319	0.00122972	0.0179488	1263.56	1014.8	1077.75	852.891	782.468	841.793
FBgn0030102	SmydA-9	206.81	1.55082	0.480002	3.23086	0.00123419	0.0179893	47.7898	73.8806	193.977	300.602	390.587	234.025
FBgn0032601	yellow-b	487.858	-0.663621	0.20549	-3.22946	0.00124026	0.0180528	519.953	695.497	577.398	298.823	403.521	431.958
FBgn0037230	Nepl11	14.0082	2.73379	0.846724	3.22866	0.0012437	0.0180781	2.86739	0.849203	7.25146	14.2297	41.3867	17.4646
FBgn0029969	Acat1	4352.63	0.639377	0.198073	3.228	0.00124661	0.0180935	3510.64	2551	4149.65	5564.69	5492.79	4847.01
FBgn0033748	vis	94.59	-1.16993	0.362474	-3.22763	0.00124818	0.0180935	177.778	139.269	76.1404	64.9229	58.2001	51.2295
FBgn0259242	CG42340	32.206	2.17724	0.674935	3.22585	0.001256	0.0181819	12.4253	15.2856	7.25146	66.7016	77.6001	13.9717
FBgn0027505	Rab3-GAP	498.755	-0.389064	0.120686	-3.22376	0.00126517	0.0182897	584.947	568.966	542.953	424.222	413.867	457.572
FBgn0013687	mt:ori	7.45983	3.19608	0.992352	3.22071	0.00127873	0.0184566	0	3.39681	0.906433	16.0084	11.64	12.8074
FBgn0002531	Lcp1	1147.47	2.3208	0.72066	3.22038	0.0012802	0.0184566	91.7564	533.299	523.012	1549.26	1862.4	2325.12
FBgn0266903	lncRNA:CR45363	4.44803	4.73855	1.47213	3.21883	0.00128715	0.0185315	0	0.849203	0	8.89354	6.46668	10.4788
FBgn0030396	CG2556	4249.22	-0.408393	0.126894	-3.21837	0.00128922	0.018536	4745.52	4602.68	5192.95	3750.41	3222.99	3980.76
FBgn0034500	CG11200	288.866	0.496039	0.154269	3.21542	0.00130255	0.018624	217.921	261.554	239.298	346.848	354.374	313.198
FBgn0050196	CG30196	163.374	0.588746	0.183118	3.21513	0.00130387	0.018624	143.369	115.492	133.246	208.109	191.414	188.618
FBgn0043791	phu	11.8045	2.76415	0.859755	3.21505	0.00130423	0.018624	4.77898	0.849203	3.62573	35.5742	15.52	10.4788
FBgn0011286	RyR	664.519	0.756228	0.23525	3.21457	0.00130639	0.018624	475.03	412.712	594.62	789.747	1061.83	653.176
FBgn0033529	CG17765	2537.65	0.270059	0.0840204	3.21421	0.00130804	0.018624	2391.4	2253.78	2257.92	2808.58	2778.08	2736.12
FBgn0033588	CG13228	445.287	-0.965022	0.300262	-3.21393	0.00130932	0.018624	594.505	638.6	533.889	367.303	368.6	168.824
FBgn0040091	Ugt317A1	183.859	0.634737	0.197516	3.21359	0.00131087	0.018624	133.811	144.364	153.187	202.773	266.427	202.589
FBgn0031869	CG18304	243.659	0.52793	0.164285	3.2135	0.00131129	0.018624	206.452	187.674	203.947	266.806	324.627	272.448
FBgn0033453	Sting	784.073	-0.413344	0.128641	-3.21317	0.0013128	0.018624	876.464	814.385	996.17	667.905	666.068	683.448
FBgn0036213	RpL10Ab	20543.1	0.239486	0.0745335	3.21314	0.00131294	0.018624	19005	18454	19065.9	21832.8	22961.9	21939
FBgn0004169	up	44387.8	0.524299	0.163284	3.21097	0.00132289	0.01874	30971.6	37123.7	41133	48869.1	60478.9	47750.5
FBgn0020235	ATPsyngamma	19712.6	0.636881	0.198504	3.2084	0.00133475	0.0188632	17109.7	11415	17767.9	23629.3	26514.7	21838.9
FBgn0000299	Col4a1	1692.64	1.11884	0.348732	3.20832	0.00133514	0.0188632	638.471	945.163	1617.98	2050.85	3097.54	1805.84
FBgn0250907	Cht10	683.963	0.740536	0.230887	3.20736	0.00133959	0.0188844	506.572	622.466	406.988	723.045	774.708	1070
FBgn0002921	Atpalpha	28068.7	0.327351	0.102067	3.20723	0.00134022	0.0188844	24408.1	24046.9	26238.5	31958.1	32967.1	28793.3
FBgn0029915	CG14434	220.336	0.70104	0.218679	3.20579	0.00134691	0.018951	192.115	152.007	159.532	287.261	316.867	214.232
FBgn0011361	ND-ACP	5269.73	0.542996	0.169399	3.20543	0.00134861	0.018951	4808.61	3479.18	4581.11	6229.04	6927.1	5593.33
FBgn0017545	RpS3A	33770.6	0.296103	0.0923859	3.20507	0.00135031	0.018951	30957.3	28162.1	31833	38085.7	37186	36399.7
FBgn0029529	CG13365	637.697	0.507264	0.158354	3.20335	0.0013584	0.0190392	541.936	463.665	574.679	763.955	826.441	655.504
FBgn0035089	Phk-3	8522.93	-1.14963	0.359235	-3.20022	0.00137322	0.0192215	7874.8	19803.4	7570.53	4578.4	5897.61	5412.86
FBgn0083977	CG34141	351.105	0.497764	0.155704	3.19686	0.00138934	0.0194213	281.004	267.499	324.503	399.32	450.081	384.221
FBgn0033221	CG12825	2413.38	-0.418672	0.131029	-3.19525	0.00139708	0.0195038	2530.95	2781.99	2971.29	2122.89	1836.54	2236.63
FBgn0035001	Slik	3816.76	-0.338031	0.10583	-3.19408	0.00140276	0.0195431	4419.6	3920.77	4444.24	3207.9	3538.56	3369.5
FBgn0042118	Cpr65Ax2	10.3659	5.9735	1.87028	3.19391	0.00140359	0.0195431	0	0	0.906433	0.889354	56.9067	3.49292
FBgn0035896	CG6983	1078.2	-0.373895	0.117095	-3.1931	0.00140757	0.0195727	1212.9	1134.53	1303.45	892.022	927.321	998.975
FBgn0032136	Apoltp	223.398	1.97036	0.617349	3.19164	0.00141467	0.0196457	28.6739	40.7617	203.041	307.717	360.84	399.357
FBgn0051865	Ada1-1	13.1389	-2.01576	0.632126	-3.18886	0.00142833	0.0198095	16.2485	21.2301	25.3801	3.55742	7.76001	4.65722
FBgn0040097	lectin-30A	3.24741	5.30261	1.6636	3.18743	0.00143542	NA	0	0	0	9.7829	3.88001	5.82153
FBgn0038646	CG7715	23.5844	4.05055	1.27209	3.18415	0.00145177	0.0201082	3.82318	4.24601	0	96.0503	1.29334	36.0935
FBgn0034407	DptB	73.8589	-4.25919	1.33814	-3.18293	0.00145793	0.0201458	226.524	27.1745	167.69	12.451	0	9.31445
FBgn0032282	CG7299	19237.4	0.497432	0.156285	3.18286	0.0014583	0.0201458	15700.9	18520.3	13638.2	21498.4	25009.2	21057.6
FBgn0051380	CG31380	142.919	0.90203	0.28353	3.18143	0.00146549	0.0201709	88.889	94.2615	116.023	190.322	129.334	238.683
FBgn0083983	mRpL34	207.716	0.689568	0.216751	3.18139	0.00146571	0.0201709	182.557	145.214	149.561	279.257	287.12	202.589
FBgn0002626	RpL32	15740.9	0.303642	0.0954441	3.18136	0.00146583	0.0201709	13420.3	15248.3	13601.9	17225.9	17703.2	17245.7
FBgn0020299	stumps	614.064	0.411696	0.129516	3.17873	0.0014792	0.0203284	579.212	490.839	511.228	699.922	737.201	665.983
FBgn0010482	hlk	3039.3	0.803386	0.253087	3.17435	0.00150174	0.0206114	2046.36	1659.34	2936.84	3547.63	4811.21	3234.44
FBgn0033093	CG3270	2520.43	0.692386	0.218244	3.17254	0.00151114	0.0207136	2111.35	1627.92	2042.19	3080.72	2344.82	3915.56
FBgn0052267	CG32267	1004.49	0.408119	0.128816	3.16823	0.00153369	0.0209955	887.934	770.227	931.813	1127.7	1218.32	1090.95
FBgn0015372	RabX1	469.959	-0.686631	0.216821	-3.16681	0.00154119	0.0210709	513.262	739.655	485.848	336.176	334.974	409.836
FBgn0032486	mRF1	221.453	0.65996	0.208517	3.16501	0.00155075	0.021143	169.176	156.253	190.351	322.836	267.72	222.382
FBgn0265453	lncRNA:CR44353	52.2231	-0.902831	0.285273	-3.1648	0.00155191	0.021143	64.0383	69.6346	70.7018	40.0209	37.5067	31.4363
FBgn0023549	Mct1	746.741	-0.547334	0.17295	-3.16469	0.00155246	0.021143	931.901	810.988	916.404	514.047	579.414	727.691
FBgn0001227	Hsp67Ba	32.9745	-1.69633	0.536122	-3.16408	0.00155577	0.0211608	37.276	80.6742	33.538	18.6764	9.05335	18.6289
FBgn0034085	Ptp52F	929.402	-0.473709	0.15013	-3.15533	0.00160316	0.0217596	1090.56	966.393	1186.52	845.776	680.294	806.864
FBgn0262565	CR43105	18.0252	3.44758	1.09267	3.1552	0.0016039	0.0217596	3.82318	2.54761	2.7193	8.89354	5.17334	84.9943
FBti0063565	HeT-A{}5504	43.7705	1.4477	0.458915	3.15461	0.00160714	0.0217756	34.4086	12.738	23.5673	73.8164	75.0134	43.0793
FBgn0039704	neo	1375.77	-0.77801	0.246736	-3.15321	0.00161484	0.021852	1757.71	2197.74	1258.13	886.686	902.748	1251.63
FBgn0031562	CG3604	24773.6	-0.466975	0.148231	-3.15032	0.00163094	0.0220332	27686.5	33333.8	25223.3	19143.3	22637.2	20617.5
FBgn0039789	CG9717	97.7326	1.26526	0.401662	3.15006	0.0016324	0.0220332	67.8615	34.8173	69.7953	156.526	175.894	81.5014
FBgn0011230	poe	6265.38	0.238154	0.0756247	3.14915	0.00163744	0.0220731	5932.62	5630.21	5686.05	6815.12	6724.05	6804.2
FBgn0052564	CG32564	22571.1	1.17792	0.374145	3.1483	0.00164224	0.0221096	16918.5	6966.01	17625.6	29971.2	43104.3	20841.1
FBgn0039207	Cftr	1376.41	-0.674436	0.214302	-3.14713	0.00164881	0.0221699	1333.33	2048.28	1695.94	1091.24	861.361	1228.34
FBgn0034219	mthl4	581.301	-0.635296	0.201996	-3.1451	0.00166031	0.0222961	694.863	754.941	670.76	419.775	580.707	366.756
FBgn0042094	Ak3	1169.1	0.592632	0.188463	3.14456	0.00166337	0.022309	1072.4	714.179	1010.67	1413.18	1510.62	1293.54
FBgn0063495	GstE5	2025.04	0.856708	0.272652	3.14213	0.00167725	0.0224583	1853.29	964.694	1505.59	3285.27	2141.76	2399.63
FBgn0037339	Pi4KIIalpha	979.122	-0.348754	0.111002	-3.14187	0.00167875	0.0224583	1053.29	1115	1122.16	837.772	817.388	929.116
FBgn0032908	CG9270	67.832	1.82929	0.582668	3.13952	0.00169227	0.0226106	33.4528	13.5872	42.6024	168.088	107.347	41.915
FBgn0014031	Agxt	1002.63	0.549014	0.175002	3.13719	0.00170574	0.0227372	885.067	684.457	873.801	1242.43	1006.21	1323.82
FBgn0034054	CG8366	282.367	0.47165	0.150344	3.13714	0.00170604	0.0227372	252.33	247.118	210.292	322.836	329.8	331.827
FBgn0051272	CG31272	1996.82	0.969349	0.309051	3.13653	0.00170957	0.0227556	1800.72	848.353	1402.25	3383.1	1912.84	2633.66
FBti0063033	INE-1{}4972	3.78015	-5.21956	1.66531	-3.13429	0.00172271	NA	11.4695	8.49203	2.7193	0	0	0
FBgn0052649	Coq8	723.698	0.438421	0.139897	3.13389	0.00172505	0.0229327	613.621	555.379	674.386	812.87	910.508	775.428
FBgn0051614	His-Psi:CR31614	10.241	2.3504	0.750847	3.13034	0.00174607	0.023183	4.77898	2.54761	2.7193	11.5616	25.8667	13.9717
FBgn0039024	Nepl15	82.7932	1.40487	0.448998	3.12889	0.00175466	0.023268	25.8065	29.7221	80.6725	125.399	116.4	118.759
FBgn0033212	LRR	3207.51	-0.507723	0.162315	-3.12802	0.0017599	0.0233082	3497.26	4487.19	3313.01	2422.6	2629.35	2895.63
FBgn0034438	CG9416	915.851	0.680449	0.217573	3.12746	0.00176326	0.0233198	661.41	556.228	893.743	1145.49	1276.52	961.717
FBgn0010424	TpnC73F	15756.1	0.558333	0.178544	3.12714	0.00176518	0.0233198	10411.5	13080.3	14741.3	17158.3	21752.6	17392.4
FBgn0022355	Tsf1	6763.94	-0.605277	0.19376	-3.12384	0.00178505	0.0235249	6919	8588.84	8977.31	4227.1	6385.2	5486.21
FBgn0038079	NijC	107.041	0.676691	0.216622	3.12383	0.00178515	0.0235249	74.552	80.6742	91.5497	119.173	131.92	144.374
FBgn0051781	lncRNA:CR31781	675.675	0.430189	0.137875	3.12014	0.00180768	0.023765	508.483	641.997	576.491	803.976	748.841	774.263
FBgn0004057	Zw	747.924	-0.357412	0.114551	-3.12011	0.00180787	0.023765	888.89	806.742	824.854	642.114	629.854	695.091
FBgn0038662	Mpc1	2518.68	0.646045	0.207107	3.11938	0.00181234	0.0237943	2123.78	1420.72	2347.66	3028.25	3325.16	2866.52
FBgn0052368	lncRNA:CR32368	348.215	-1.2123	0.389088	-3.11574	0.00183481	0.0240595	484.588	652.188	323.597	320.168	188.827	119.924
FBgn0043841	vir-1	1288.44	-0.938161	0.301328	-3.11342	0.00184934	0.0242199	1168.94	2561.2	1348.77	760.398	950.601	940.759
FBgn0085638	CG41378	633.387	0.388844	0.124938	3.1123	0.00185635	0.0242718	510.395	594.442	541.14	756.84	691.934	705.569
FBgn0039300	RpS27	15239.6	0.296528	0.0952837	3.11206	0.00185789	0.0242718	13380.2	14771.9	12884	16781.2	17011.2	16608.8
FBgn0031726	Cyp6a16	45.4828	1.27712	0.410515	3.11102	0.00186442	0.0243272	24.8507	17.8333	37.1638	61.3654	47.8534	83.83
FBgn0035087	CG2765	3504.27	-0.436106	0.140209	-3.11039	0.00186838	0.0243487	3828.92	3785.75	4476.87	3276.38	2617.71	3040
FBgn0034716	Oatp58Dc	2717.18	1.35238	0.435356	3.10638	0.00189391	0.0246511	2279.57	546.037	1763.01	4997.28	3363.96	3353.2
FBgn0035802	Pura	4083.85	0.272228	0.087651	3.10581	0.00189757	0.0246684	3793.55	3663.46	3642.05	4515.25	4649.54	4239.24
FBgn0034451	TBCB	746.148	-0.565405	0.18214	-3.10422	0.00190779	0.0247708	837.277	1081.88	751.433	547.842	616.921	641.533
FBgn0267002	unc-104	408.03	-0.418608	0.134988	-3.10108	0.00192814	0.0249782	429.152	502.728	468.626	353.963	336.267	357.442
FBgn0027785	NP15.6	3752.19	0.454204	0.146469	3.10103	0.00192848	0.0249782	3517.33	2680.08	3302.14	4408.53	4618.5	3986.58
FBgn0031969	pes	1390.03	-0.448435	0.144724	-3.09855	0.00194471	0.0251576	1846.6	1503.09	1464.8	1271.78	1107.09	1146.84
FBgn0020907	Scp2	263.149	1.39736	0.451711	3.09349	0.00197817	0.0255326	129.988	114.642	190.351	682.135	252.2	209.575
FBgn0036461	Zip71B	1199.16	0.651082	0.210479	3.09334	0.0019792	0.0255326	898.448	883.171	1017.92	1430.08	1107.09	1858.23
FBgn0028697	RpL15	21332.7	0.223243	0.0721779	3.09296	0.0019817	0.0255326	19568	19217.5	20271.5	23130.3	22857.1	22952
FBgn0025631	moody	840.584	-0.500636	0.161882	-3.09259	0.00198415	0.0255326	1093.43	1018.19	844.796	785.3	642.788	658.997
FBgn0021906	RFeSP	9300.28	0.487965	0.157797	3.09235	0.00198576	0.0255326	8540.99	6430.16	8255.79	10737.2	11995.7	9841.88
FBgn0031232	CG11617	43.7185	1.03698	0.335461	3.09121	0.00199341	0.0255888	26.7623	23.7777	35.3509	57.808	68.5468	50.0652
FBgn0014469	Cyp4e2	3298.26	0.670911	0.217071	3.09075	0.00199655	0.0255888	2942.89	1801.16	2891.52	4491.24	3634.27	4028.5
FBgn0035968	Slc45-1	2191.27	0.887366	0.287116	3.09062	0.00199739	0.0255888	1602.87	903.552	2107.46	2991.79	2939.75	2602.22
FBgn0033523	CG12895	631.367	0.503238	0.162851	3.09017	0.00200041	0.0255965	527.599	474.704	564.708	756.84	836.788	627.561
FBgn0031468	CG2975	232.112	-1.0124	0.327693	-3.08946	0.00200519	0.0256256	275.269	457.72	197.602	140.518	177.187	144.374
FBti0018884	Burdock{}836	6.42532	4.31179	1.39598	3.08871	0.00201028	0.0256256	1.91159	0	0	5.33613	10.3467	20.9575
FBgn0052669	CG32669	1124	1.05039	0.340084	3.08863	0.00201082	0.0256256	919.475	454.323	823.041	2207.38	1209.27	1130.54
FBgn0031886	Nuf2	69.2569	-0.932907	0.302113	-3.08794	0.00201549	0.0256256	92.7122	111.246	68.8889	48.9145	41.3867	52.3938
FBgn0034638	CG10433	1204.35	-0.675228	0.218684	-3.08768	0.00201724	0.0256256	1238.71	1869.94	1333.36	746.168	1019.15	1018.77
FBgn0034715	Oatp58Db	849.93	1.06793	0.345898	3.08742	0.00201905	0.0256256	824.852	339.681	483.129	1399.84	799.281	1252.79
FBgn0038366	CG4576	218.329	-1.04174	0.337423	-3.08733	0.00201963	0.0256256	242.772	397.427	242.018	158.305	86.6534	182.796
FBgn0086904	Nacalpha	12744.5	0.305118	0.0988987	3.08516	0.00203445	0.0257776	11668.4	10619.3	11917.8	13986.9	14819	13455.9
FBgn0033883	CG16935	2130.66	0.51361	0.166494	3.08486	0.00203648	0.0257776	1977.54	1445.34	1843.68	2607.59	2695.31	2214.51
FBgn0039728	CG7896	1426.08	-0.560401	0.181705	-3.08413	0.00204148	0.0258099	1975.63	1482.71	1642.46	1366.94	1015.27	1073.49
FBgn0039809	CG15547	416.279	-0.614976	0.199462	-3.08317	0.00204807	0.0258623	463.561	629.259	417.866	319.278	320.747	346.963
FBgn0028648	mRpL50	539.653	0.402869	0.130745	3.08133	0.0020608	0.0259921	473.119	417.808	503.977	626.995	611.747	604.275
FBgn0033702	CG8854	161.332	1.11863	0.363082	3.08094	0.0020635	0.0259951	88.889	71.333	145.029	237.458	283.24	142.045
FBgn0001297	kay	4086.03	-0.481289	0.156287	-3.07952	0.00207335	0.0260882	4519	5686.26	4078.04	3268.38	3415.7	3548.8
FBgn0053126	NLaz	55.8806	-1.69761	0.551324	-3.07914	0.00207597	0.0260901	66.9057	151.158	38.0702	22.2339	21.9867	34.9292
FBgn0263096	CR43364	7.90255	-3.64814	1.18581	-3.07649	0.00209452	0.026292	9.55796	20.3809	13.5965	0	3.88001	0
FBgn0032005	Snx6	2110.5	-0.351693	0.114493	-3.07174	0.00212814	0.0266824	2252.81	2610.45	2235.26	1791.16	1841.71	1931.58
FBgn0051697	CG31697	23.2563	-1.40851	0.458596	-3.07134	0.002131	0.0266867	42.055	34.8173	24.4737	12.451	12.9334	12.8074
FBgn0033903	CG8323	1647.93	0.774368	0.252199	3.07046	0.00213728	0.0267337	1438.47	776.171	1433.98	2290.98	2052.52	1895.49
FBgn0085334	CG34305	13.0087	2.06252	0.67222	3.06823	0.00215334	0.0269028	2.86739	9.34123	2.7193	21.3445	21.9867	19.7932
FBgn0264750	CG44008	3826.84	-0.362267	0.118122	-3.06689	0.00216296	0.026991	4580.17	4171.28	4164.15	3408.89	3010.88	3625.65
FBgn0039470	CG6296	4.0737	-5.32819	1.7376	-3.06641	0.00216649	NA	3.82318	3.39681	17.2222	0	0	0
FBgn0003495	spz	522.835	0.492612	0.160666	3.06607	0.00216893	0.0270337	455.914	420.355	426.93	626.995	694.521	512.295
FBgn0004554	Edg91	201.854	-1.08441	0.353746	-3.0655	0.00217303	0.027053	172.999	317.602	332.661	160.084	147.44	80.3371
FBgn0030763	CG9782	565.607	0.75133	0.245153	3.06474	0.00217862	0.0270907	304.899	487.442	471.345	573.633	860.068	696.255
FBgn0037520	CG18268	118.405	0.81363	0.265714	3.06205	0.00219826	0.0273028	89.8448	67.9362	100.614	181.428	121.573	149.031
FBgn0039765	mRpS18C	211.572	0.489786	0.160358	3.05433	0.00225561	0.0279564	180.645	163.047	184.912	262.359	244.44	234.025
FBgn0039640	superdeath	1890.66	0.50645	0.165825	3.05412	0.00225719	0.0279564	1754.84	1297.58	1634.3	2228.72	2457.34	1971.17
FBgn0033273	Gasz	261.731	0.481375	0.157634	3.05375	0.00225998	0.0279564	237.993	224.189	193.07	294.376	305.227	315.527
FBgn0026181	Rok	1784.54	-0.364497	0.119368	-3.05356	0.00226145	0.0279564	2063.56	2154.43	1807.43	1480.77	1567.52	1633.52
FBgn0052447	CG32447	18.9121	1.87699	0.615348	3.05029	0.00228622	0.0282111	8.60216	10.1904	5.4386	22.2339	18.1067	48.9008
FBgn0015575	alpha-Est7	1956.51	0.446359	0.146341	3.05013	0.00228739	0.0282111	1456.63	1587.16	1924.36	2126.45	2252.99	2391.48
FBgn0004648	svr	3375.58	-0.320839	0.105213	-3.04941	0.00229289	0.028246	3827.01	3465.6	3956.58	3042.48	2841.46	3120.34
FBgn0051472	sgll	1324.74	0.282937	0.0928066	3.04868	0.00229851	0.0282823	1208.13	1162.56	1214.62	1408.74	1452.42	1501.95
FBgn0058298	CG40298	45.5589	1.05437	0.346237	3.04523	0.00232499	0.0285749	33.4528	24.6269	30.8187	64.0335	75.0134	45.4079
FBgn0267970	lncRNA:CR46248	10.9371	2.07175	0.680905	3.04264	0.00234511	0.0287887	3.82318	2.54761	6.34503	21.3445	12.9334	18.6289
FBgn0015569	alpha-Est10	374.938	-0.53433	0.175711	-3.04097	0.0023582	0.0289096	497.969	437.339	397.018	353.074	275.48	288.748
FBgn0039850	CG11333	71.8379	1.46261	0.481015	3.04068	0.00236041	0.0289096	62.1267	18.6825	34.4445	148.522	77.6001	89.6516
FBgn0028482	bdl	133.943	0.710414	0.233673	3.04021	0.00236413	0.0289216	99.4027	118.039	87.924	198.326	147.44	152.524
FBgn0052054	CG32054	132.144	-0.84534	0.27835	-3.03697	0.0023897	0.0292006	171.087	119.738	218.45	89.8248	98.2935	95.4731
FBgn0000277	CecA2	6.77459	-4.16998	1.37369	-3.0356	0.00240056	0.0292996	4.77898	9.34123	24.4737	0.889354	0	1.16431
FBgn0031170	Abca3	1428.25	-0.568696	0.187391	-3.03481	0.00240684	0.0293129	2068.34	1385.9	1664.21	1059.22	1100.63	1291.22
FBgn0033480	mRpL42	566.437	0.41398	0.136412	3.03477	0.0024072	0.0293129	509.439	495.085	453.216	693.696	667.361	579.824
FBgn0003557	Su(dx)	1845.96	-0.443234	0.146211	-3.03147	0.00243364	0.0296009	2280.53	1835.98	2266.99	1675.54	1400.68	1616.06
FBgn0267398	Yeti	3274.4	-0.499724	0.16497	-3.02918	0.00245218	0.0297922	3200	4465.96	3840.56	2453.73	2716	2970.14
FBgn0262579	Sarm	8679.88	-0.311712	0.102959	-3.02753	0.00246563	0.0299212	8900.37	9449.08	10492	7677.8	7822.09	7737.98
FBgn0026380	Prosbeta3	4205.36	-0.437174	0.144461	-3.02623	0.00247623	0.0300155	4661.41	5630.21	4220.35	3380.44	3722.22	3617.5
FBgn0010412	RpS19a	20143.5	0.282301	0.0934566	3.02066	0.00252225	0.030516	17287.5	19592.8	17656.4	22501.6	21887.1	21935.5
FBgn0001197	His2Av	1896.43	0.266113	0.0881014	3.02053	0.00252329	0.030516	1716.61	1744.26	1705	2090.87	2137.88	1983.98
FBgn0000565	MsrA	2148.01	-1.03257	0.34198	-3.0194	0.00253277	0.0305956	2292.95	4196.76	2166.37	1108.14	1061.83	2061.99
FBgn0283658	muc	3275.25	0.603899	0.20013	3.01753	0.00254844	0.0307498	2430.59	2045.73	3322.98	4259.12	3881.3	3711.81
FBgn0259923	Septin4	268.482	0.561027	0.186004	3.01621	0.00255959	0.0308488	221.745	184.277	244.737	295.266	303.934	360.935
FBgn0086372	lap	1430.55	-0.322532	0.106945	-3.01587	0.00256247	0.0308488	1526.41	1634.72	1608.92	1286.9	1176.93	1349.43
FBti0019242	297{}527	4.689	4.80922	1.59576	3.01375	0.00258041	0.0310295	0	0	0.906433	10.6723	14.2267	2.32861
FBgn0027335	Rip11	2461.23	-0.340469	0.112987	-3.01335	0.0025838	0.0310349	2771.81	2939.94	2538.01	2041.96	2171.51	2304.16
FBgn0004394	pdm2	135.33	-0.756294	0.251122	-3.01166	0.00259826	0.0311732	146.237	144.364	219.357	100.497	106.053	95.4731
FBgn0026088	CG14818	5249.37	0.282117	0.0937186	3.01026	0.00261026	0.0312709	4993.08	4459.16	4760.59	5571.8	5950.63	5760.99
FBgn0262679	CG43149	14.7856	1.87804	0.623996	3.00971	0.002615	0.0312709	7.64636	3.39681	8.1579	32.9061	16.8134	19.7932
FBti0019968	S{}746	28.8803	1.71485	0.569778	3.00968	0.00261527	0.0312709	23.8949	5.09522	11.7836	54.2506	37.5067	40.7507
FBgn0027291	Idh3a	12155	0.635022	0.211174	3.00711	0.00263748	0.0314736	10870.3	6906.56	10790.2	14389.8	16823.7	13149.7
FBgn0038465	Irc	403.73	-0.861646	0.286544	-3.00703	0.00263817	0.0314736	374.672	741.354	445.965	253.466	271.6	335.32
FBgn0026077	Gasp	2433.01	0.903423	0.300784	3.00356	0.00266842	0.0317987	2491.76	1088.68	1505.59	3408.01	3532.1	2571.95
FBgn0028534	CG7916	97.7791	-1.36009	0.452936	-3.00283	0.00267483	0.0318392	198.805	86.6187	137.778	87.1567	41.3867	34.9292
FBgn0037686	RpL34b	12912.8	0.360625	0.120126	3.00205	0.00268165	0.0318845	10447.8	12448.5	11024	13862.4	15739.9	13954.2
FBgn0031649	hoe2	595.719	0.438889	0.146221	3.00154	0.00268618	0.0319025	498.925	452.625	565.614	673.241	742.374	641.533
FBgn0024836	stan	17.6594	1.67429	0.557987	3.00059	0.00269456	0.0319523	7.64636	11.0396	6.34503	16.8977	34.92	29.1076
FBgn0267514	5.8SrRNA-Psi:CR45854	79.4183	-1.48184	0.493884	-3.00038	0.00269641	0.0319523	66.9057	193.618	90.6433	56.9187	43.9734	24.4504
FBgn0035931	CG13312	312.978	2.73761	0.912573	2.99988	0.00270088	0.0319578	75.5078	14.4364	155	842.218	456.547	334.156
FBti0215116	1360{}6337	16.8785	-1.95025	0.650165	-2.99962	0.00270313	0.0319578	14.3369	29.7221	36.2573	7.11483	10.3467	3.49292
FBgn0036518	RhoGAP71E	642.322	-0.415131	0.138409	-2.99931	0.00270593	0.0319578	681.482	811.838	709.737	580.748	503.107	567.017
FBti0062252	Tc3{}4191	3.00273	-4.88865	1.63045	-2.99834	0.00271451	NA	6.69057	6.79362	4.53216	0	0	0
FBti0063032	INE-1{}4971	3.18802	-4.97284	1.65853	-2.99834	0.00271455	NA	9.55796	5.94442	3.62573	0	0	0
FBgn0028789	Doc1	1143.05	0.303807	0.101326	2.99831	0.0027148	0.0320267	1039.91	973.186	1056.9	1262.88	1214.44	1311.01
FBgn0033679	CG8888	925.005	1.02656	0.342726	2.99527	0.00274203	0.032312	365.114	528.204	933.626	1004.97	1570.11	1148.01
FBgn0036551	CG17029	4757.81	0.694108	0.231857	2.99369	0.00275623	0.0324432	4061.18	2557.8	4286.52	6661.26	4850.01	6130.07
FBgn0034396	CG15097	266.685	-0.836833	0.279687	-2.99203	0.00277128	0.0325753	295.341	472.157	257.427	159.194	213.4	202.589
FBgn0038577	CG12321	1600.93	-0.664032	0.221953	-2.99177	0.00277361	0.0325753	1799.76	2601.11	1487.46	1165.05	1307.56	1244.64
FBgn0029823	Shmt	3496.99	-0.43952	0.14695	-2.99095	0.00278112	0.0326273	3456.16	4570.41	4049.04	2743.66	2964.32	3198.35
FBgn0283480	Alp2	377.641	1.34726	0.450995	2.98731	0.00281449	0.0329822	192.115	135.023	312.719	919.592	300.054	406.343
FBgn0261260	mgl	3365.13	-0.334311	0.11193	-2.98679	0.00281925	0.0330015	3693.19	4120.33	3445.35	2874.39	3007	3050.48
FBgn0260008	UQCR-11	4690.77	0.537549	0.180077	2.98511	0.00283474	0.0331461	4197.85	2936.54	4346.35	5445.52	5954.51	5263.83
FBgn0033830	CG10814	7.72315	5.54896	1.86013	2.9831	0.00285348	0.0333284	0	0	0.906433	19.5658	25.8667	0
FBgn0036589	CG13067	1855.96	0.645086	0.216604	2.97818	0.00289964	0.0338302	1894.39	1150.67	1298.92	2390.58	2417.24	1983.98
FBti0064271	INE-1{}6210	48.0719	-1.20813	0.406091	-2.97502	0.00292972	0.0341435	88.889	67.087	45.3216	31.1274	36.2134	19.7932
FBgn0035726	CG9953	2414.97	-0.307968	0.103543	-2.9743	0.00293659	0.0341859	2701.08	2697.07	2616.87	2079.31	2044.76	2350.73
FBgn0038326	Hibch	7780.22	0.632207	0.212637	2.97318	0.00294736	0.0342736	5859.98	4672.31	7775.38	10835.9	8750.7	8787.02
FBgn0050159	CG30159	1170.86	0.325527	0.109528	2.97209	0.00295785	0.0343508	1110.63	992.718	1014.3	1272.67	1377.4	1257.45
FBgn0002526	LanA	8254.15	0.480694	0.161751	2.97181	0.0029605	0.0343508	7286.03	5929.98	7459.04	9910.96	10786.4	8152.47
FBgn0058006	CG40006	85.3046	0.757389	0.254928	2.971	0.00296835	0.0344043	61.1709	73.0314	56.1988	121.842	109.933	89.6516
FBgn0003515	st	520.079	1.36514	0.459648	2.96997	0.0029783	0.0344818	415.771	100.206	357.135	992.519	569.067	685.776
FBgn0030403	CG1824	1387.26	0.592575	0.199546	2.96962	0.00298169	0.0344833	1214.82	849.203	1255.41	1792.05	1795.15	1416.96
FBgn0038934	Gld2	4.61644	-4.47603	1.50772	-2.96875	0.00299015	0.0345435	13.3811	8.49203	4.53216	0	1.29334	0
FBgn0030718	ND-20	3866.45	0.47682	0.160655	2.96797	0.0029977	0.0345929	3476.23	2601.96	3622.11	4610.41	4665.06	4222.94
FBgn0042112	mRpL36	289.981	0.49431	0.166707	2.96514	0.00302541	0.0348746	276.225	214.848	232.047	360.188	337.56	319.02
FBgn0004903	Rb97D	827.155	-0.325626	0.10984	-2.96455	0.00303122	0.0349036	960.574	934.972	865.644	754.172	703.574	743.991
FBgn0017448	CG2187	400.165	2.80607	0.946874	2.96351	0.00304151	0.034984	133.811	15.2856	151.374	1054.77	725.561	320.184
FBgn0038925	Cchl	1305.31	0.486778	0.1643	2.96274	0.00304916	0.0350339	1199.52	946.861	1115.82	1655.98	1628.31	1285.39
FBgn0037151	CG7130	169.484	-0.641904	0.216688	-2.96234	0.0030531	0.0350412	216.01	199.563	205.76	163.641	107.347	124.581
FBgn0045852	ham	81.6481	-0.957139	0.323298	-2.96054	0.00307096	0.0352079	107.049	78.1266	138.684	60.4761	42.6801	62.8725
FBgn0014133	bif	2013.01	-0.498637	0.168467	-2.95984	0.00307797	0.0352501	2169.66	2810.01	2092.05	1546.59	1581.75	1878.03
FBgn0040799	CG13051	2.7569	5.06501	1.71126	2.95982	0.00307816	NA	0	0	0	8.00419	3.88001	4.65722
FBgn0034935	Orcokinin	27.9516	1.37965	0.466271	2.9589	0.00308735	0.0353193	18.1601	7.64282	20.848	36.4635	42.6801	41.915
FBgn0000100	RpLP0	32466.2	0.265416	0.089768	2.95668	0.00310967	0.0355362	30559.6	27582.1	30322.9	35487.9	36399.6	34444.8
FBgn0086519	Cpr47Eg	5.32574	4.06623	1.37618	2.95473	0.00312945	0.0357237	0.955796	0	0.906433	16.8977	3.88001	9.31445
FBgn0033438	Mmp2	127.139	-0.821661	0.27826	-2.95286	0.00314849	0.0359019	123.298	191.071	173.129	96.0503	69.8401	109.445
FBgn0286213	RpS12	14067.1	0.269045	0.0911237	2.95253	0.00315185	0.0359019	11998.1	13595.7	12682.8	15164.4	15608	15353.7
FBgn0033544	CG7220	3797.19	-0.488284	0.165495	-2.95044	0.0031732	0.0361062	3868.1	4888.86	4544.86	3282.61	2637.11	3561.61
FBgn0052687	CG32687	2208.72	-0.46941	0.159154	-2.9494	0.00318388	0.0361889	2689.61	2355.69	2650.41	1876.54	1537.78	2142.32
FBgn0031306	CG4577	182.709	-0.59243	0.20094	-2.94829	0.00319539	0.0362807	213.142	187.674	258.333	141.407	139.68	156.017
FBgn0005695	gcl	605.263	0.41621	0.141285	2.94589	0.00322025	0.0365238	525.688	455.173	575.585	716.82	660.894	697.419
FBgn0033047	CG7882	474.218	0.97623	0.331539	2.94454	0.00323432	0.0366358	214.098	269.197	475.877	733.717	452.667	699.748
FBgn0039200	CG13616	187.651	-1.23518	0.419519	-2.94428	0.00323705	0.0366358	179.69	422.903	186.725	70.259	148.734	117.595
FBgn0030757	CG9902	21.8399	1.52649	0.518533	2.94387	0.00324137	0.0366455	5.73477	17.8333	9.97076	30.238	32.3334	34.9292
FBgn0261822	Bsg	10587.7	-0.325749	0.110715	-2.94223	0.0032586	0.0368009	11260.2	10990.4	13082.5	9142.56	9591.37	9458.82
FBgn0039714	Zip99C	1727.05	-0.73884	0.251157	-2.94174	0.00326371	0.0368194	2016.73	2911.07	1551.81	1274.44	1110.97	1497.3
FBgn0034743	RpS16	16553.7	0.230487	0.0783768	2.94075	0.00327416	0.036898	15781.1	15280.6	14641.6	18169.5	17831.2	17618.3
FBgn0030318	rho-4	1766.75	-0.373222	0.127029	-2.93808	0.00330247	0.0371457	2166.79	2000.72	1814.68	1495.89	1444.66	1677.76
FBgn0030373	moon	48.0645	-1.06764	0.363389	-2.93802	0.00330317	0.0371457	56.3919	87.4679	51.6667	36.4635	28.4534	27.9433
FBgn0019650	toy	53.2016	-1.44572	0.492556	-2.93515	0.00333391	0.0374517	44.9224	113.793	75.2339	41.7996	27.16	16.3003
FBgn0031998	SLC5A11	373.927	0.635884	0.216691	2.93452	0.00334064	0.0374874	312.545	237.777	329.035	497.149	358.254	508.802
FBgn0022710	Ac13E	1446.76	0.343238	0.117045	2.93254	0.00336198	0.0376869	1281.72	1334.1	1209.18	1470.99	1656.76	1727.83
FBgn0038319	mRpL9	826.819	0.313626	0.10705	2.92973	0.00339255	0.0379733	729.272	745.6	736.93	933.822	958.361	856.929
FBgn0037906	PGRP-LB	1221.44	-0.642823	0.219428	-2.92953	0.00339471	0.0379733	1323.78	1982.04	1161.14	925.818	976.468	959.388
FBgn0017561	Ork1	4011.06	-0.592785	0.202405	-2.9287	0.00340378	0.0380346	5067.63	4256.2	5149.45	4114.15	2657.8	2821.11
FBgn0036727	SecCl	87.7286	1.06445	0.363759	2.92626	0.00343059	0.0382938	39.1876	45.8569	85.2047	127.178	135.8	93.1445
FBgn0266446	CG45076	6778.46	0.602287	0.205849	2.92587	0.00343498	0.0383024	4073.6	5496.04	6580.7	7280.25	9327.53	7912.62
FBgn0035043	CG4781	1331.57	-0.381204	0.130325	-2.92502	0.00344429	0.0383157	1513.02	1426.66	1580.82	1181.95	1017.85	1269.09
FBgn0040080	pins	1096.17	-0.267867	0.0915813	-2.92491	0.00344551	0.0383157	1187.1	1193.98	1211.9	989.851	977.761	1016.44
FBgn0033879	Echs1	9325.35	0.557016	0.190447	2.92478	0.00344704	0.0383157	8062.14	5642.1	8937.43	10859.9	11791.3	10659.2
FBgn0000635	Fas2	2001.2	0.551655	0.188674	2.92386	0.0034572	0.0383884	1813.14	1288.24	1769.36	2751.66	2287.91	2096.92
FBgn0262951	lncRNA:CR43270	18.6994	-1.36777	0.467955	-2.92288	0.00346811	0.0384691	24.8507	28.0237	28.0994	11.5616	10.3467	9.31445
FBgn0028685	Rpt4	5732.75	-0.474907	0.162547	-2.92167	0.00348166	0.0385789	6419.12	8017.32	5566.41	4575.73	4930.19	4887.76
FBgn0033117	CG3358	445.121	0.448426	0.153578	2.91985	0.00350195	0.0387433	386.141	393.181	350.79	568.297	526.387	445.929
FBgn0029174	Fkbp59	2076.68	-0.295936	0.10136	-2.91965	0.0035043	0.0387433	2258.54	2396.45	2212.6	1964.58	1877.92	1749.95
FBgn0087007	bbg	4083.61	-0.51647	0.176912	-2.91936	0.00350747	0.0387433	5548.39	3865.57	5007.14	3297.73	3018.64	3764.2
FBgn0035193	CG9192	188.028	-0.990218	0.33933	-2.91816	0.00352102	0.0388523	248.507	346.475	155	102.276	116.4	159.51
FBgn0035772	Sh3beta	6122.94	-0.328767	0.112758	-2.9157	0.00354889	0.0391191	6378.02	7258.13	6816.38	5291.66	5089.27	5904.2
FBgn0261811	pico	945.839	-0.408032	0.139977	-2.91499	0.00355702	0.0391679	1004.54	1163.41	1067.78	771.959	747.548	919.802
FBgn0264817	pre-lola-G	99.9748	0.655715	0.225032	2.91387	0.00356982	0.039268	81.2426	82.3727	68.8889	114.727	139.68	112.938
FBgn0050410	Rpi	1446.52	-0.499385	0.171469	-2.9124	0.00358667	0.0394124	1758.66	1406.28	1919.83	1361.6	1092.87	1139.86
FBgn0038437	Sdhaf3	226.434	0.590535	0.202903	2.91043	0.00360935	0.0396205	195.938	167.293	178.567	258.802	329.8	228.204
FBgn0032586	Tpr2	2835.5	-0.272197	0.0936042	-2.90795	0.00363805	0.0398942	3206.69	2947.58	3152.57	2526.66	2492.26	2687.22
FBgn0259834	out	823.328	-0.400357	0.137695	-2.90757	0.00364254	0.039902	853.525	1057.26	900.088	750.615	699.694	678.79
FBgn0031878	sip2	100.787	0.687656	0.236549	2.90704	0.00364869	0.0399281	86.9774	84.0711	60.731	127.178	117.693	128.074
FBgn0058160	CG40160	1757.56	0.370571	0.127518	2.90602	0.00366057	0.0399794	1392.59	1629.62	1575.38	1788.49	2069.34	2089.93
FBgn0024995	CG2680	624.178	0.847119	0.291508	2.90599	0.00366094	0.0399794	466.428	290.427	581.93	960.503	603.987	841.793
FBgn0034468	Obp56a	109.513	1.49163	0.51337	2.90557	0.00366585	0.0399918	48.7456	65.3886	58.0117	148.522	279.36	57.051
FBgn0010379	Akt	1490.54	-0.271431	0.0934474	-2.90464	0.0036767	0.0400689	1596.18	1695.01	1598.95	1311.8	1347.66	1393.67
FBgn0013765	cnn	200.463	0.569105	0.196049	2.90288	0.00369753	0.0402544	143.369	175.785	164.064	200.994	261.254	257.312
FBgn0042137	CG18814	187.792	1.34683	0.464135	2.9018	0.00371026	0.0403515	141.458	37.3649	139.591	348.627	219.867	239.847
FBgn0010213	Sod2	5298.32	0.502094	0.173144	2.89986	0.00373328	0.0405601	4793.31	3484.28	4879.33	6297.52	6753.8	5581.68
FBgn0011202	dia	2040.04	-0.38083	0.131561	-2.89471	0.00379509	0.0411893	2469.78	2253.78	2198.1	1552.81	1836.54	1929.25
FBgn0051720	mthl15	105.496	-0.669242	0.231243	-2.8941	0.00380246	0.0412271	125.209	140.968	121.462	66.7016	86.6534	91.9802
FBgn0004363	porin	45055.8	0.598792	0.207266	2.889	0.00386464	0.0418584	41687	26309.1	39516.9	55649.6	60153	47019.3
FBgn0052266	CG32266	9.85938	2.67079	0.925435	2.88598	0.00390198	0.0421928	0.955796	1.69841	5.4386	30.238	10.3467	10.4788
FBgn0032010	CG8086	2121.51	0.731369	0.253432	2.88586	0.00390349	0.0421928	1944.09	1332.4	1508.3	2506.2	3508.82	1929.25
FBgn0037955	Kyat	1749.21	0.430736	0.14928	2.88543	0.00390875	0.0422065	1691.76	1248.33	1530.97	2110.44	1954.23	1959.53
FBgn0266582	ND-30	3969.05	0.518046	0.179639	2.88381	0.00392897	0.0423338	3575.63	2535.72	3681.02	4763.38	5018.14	4240.4
FBgn0039152	Root	57.4588	1.6543	0.573661	2.88376	0.00392956	0.0423338	15.2927	16.1348	51.6667	65.8122	60.7867	135.059
FBgn0004107	Cdk2	174.238	0.494923	0.171652	2.88328	0.00393553	0.0423338	154.839	148.61	130.526	206.33	209.52	195.603
FBgn0030612	Dbct	1348.97	0.830911	0.28819	2.8832	0.00393654	0.0423338	1039.91	571.513	1301.64	1839.18	1821.02	1520.58
FBgn0032900	CG14401	1332.64	-0.381265	0.132294	-2.88196	0.00395212	0.0424582	1631.54	1376.56	1516.46	1261.1	1158.83	1051.37
FBgn0031975	Tg	382.345	0.712426	0.247323	2.88055	0.00396979	0.0426048	353.644	209.753	306.374	498.038	543.201	383.057
FBgn0031535	CG12795	721.938	-0.646003	0.224328	-2.87972	0.00398027	0.0426469	701.554	1171.05	769.562	528.276	563.894	597.289
FBgn0032899	CG9338	1789.32	0.566711	0.196805	2.87955	0.00398239	0.0426469	1088.65	1762.1	1475.67	2159.35	2256.87	1993.29
FBgn0013987	MAPk-Ak2	2981.9	-0.286028	0.09934	-2.87928	0.00398584	0.0426469	3279.33	3457.1	3093.66	2790.79	2716	2554.49
FBgn0037580	DppIII	5516.88	-0.249072	0.0865145	-2.87896	0.00398983	0.0426469	5968.94	6223.81	5783.95	5234.74	5020.73	4869.13
FBgn0030587	CG9522	23.639	-2.12886	0.74044	-2.87513	0.00403856	0.0431014	31.5413	46.7061	37.1638	5.33613	1.29334	19.7932
FBgn0004432	Cyp1	31154.4	0.198351	0.0689922	2.87498	0.0040405	0.0431014	28436.8	28990.1	29621.3	33279.6	33193.4	33405.1
FBgn0026592	Fie	60.7978	1.13931	0.396339	2.87458	0.00404571	0.0431135	43.9666	19.5317	50.7602	94.2715	72.4268	83.83
FBgn0032518	RpL24	16346.9	0.297055	0.103386	2.87326	0.00406263	0.0432502	13946	15841.9	14221	18190.9	18859.4	17022.2
FBgn0031907	CG5171	1172.47	-0.773259	0.269317	-2.87119	0.00408934	0.0434909	1254	2092.44	1091.35	798.64	777.294	1021.1
FBgn0028546	ics	2316.94	0.272579	0.0949737	2.87004	0.00410416	0.0436046	1980.41	2102.63	2213.51	2598.69	2484.5	2521.89
FBgn0004228	mex1	1300.9	-0.514804	0.179439	-2.86896	0.00411826	0.0437105	1605.74	1486.1	1498.33	837.772	1108.39	1269.09
FBgn0029888	ND-ASHI	2667.76	0.490068	0.17088	2.8679	0.00413204	0.0438129	2332.14	1783.33	2541.64	3138.53	3378.19	2832.76
FBgn0037560	CR18228	577.725	-0.38231	0.13334	-2.86718	0.00414142	0.0438683	649.941	621.616	690.702	507.821	451.374	544.895
FBgn0032236	mRpS7	1597.21	0.316106	0.110282	2.86635	0.0041524	0.0439197	1477.66	1337.49	1453.92	1809.84	1864.99	1639.34
FBgn0259221	ATP8A	1683.16	0.321315	0.112106	2.86618	0.00415456	0.0439197	1593.31	1395.24	1500.15	1746.69	1964.58	1898.98
FBgn0030999	Mur18B	11231.4	1.84457	0.643715	2.86551	0.00416334	0.0439686	3322.35	3364.54	7990.21	28451.3	13802.5	10457.8
FBgn0039757	RpS7	29683.6	0.237263	0.0828478	2.86384	0.00418533	0.0441567	26645.7	28714.9	26383.5	32281.8	32646.4	31429.3
FBgn0002590	RpS5a	26173.7	0.220554	0.0770828	2.86127	0.0042195	0.044451	24495.1	23412.5	24624.2	28916.5	28225.7	27368.2
FBgn0052283	Drsl3	6.66294	-2.96233	1.03538	-2.86111	0.00422163	0.044451	12.4253	11.8888	10.8772	0	1.29334	3.49292
FBgn0039909	ND-49	6165.63	0.498398	0.174217	2.86079	0.00422583	0.044451	5561.77	4040.51	5731.38	7386.98	7783.29	6489.84
FBgn0000061	al	6.55196	2.93995	1.02874	2.85782	0.00426556	0.0448063	0.955796	1.69841	1.81287	4.44677	12.9334	17.4646
FBgn0035104	CG13875	77.9464	0.866143	0.303098	2.85764	0.00426808	0.0448063	55.4361	65.3886	44.4152	91.6035	129.334	81.5014
FBgn0010408	RpS9	5388.14	0.365724	0.128022	2.85672	0.00428037	0.0448909	4642.3	4259.6	5223.77	5693.65	6584.37	5925.15
FBgn0035356	CG16986	289.122	0.416668	0.146006	2.85378	0.0043203	0.0452271	258.065	223.34	261.959	334.397	329.8	327.17
FBgn0039528	dsd	1097.99	-0.350197	0.122721	-2.85361	0.00432262	0.0452271	1274.08	1321.36	1096.78	988.073	938.961	968.703
FBgn0037873	SdhC	5889.9	0.58721	0.205792	2.85341	0.00432525	0.0452271	5464.28	3463.05	5195.67	7381.64	7683.7	6151.03
FBgn0032724	CG10428	350.653	0.371267	0.130197	2.85158	0.00435021	0.0453763	310.634	306.562	300.936	419.775	384.121	381.892
FBgn0054054	CG34054	2739.5	0.817928	0.286836	2.85155	0.00435066	0.0453763	2056.87	1742.56	2150.97	5168.93	2360.34	2957.34
FBgn0031010	CG8028	335.989	2.83448	0.994057	2.85142	0.00435239	0.0453763	47.7898	16.1348	184.006	888.465	600.107	279.433
FBgn0036956	CG13813	31.8057	-1.51168	0.530268	-2.85078	0.0043612	0.0454235	64.9941	43.3093	32.6316	8.89354	14.2267	26.779
FBgn0034657	LBR	123.41	0.544023	0.190967	2.84878	0.00438874	0.0456272	98.4469	95.9599	106.959	145.854	138.387	154.853
FBgn0030918	CG15056	8.15485	-2.78038	0.976019	-2.84869	0.00438993	0.0456272	22.9391	11.0396	9.06433	3.55742	0	2.32861
FBgn0032596	Prosbeta4	3673.8	-0.358797	0.125973	-2.84821	0.00439653	0.0456272	4126.17	4426.04	3830.59	2905.52	3539.86	3214.65
FBgn0266668	Exo84	644.036	-0.339049	0.119044	-2.84811	0.00439801	0.0456272	703.465	749.846	704.298	546.063	545.787	614.754
FBgn0032773	fon	3691.04	1.06282	0.373321	2.84694	0.00441411	0.0457494	2049.23	1173.6	3946.61	4661.99	5090.57	5224.24
FBgn0046113	GluRIIC	228.494	0.510414	0.179328	2.84626	0.00442361	0.045803	175.866	170.69	219.357	287.261	265.134	252.654
FBgn0003396	shn	1374.39	-0.459878	0.161591	-2.84594	0.004428	0.0458036	1764.4	1559.99	1452.11	1347.37	1120.03	1002.47
FBgn0259244	CG42342	252.549	-0.995859	0.349961	-2.84563	0.0044324	0.0458044	232.258	518.863	257.427	131.624	177.187	197.932
FBgn0261396	Rpn3	4973.09	-0.423707	0.148986	-2.84394	0.00445593	0.0460026	5322.83	6706.15	5064.24	3983.42	4521.5	4240.4
FBgn0033065	Cyp6w1	41.953	-2.111	0.742404	-2.84346	0.00446265	0.046004	25.8065	38.2141	140.497	15.119	6.46668	25.6147
FBgn0038923	mRpL35	645.232	0.359598	0.126472	2.84331	0.00446476	0.046004	606.93	518.863	571.053	755.951	681.588	737.006
FBgn0028894	GMF	568.477	-0.528371	0.185879	-2.84255	0.00447539	0.0460686	671.924	783.814	557.456	405.546	479.827	512.295
FBgn0052404	Cpr65Aw	12.2191	1.81952	0.640872	2.83914	0.00452359	0.0465196	4.77898	5.09522	6.34503	18.6764	11.64	26.779
FBgn0264753	Rgk1	73.4008	-1.023	0.36042	-2.83837	0.0045345	0.0465865	99.4027	135.023	60.731	50.6932	49.1467	45.4079
FBti0060147	INE-1{}2086	70.3398	0.730258	0.257376	2.83732	0.00454933	0.0466896	45.8782	57.7458	55.2924	98.7183	84.0668	80.3371
FBgn0033486	dmpd	650.912	0.320685	0.113035	2.83704	0.00455337	0.0466896	573.477	566.418	596.433	697.254	702.281	769.606
FBgn0031690	CG7742	8.11766	-2.62392	0.925042	-2.83654	0.0045605	0.0467175	9.55796	22.0793	9.97076	0.889354	3.88001	2.32861
FBgn0261608	RpL37A	11735.6	0.285004	0.100531	2.83499	0.00458264	0.0468715	10124.7	11362.3	10253.6	13011.3	12200	13461.7
FBgn0003969	vap	1398.53	-0.302134	0.106582	-2.83477	0.00458589	0.0468715	1425.09	1641.51	1566.32	1245.99	1233.84	1278.41
FBgn0031971	Sirup	7992.4	-0.869421	0.306721	-2.83456	0.00458882	0.0468715	10761.3	8098.85	12132.6	8538.69	4018.39	4404.57
FBgn0285913	red	5560.97	-0.318649	0.112505	-2.8323	0.00462151	0.0471599	5615.3	6620.38	6282.49	5031.97	4650.83	5164.86
FBgn0259226	CG42326	22.3145	1.52671	0.539196	2.83146	0.00463362	0.0472379	18.1601	11.0396	5.4386	33.7955	25.8667	39.5864
FBgn0033294	Mal-A4	20.8224	-2.45101	0.865843	-2.83078	0.00464343	0.0472924	28.6739	31.4205	46.2281	15.119	0	3.49292
FBgn0037351	RpL13A	25182.2	0.266253	0.0940955	2.82961	0.00466052	0.0474208	22071.2	24297.4	22226.6	28447.8	27959.3	26090.9
FBgn0035360	CG1246	1319.49	-0.519816	0.183729	-2.82925	0.00466565	0.0474274	1440.38	1909.01	1314.33	1049.44	1001.04	1202.73
FBgn0016726	RpL29	12339.1	0.281084	0.0994418	2.82662	0.00470416	0.047773	10654.3	11905	10861.8	13050.4	14349.6	13213.7
FBgn0040252	Ugt303A1	597.495	-0.552726	0.195651	-2.82505	0.00472727	0.0479616	695.819	641.148	795.848	519.383	375.067	557.703
FBgn0033826	CG4734	90.2613	-0.858357	0.303871	-2.82474	0.00473188	0.0479624	120.43	83.2219	145.936	70.259	53.0267	68.6941
FBgn0027611	LManII	672.975	-0.910472	0.322474	-2.8234	0.00475175	0.0481178	633.692	785.512	1215.53	305.049	491.467	606.603
FBgn0051955	CG31955	281.627	0.62483	0.221335	2.82301	0.00475754	0.0481303	203.584	268.348	193.07	369.971	272.894	381.892
FBgn0083962	CG34126	1335.56	-0.327903	0.116178	-2.82242	0.00476634	0.0481733	1600.96	1357.87	1501.05	1137.48	1179.52	1236.49
FBgn0051869	CG31869	335.656	-0.491495	0.174176	-2.82183	0.00477498	0.0482145	424.373	410.165	343.538	307.717	240.56	287.584
FBgn0040507	ACXD	753.503	-0.412693	0.146476	-2.81747	0.00484035	0.0487833	874.553	797.401	910.965	677.688	554.841	705.569
FBgn0038916	dnd	125.518	0.715015	0.25378	2.81746	0.00484052	0.0487833	90.8006	79.825	115.117	177.871	124.16	165.331
FBgn0038400	Mic26-27	6235.16	0.5895	0.209265	2.817	0.00484746	0.0488067	5802.63	3540.33	5593.6	7579.97	7988.93	6905.5
FBgn0039821	CG15556	224.663	1.04691	0.371719	2.8164	0.00485654	0.0488353	158.662	75.579	205.76	360.188	320.747	227.04
FBgn0058198	CG40198	59.1351	1.40379	0.498469	2.8162	0.00485954	0.0488353	53.5245	23.7777	19.9415	55.14	126.747	75.6799
FBgn0025641	DAAM	796.093	0.444239	0.157909	2.81326	0.00490418	0.0492372	713.979	576.609	734.211	1017.42	835.494	898.844
FBgn0261722	fwe	2082.19	-0.277625	0.0987086	-2.81257	0.00491468	0.0492593	2242.3	2224.06	2378.48	1790.27	1862.4	1995.62
FBgn0033129	Tsp42Eh	349.233	0.412554	0.146685	2.81251	0.00491569	0.0492593	278.136	332.887	287.339	398.431	419.041	379.564
FBgn0033387	CG8008	1062.49	-0.419941	0.149425	-2.81038	0.00494825	0.0495387	1086.74	1197.38	1365.09	1009.42	888.521	827.822
FBgn0028688	Rpn7	4140.86	-0.397305	0.14144	-2.809	0.00496958	0.0497051	4455.92	5516.42	4149.65	3578.76	3596.76	3547.64
FBgn0037410	Osi2	50.2977	1.11718	0.398361	2.80443	0.00504053	0.0503672	39.1876	28.0237	28.0994	76.4845	89.2401	40.7507
FBti0060577	mdg1{}2516	20.3825	-1.58521	0.565514	-2.80313	0.00506097	0.0505237	38.2318	33.9681	19.0351	6.22548	15.52	9.31445
FBgn0264488	CG43896	13.4686	4.37234	1.56	2.80278	0.00506647	0.050531	2.86739	0	0.906433	3.55742	1.29334	72.187
FBgn0262620	lncRNA:CR43144	17.0785	-1.91097	0.6822	-2.80119	0.00509143	0.0507086	20.0717	44.1585	16.3158	3.55742	9.05335	9.31445
FBgn0015924	crq	2052.66	-0.310121	0.110717	-2.80104	0.00509386	0.0507086	2247.08	2444.01	2126.49	1840.07	1727.9	1930.42
FBgn0026192	par-6	1214.07	-0.28382	0.101376	-2.79969	0.00511523	0.0508457	1357.23	1363.82	1278.07	1069.89	1059.24	1156.16
FBgn0016126	CaMKI	4212.75	-0.335404	0.119806	-2.79956	0.00511724	0.0508457	4237.04	4840.45	5021.64	3440.02	3845.09	3892.27
FBgn0261862	whd	2722.9	-0.665098	0.237695	-2.79812	0.00514014	0.0510253	3271.69	4326.69	2420.18	1892.55	1933.54	2492.78
FBgn0004620	GluRIIA	322.42	0.4807	0.172036	2.79418	0.00520308	0.0515584	306.81	236.928	264.678	408.214	380.24	337.649
FBgn0039038	CG6688	223.508	0.590729	0.211416	2.79415	0.00520359	0.0515584	197.85	185.975	152.281	321.946	231.507	251.49
FBgn0025454	Cyp6g1	1667.43	1.05885	0.37913	2.79285	0.00522457	0.0517178	1550.3	728.616	966.258	2111.33	1285.58	3362.52
FBgn0030268	Klp10A	1273.54	-0.352767	0.126365	-2.79165	0.00524402	0.0518619	1330.47	1604.14	1349.68	1077.01	1157.53	1122.39
FBgn0085400	side-V	31.4984	1.61023	0.57694	2.79099	0.00525473	0.0519193	6.69057	16.9841	22.6608	29.3487	73.7201	39.5864
FBgn0036529	Pgant8	473.877	-0.477056	0.170994	-2.7899	0.0052725	0.0520132	500.837	563.871	588.275	329.061	416.454	444.765
FBgn0261258	rgn	6133.04	0.509234	0.182534	2.7898	0.00527407	0.0520132	4742.66	4734.3	5707.81	7171.75	8644.65	5797.08
FBgn0262728	Pal2	840.781	0.354161	0.127022	2.78818	0.00530055	0.0522257	704.421	784.663	726.053	1035.21	923.441	870.901
FBgn0054043	CG34043	133.352	1.59861	0.573415	2.78787	0.00530555	0.0522263	40.1434	27.1745	131.433	270.364	213.4	117.595
FBgn0027074	Ugt36F1	56.5185	4.02229	1.44303	2.78739	0.00531341	0.0522518	0	4.24601	15.4094	195.658	27.16	96.6374
FBgn0033179	p47	2442.66	-0.301655	0.108232	-2.78711	0.00531801	0.0522518	2663.8	2931.45	2495.41	2136.23	2171.51	2257.59
FBgn0040322	GNBP2	31.1708	-1.03326	0.370799	-2.78659	0.0053266	0.0522553	47.7898	36.5157	41.6959	23.1232	18.1067	19.7932
FBgn0039145	CG6000	123.562	0.608919	0.218525	2.78649	0.00532824	0.0522553	106.093	84.9203	102.427	143.186	172.014	132.731
FBgn0040718	CG15353	30.4715	1.87101	0.671961	2.7844	0.00536267	0.0525442	9.55796	20.3809	9.06433	15.119	53.0267	75.6799
FBgn0013683	mt:ND4L	322.387	1.05337	0.378828	2.7806	0.00542585	0.0530828	318.28	110.396	200.322	318.389	521.214	465.722
FBgn0263109	CG43366	22.5658	1.22311	0.439933	2.78022	0.00543219	0.0530828	16.2485	11.0396	13.5965	38.2422	27.16	29.1076
FBgn0037203	slif	1009.36	-0.606994	0.218328	-2.78019	0.00543268	0.0530828	973.956	1378.26	1303.45	738.164	662.188	1000.14
FBgn0038271	UQCR-C1	16823.2	0.543375	0.19557	2.77842	0.00546238	0.0533237	15602.4	10415.5	15058.6	20923.8	21787.5	17151.4
FBgn0267339	p38c	276.02	-0.505463	0.181952	-2.77801	0.00546935	0.0533425	359.379	308.261	304.561	226.785	194	263.133
FBgn0001250	if	3433.82	0.396127	0.142767	2.77464	0.00552631	0.0538485	2952.45	2670.74	3272.22	3745.07	4408.98	3553.46
FBgn0285910	VhaAC39-1	37808.8	0.388111	0.139899	2.77422	0.00553335	0.0538674	36634.7	27905.6	33721.1	44073.7	44633	39884.5
FBgn0035321	CG1275	1668.49	0.342093	0.123377	2.77275	0.00555846	0.0540621	1513.98	1354.48	1547.28	1896.1	1692.98	2006.1
FBgn0036681	Obp73a	10.3498	-2.98603	1.07708	-2.77234	0.00556551	0.054081	32.497	4.24601	18.1287	0.889354	5.17334	1.16431
FBgn0035204	Nt5a	396.029	0.606681	0.218926	2.77117	0.0055856	0.0541832	329.749	229.285	383.421	500.706	447.494	485.516
FBgn0036790	AstC-R1	45.1032	-1.0164	0.366781	-2.77113	0.00558627	0.0541832	59.2593	73.0314	48.0409	21.3445	37.5067	31.4363
FBgn0035154	hiro	28.5039	-1.14774	0.414249	-2.77065	0.0055945	0.0542134	36.3202	48.4045	33.538	22.2339	14.2267	16.3003
FBgn0035103	Vdup1	1993.87	0.329197	0.118891	2.7689	0.00562452	0.0544544	1832.26	1716.24	1753.04	2191.37	2456.04	2014.25
FBgn0003274	RpLP2	19212.2	0.463249	0.167333	2.76842	0.00563285	0.0544852	14381.9	19173.3	14905.4	20794.9	25474.8	20543
FBgn0019957	ND-42	5671.65	0.542217	0.195913	2.76764	0.00564631	0.0545656	5195.7	3426.53	5232.84	6898.72	7196.12	6080.01
FBgn0264959	Src42A	2095.9	-0.324682	0.117355	-2.76667	0.00566321	0.0546789	2446.84	2077.15	2469.12	1883.65	1793.86	1904.8
FBgn0035422	RpL28	20320	0.248371	0.0898143	2.76538	0.00568557	0.0548447	17774	19813.6	18136.8	21787.4	22667	21741.1
FBgn0035685	CG13297	2.5699	-4.66263	1.68669	-2.76438	0.00570319	NA	5.73477	4.24601	5.4386	0	0	0
FBti0019110	copia{}293	250.902	-1.63381	0.591237	-2.76338	0.00572055	0.055132	168.22	376.197	593.714	48.0251	84.0668	235.19
FBgn0036372	Abp1	2056.67	-0.33716	0.122038	-2.76275	0.00573168	0.0551889	2226.05	2421.93	2239.8	1774.26	1656.76	2021.24
FBgn0003520	stau	1647.95	-0.362901	0.131425	-2.76128	0.0057576	0.0553881	1885.78	2044.88	1632.49	1517.24	1367.06	1440.25
FBgn0263235	Phae2	102.144	-1.18268	0.428394	-2.76074	0.00576711	0.0554292	74.552	146.912	203.947	56.0293	45.2667	86.1586
FBgn0086708	stv	2492.72	-0.749922	0.272302	-2.75401	0.00588703	0.0565245	3364.4	4123.73	1890.82	1862.31	1969.75	1745.29
FBgn0000382	csw	2131.74	-0.387758	0.140811	-2.75375	0.00589175	0.0565245	2119.95	2751.42	2378.48	1918.34	1716.26	1905.97
FBgn0032803	CG13082	999.971	-0.554865	0.201613	-2.75213	0.00592091	0.0567143	1116.37	1475.06	977.135	721.266	929.908	780.085
FBgn0032833	COX4	15023.7	0.453556	0.164806	2.75206	0.00592226	0.0567143	13258.8	10178.5	14607.2	17539	18392.5	16166.4
FBgn0032435	Oatp33Eb	1785.78	-0.429258	0.156	-2.75165	0.00592954	0.0567327	2144.81	1930.24	2075.73	1766.26	1270.06	1527.57
FBgn0035710	SP1173	2847.59	0.714974	0.259963	2.75029	0.00595419	0.0569064	2415.3	1419.87	2633.19	3515.62	4205.93	2895.63
FBgn0017567	ND-23	3579.25	0.504029	0.183279	2.75006	0.00595844	0.0569064	3302.27	2300.49	3278.57	4348.94	4524.09	3721.12
FBgn0031910	CG15818	10295.5	0.55487	0.201819	2.74934	0.00597154	0.05698	6846.36	7820.31	10351.5	10152	12960.5	13642.2
FBgn0023174	Prosbeta2	5179.17	-0.421509	0.153393	-2.74791	0.00599774	0.0571784	5508.25	7027.15	5254.59	4082.14	4635.31	4567.57
FBgn0040759	CG13177	12309.8	-0.940573	0.342546	-2.74583	0.00603574	0.0574681	10812.9	26093.4	11651.3	6552.76	9564.21	9184.05
FBgn0033137	Tsp42Ep	116.035	-1.5274	0.556297	-2.74566	0.00603898	0.0574681	119.474	107	290.059	28.4593	45.2667	105.952
FBgn0002578	Kaz-m1	12.4985	3.04989	1.11208	2.74251	0.0060972	0.0579699	3.82318	3.39681	0.906433	36.4635	1.29334	29.1076
FBgn0263863	mRpL45	1054.05	0.38722	0.141294	2.74052	0.00613424	0.0582698	959.619	791.457	989.825	1241.54	1241.6	1100.27
FBgn0052017	CG32017	172.26	-0.467813	0.170739	-2.73993	0.00614527	0.0583015	196.894	195.317	207.573	139.629	135.8	158.346
FBgn0037472	CG10098	544.443	-0.388215	0.141697	-2.73975	0.00614859	0.0583015	567.743	688.703	595.526	480.251	438.441	495.994
FBgn0025865	Cortactin	2000.49	-0.28641	0.104568	-2.739	0.00616271	0.058383	2291.04	2108.57	2195.38	1726.24	1740.83	1940.9
FBgn0030300	Sk1	1525.32	-0.465534	0.170007	-2.73831	0.00617552	0.0584166	1901.08	1518.37	1889.91	1385.61	1064.41	1392.51
FBgn0016691	ATPsynO	11062.3	0.617892	0.225655	2.73822	0.00617729	0.0584166	10065.5	5946.97	10174.7	13262.1	14638	12286.9
FBgn0038292	CG3987	3488.32	-0.472842	0.172706	-2.73783	0.00618451	0.0584326	4831.55	3370.49	3963.83	3074.5	2586.67	3102.88
FBgn0022160	Gpo1	1434.73	0.624081	0.228117	2.7358	0.00622291	0.058743	1368.7	857.695	1162.05	2075.75	1744.71	1399.5
FBgn0259994	OtopLa	404.783	0.464948	0.170106	2.73329	0.00627049	0.0591393	314.457	303.165	402.456	457.128	504.401	447.093
FBgn0040899	CG17776	577.955	0.394247	0.144496	2.72842	0.00636376	0.0599656	534.29	498.482	465	630.552	739.788	599.618
FBgn0053514	CG33514	1119.92	-0.427932	0.15698	-2.72602	0.00641022	0.0603496	1313.26	1267.01	1275.35	997.855	778.588	1087.46
FBgn0015513	mbc	1277.75	-0.363462	0.133585	-2.72083	0.00651185	0.0612519	1488.17	1252.57	1573.57	1133.93	1064.41	1153.83
FBgn0042101	CG18744	78.4924	-1.46124	0.537241	-2.7199	0.00653007	0.0613688	205.496	81.5235	58.0117	24.9019	55.6134	45.4079
FBgn0039290	CG13654	78.2956	-0.775571	0.285192	-2.71947	0.0065386	0.0613943	89.8448	83.2219	123.275	51.5825	54.3201	67.5297
FBgn0285991	hpRNA:CR18854	5765.6	-0.341838	0.125787	-2.71759	0.00657586	0.0616895	7105.38	5913	6316.93	4719.8	5535.47	5003.02
FBgn0024289	Sodh-1	8648.21	-0.447734	0.164784	-2.71709	0.00658581	0.0617281	11581.4	8543.83	9814.86	7913.47	6325.7	7710.03
FBgn0027070	Ugt36E1	137.634	-0.610479	0.224832	-2.71527	0.00662215	0.0620138	202.629	149.46	146.842	106.723	117.693	102.459
FBgn0033397	Cyp4p3	948.066	0.88369	0.325712	2.71311	0.00666557	0.0623652	877.42	355.816	766.842	1479	1045.01	1164.31
FBgn0034670	CG13488	164.394	0.47979	0.177028	2.71026	0.00672311	0.062848	129.988	142.666	138.684	175.203	191.414	208.411
FBgn0039897	CG1674	3457.48	0.391513	0.144527	2.70892	0.00675033	0.0630467	2594.03	2943.34	3435.38	3743.29	4222.74	3806.12
FBgn0015268	Nap1	117.339	-1.55677	0.574898	-2.70791	0.00677088	0.0631829	74.552	338.832	112.398	78.2632	33.6267	66.3654
FBgn0053158	CG33158	421.668	-0.509368	0.188154	-2.70719	0.00678551	0.0632637	581.124	456.871	449.591	401.099	301.347	339.977
FBgn0035755	CG14830	325.176	0.483918	0.178862	2.70554	0.00681935	0.0635232	289.606	253.912	269.211	346.848	452.667	338.813
FBgn0064225	RpL5	40451.3	0.244629	0.090429	2.7052	0.00682626	0.0635317	39032.8	34505.6	37551.7	43186.2	44445.5	43986.3
FBgn0040070	Trx-2	5518.33	0.237066	0.0876935	2.70335	0.00686443	0.0638307	5205.26	4770.82	5222.87	6094.74	5891.14	5925.15
FBgn0261373	CG33228	322.2	0.405025	0.149881	2.70232	0.00688582	0.0639734	296.297	256.459	279.181	372.639	394.467	334.156
FBgn0038144	CG8870	120.119	-0.532227	0.197021	-2.70138	0.00690528	0.0640299	145.281	146.063	135.059	104.944	100.88	88.4873
FBgn0030894	Mvb12	1307.54	-0.475634	0.176094	-2.70102	0.00691279	0.0640299	1496.78	1835.98	1230.03	1045.88	1131.67	1104.93
FBgn0250746	Prosbeta7	5527.38	-0.38244	0.141597	-2.7009	0.00691519	0.0640299	5883.88	7265.78	5616.26	4468.12	4970.29	4959.94
FBgn0034335	GstE1	4866.49	0.627608	0.232374	2.70086	0.0069161	0.0640299	4158.67	2802.37	4513.13	7330.06	5284.57	5110.14
FBgn0015283	Rpn10	5164.31	-0.524578	0.194372	-2.69883	0.00695834	0.0643647	5442.3	7816.06	5019.83	3934.5	4354.66	4418.54
FBgn0035374	mRpS35	757.937	0.335438	0.124321	2.69816	0.00697242	0.0644386	706.333	641.148	663.509	874.235	896.281	766.113
FBgn0285948	RpL27A	22250.9	0.222248	0.0824013	2.69714	0.00699383	0.0645752	20031.6	21511.2	20078.4	24381.6	24300.5	23202.3
FBgn0051673	CG31673	2121.54	0.518323	0.192212	2.69662	0.00700462	0.0645752	1951.73	1289.94	1992.34	2572.01	2502.6	2420.59
FBgn0033367	PPO2	318.78	1.07301	0.397914	2.69658	0.00700551	0.0645752	130.944	129.079	356.228	410.882	391.881	493.666
FBgn0011770	Gip	1696.42	0.325745	0.120881	2.69476	0.00704386	0.0648722	1384.95	1452.14	1680.53	1956.58	1839.12	1865.22
FBgn0036367	CG10116	405.092	-0.687867	0.25536	-2.69372	0.00706598	0.0650193	658.543	366.856	474.971	328.172	257.374	344.635
FBgn0010504	kermit	921.278	-0.330398	0.122693	-2.69288	0.00708377	0.0651263	1052.33	934.123	1092.25	780.853	801.868	866.244
FBgn0047178	CG32147	749.798	0.437103	0.162449	2.69072	0.00712982	0.0654928	659.499	520.561	731.491	859.116	866.534	861.586
FBgn0086900	Cpr65Ax1	9.60449	5.86528	2.18008	2.6904	0.00713666	0.0654988	0	0.849203	0	0	55.6134	1.16431
FBgn0013763	Idgf6	12381.1	0.379822	0.141193	2.69009	0.00714323	0.0655023	10502.3	9263.95	12516	14219	14053.4	13731.8
FBgn0036853	mRpL21	459.798	0.499096	0.185562	2.68964	0.00715285	0.0655337	399.523	310.808	433.275	571.855	572.947	470.38
FBgn0086673	CG13272	35.6313	-1.93634	0.720044	-2.6892	0.00716245	0.0655649	39.1876	112.944	17.2222	10.6723	11.64	22.1218
FBgn0053926	CG33926	181.424	-0.754582	0.280674	-2.68847	0.00717811	0.0656515	192.115	277.689	214.825	181.428	106.053	116.431
FBgn0259216	RhoGAP102A	460.248	0.51076	0.190039	2.68766	0.00719549	0.0657536	328.794	351.57	457.749	490.924	614.334	518.116
FBgn0266042	asRNA:CR44807	28.2084	1.11725	0.416024	2.68553	0.0072414	0.0661161	16.2485	18.6825	18.1287	26.6806	45.2667	44.2436
FBgn0031682	CG5828	804.214	0.46993	0.175062	2.68436	0.00726694	0.066275	587.814	735.409	699.766	900.026	803.161	1099.1
FBgn0025864	Crag	2035.22	-0.241499	0.089972	-2.68416	0.00727134	0.066275	2306.33	2177.36	2132.84	1908.55	1832.66	1853.58
FBgn0026320	Tom	5.85997	4.19324	1.56367	2.68166	0.00732578	0.066687	0.955796	0.849203	0	0.889354	21.9867	10.4788
FBgn0015380	drl	41.0485	0.94167	0.351172	2.68151	0.00732914	0.066687	26.7623	34.8173	22.6608	51.5825	45.2667	65.2011
FBgn0262035	CG42846	179.993	1.08256	0.404019	2.67947	0.00737383	0.067036	82.1984	70.4838	193.977	292.598	192.707	247.997
FBgn0000071	Ama	138.182	-1.76707	0.660272	-2.67628	0.00744439	0.0676194	63.0825	444.133	133.246	33.7955	58.2001	96.6374
FBgn0026374	Rhp	2371.62	-0.39506	0.147645	-2.67574	0.00745652	0.0676289	3092	2514.49	2478.19	2281.19	1920.6	1943.23
FBgn0034289	CG10910	60684.5	-0.37483	0.140099	-2.67547	0.00746242	0.0676289	76465.6	59266.7	69840.7	57209.5	48661.7	52662.7
FBgn0030271	CG15202	92.7085	-0.81632	0.305127	-2.67534	0.0074653	0.0676289	138.59	132.476	83.3918	56.9187	63.3734	81.5014
FBgn0035770	pst	2932.51	-0.373923	0.139789	-2.6749	0.00747508	0.0676289	3507.77	3100.44	3321.17	2235.84	2912.59	2517.23
FBgn0261597	RpS26	27364.3	0.236211	0.0883099	2.6748	0.0074774	0.0676289	24439.7	26821.2	24126.5	30146.4	29423.4	29228.7
FBti0019295	S{}1208	3.13176	4.21054	1.57482	2.67365	0.00750299	NA	0.955796	0	0	8.00419	5.17334	4.65722
FBgn0034733	CG4752	2800.12	0.807466	0.302091	2.67292	0.0075194	0.0679508	2782.32	1144.73	2182.69	4061.68	3347.15	3282.18
FBgn0036302	sowah	1524.08	-0.291104	0.108932	-2.67233	0.00753257	0.0680117	1689.85	1747.66	1593.51	1293.12	1346.36	1474.01
FBgn0085224	CG34195	95.1046	0.67462	0.252578	2.67093	0.00756408	0.0682379	92.7122	61.9918	65.2632	114.727	124.16	111.773
FBgn0085256	CG34227	1799.48	-1.78162	0.667427	-2.66939	0.00759889	0.0684573	2818.64	2831.24	2714.77	1414.07	776.001	242.176
FBgn0005533	RpS17	18299.4	0.226966	0.085029	2.66928	0.00760134	0.0684573	16608.9	17856.2	16123.6	19926	19764.7	19517.3
FBgn0031542	CG15414	254.08	0.962788	0.360782	2.66862	0.00761642	0.0684878	117.563	146.912	252.895	444.677	222.454	339.977
FBgn0030597	Eo	427.352	-0.778134	0.291593	-2.66856	0.00761767	0.0684878	482.677	614.823	523.012	359.299	184.947	399.357
FBgn0028422	GluRIID	173.136	0.597031	0.223796	2.66775	0.00763607	0.0685537	106.093	139.269	167.69	201.883	222.454	201.425
FBgn0029827	CG6048	325.849	-0.562436	0.210834	-2.66767	0.00763795	0.0685537	302.987	417.808	444.152	232.121	259.96	298.062
FBgn0035982	CG4461	7.18203	-2.95555	1.10807	-2.6673	0.00764644	0.0685717	12.4253	14.4364	11.7836	4.44677	0	0
FBgn0286783	Etf-QO	2363.08	0.393517	0.147575	2.66655	0.00766344	0.0686318	2122.82	1699.25	2306.87	2756.11	2688.84	2604.55
FBgn0010612	ATPsynG	7716.91	0.588314	0.220637	2.66643	0.00766611	0.0686318	7290.81	4362.35	6841.76	8975.36	10558.8	8272.39
FBgn0034736	gas	393.736	-0.415749	0.155949	-2.66592	0.00767775	0.0686779	465.472	422.054	461.374	289.929	355.667	367.921
FBgn0288846	unc-45	575.453	-0.406797	0.152663	-2.66468	0.00770625	0.0688746	712.068	680.211	575.585	497.149	540.614	447.093
FBgn0032429	CG5446	1490.25	-0.339251	0.127443	-2.66199	0.00776803	0.0693573	1621.98	1844.47	1526.43	1232.64	1315.32	1400.66
FBgn0040805	CG12355	77.636	1.30481	0.490206	2.66176	0.00777337	0.0693573	64.0383	16.1348	54.386	136.071	112.52	82.6657
FBgn0037102	CRIF	1021.81	0.349679	0.131445	2.66027	0.00780781	0.0695818	860.216	965.543	869.269	1148.16	1258.41	1029.25
FBgn0036332	Cul6	171.786	-0.464794	0.174728	-2.6601	0.00781168	0.0695818	199.761	197.864	199.415	130.735	142.267	160.674
FBgn0036839	SmydA-2	75.3675	0.792288	0.297961	2.65903	0.00783662	0.0697296	52.5688	49.2538	63.4503	90.7141	122.867	73.3513
FBgn0033589	CG13227	94.1135	-0.963225	0.362275	-2.65882	0.00784145	0.0697296	133.811	141.817	98.8012	94.2715	40.0934	55.8867
FBgn0039203	CG13618	23.5097	1.41856	0.5337	2.65797	0.00786128	0.0698472	7.64636	18.6825	11.7836	29.3487	49.1467	24.4504
FBgn0032433	Oatp33Ea	1042.73	-0.720148	0.27133	-2.65414	0.00795098	0.070585	1636.32	951.107	1307.08	969.396	560.014	832.479
FBgn0034753	CG2852	54896.8	0.319345	0.120486	2.65047	0.00803788	0.0712966	45815.1	54988.4	45732.3	57620.4	62554.7	62669.9
FBgn0030853	ND-24	3198.11	0.416858	0.15731	2.64992	0.00805113	0.0713256	2900.84	2301.34	3015.7	3671.25	4031.33	3268.21
FBgn0000276	CecA1	26.9257	-2.72383	1.02795	-2.64977	0.00805463	0.0713256	21.0275	33.1189	86.1111	2.66806	0	18.6289
FBgn0051997	CG31997	4808.81	-0.347777	0.131272	-2.64927	0.00806652	0.0713711	5022.71	6095.58	5037.05	3992.31	4571.94	4133.29
FBgn0040285	Scamp	2669.6	-0.311892	0.117778	-2.64813	0.0080939	0.071495	2826.29	3027.41	3017.52	2322.99	2179.27	2644.14
FBgn0030837	CG8661	19.0402	-1.59456	0.602149	-2.64812	0.00809403	0.071495	15.2927	38.2141	32.6316	12.451	5.17334	10.4788
FBgn0051370	CG31370	375.878	-0.392072	0.148078	-2.64774	0.00810323	0.0715166	378.495	469.609	431.462	321.057	318.16	336.484
FBgn0040964	CG18661	24.8965	1.73026	0.653575	2.64738	0.00811171	0.0715318	6.69057	19.5317	8.1579	21.3445	28.4534	65.2011
FBgn0085446	CG34417	10239.3	0.336166	0.127035	2.64625	0.00813905	0.0717131	8963.45	9947.56	8243.1	10979.1	12562.2	10740.7
FBgn0031908	CG5177	7984.23	0.402715	0.152244	2.6452	0.00816438	0.0718662	5834.18	7669.15	7126.38	8341.25	10111.3	8823.11
FBgn0036877	CG9452	552.876	0.748489	0.282987	2.64496	0.00817001	0.0718662	495.102	254.761	488.567	756.84	565.187	756.799
FBgn0001230	Hsp68	642.681	-0.619282	0.234283	-2.64331	0.00820997	0.0721268	587.814	969.789	777.72	535.391	575.534	409.836
FBgn0000395	cv-2	675.705	-0.815859	0.308694	-2.64293	0.00821911	0.0721268	914.696	1133.69	537.515	594.978	514.747	358.606
FBgn0267156	lncRNA:CR45596	45.2534	-0.803596	0.304062	-2.64287	0.00822057	0.0721268	58.3035	56.8966	57.1053	28.4593	32.3334	38.4221
FBgn0261986	RASSF8	621.307	-0.354588	0.134181	-2.64261	0.0082269	0.0721268	700.598	761.735	629.064	527.387	531.561	577.496
FBgn0038878	CG3301	901.347	-0.399547	0.151231	-2.64196	0.00824273	0.0722058	1050.42	929.028	1098.6	876.903	677.708	775.428
FBgn0004654	Pgd	2984.8	-0.22943	0.0868616	-2.64133	0.00825804	0.0722668	3227.72	3320.38	3115.41	2644.05	2798.78	2802.48
FBgn0040206	krz	1311.37	-0.371028	0.140493	-2.6409	0.00826861	0.0722668	1675.51	1420.72	1342.43	1245.1	1099.33	1085.13
FBgn0026369	Sara	2033.31	-0.276918	0.10486	-2.64084	0.00827019	0.0722668	2366.55	2066.96	2249.77	1771.59	1837.83	1907.13
FBgn0052473	CG32473	12760.6	-0.907786	0.344006	-2.63887	0.00831835	0.0726277	23574.7	8731.5	17638.3	11272.6	6964.61	8381.84
FBgn0038135	CG8773	2525.01	-0.637694	0.241708	-2.63828	0.00833275	0.072675	3696.06	2105.17	3421.78	1986.82	1659.35	2280.88
FBgn0038474	mRpS11	770.333	0.398158	0.150927	2.63809	0.0083375	0.072675	691.04	693.799	609.123	904.473	972.588	750.977
FBgn0031081	Nep3	1067.31	-0.410006	0.155448	-2.63757	0.00835017	0.0726752	1062.84	1381.65	1208.28	834.214	902.748	1014.11
FBgn0000046	Act87E	36096.2	0.559306	0.212057	2.63753	0.00835126	0.0726752	24255.2	25726.6	37574.4	39063.1	50603	39354.7
FBgn0015801	Reg-5	1882.89	-0.651317	0.247002	-2.63689	0.00836708	0.0727301	1943.13	3197.25	1762.11	1583.05	1517.08	1294.71
FBgn0033598	Cpr47Eb	2209.87	0.514362	0.195077	2.63671	0.00837131	0.0727301	1464.28	2004.97	1989.62	2237.62	3113.06	2449.7
FBgn0050460	CG30460	811.69	0.351325	0.133402	2.63359	0.00844873	0.0733425	757.946	635.204	747.807	963.171	919.561	846.45
FBgn0264439	lncRNA:CR43857	6.99734	-2.79858	1.06316	-2.63233	0.00848024	0.0734969	16.2485	16.9841	3.62573	2.66806	1.29334	1.16431
FBgn0025697	santa-maria	11.0741	2.50806	0.952796	2.63232	0.00848041	0.0734969	3.82318	4.24601	1.81287	5.33613	11.64	39.5864
FBgn0039678	Obp99a	44.8275	1.51096	0.574534	2.62989	0.00854135	0.0739431	15.2927	11.8888	42.6024	57.808	98.2935	43.0793
FBgn0261854	aPKC	1373.36	-0.251932	0.095808	-2.62955	0.00854978	0.0739431	1508.25	1492.9	1478.39	1257.55	1188.57	1314.5
FBgn0038734	Acsx4	549.025	-0.343534	0.13065	-2.62942	0.00855318	0.0739431	634.648	580.855	628.158	510.489	435.854	504.144
FBgn0265413	CG44325	2482.31	0.262085	0.0996843	2.62915	0.00855985	0.0739431	2234.65	2376.07	2160.94	2704.53	2849.22	2568.46
FBgn0030932	Ggt-1	1944.6	0.475889	0.181105	2.62769	0.00859663	0.0742003	1665.95	1486.95	1727.66	2150.46	1858.52	2778.03
FBgn0262656	Myc	598.933	-0.443639	0.168862	-2.62723	0.0086083	0.0742405	807.647	607.18	655.351	460.685	557.427	505.309
FBgn0260748	CG5004	2068.61	-0.337445	0.128493	-2.62617	0.00863525	0.0744122	2216.49	2623.19	2088.42	1830.29	1782.22	1871.04
FBgn0010215	alpha-Cat	3067.01	-0.211586	0.0805863	-2.62558	0.00865015	0.0744536	3294.63	3328.03	3253.19	2931.31	2770.32	2824.61
FBgn0030680	CG8944	455.819	-0.320864	0.122214	-2.62542	0.00865413	0.0744536	504.66	529.053	484.942	408.214	420.334	387.714
FBgn0030257	SmydA-4	139.785	0.779252	0.296945	2.62423	0.00868453	0.0746545	80.2868	101.055	126.901	156.526	235.387	138.552
FBgn0025352	Mtpbeta	4360.63	0.212336	0.0809653	2.62256	0.00872716	0.0748647	3870.02	4099.95	4150.56	4682.45	4712.91	4647.91
FBgn0051687	CG31687	100.945	-0.558559	0.212986	-2.62252	0.00872823	0.0748647	107.049	124.833	128.713	80.9312	81.4801	82.6657
FBgn0039835	mRpL32	390.619	0.510368	0.194623	2.62234	0.00873288	0.0748647	363.202	300.618	302.749	458.907	544.494	373.742
FBgn0035420	hob	525.159	-0.404274	0.154175	-2.62217	0.00873729	0.0748647	641.339	506.125	648.1	468.69	438.441	448.258
FBgn0051121	CG31121	536.095	-0.515779	0.196745	-2.62157	0.00875268	0.074936	680.526	730.314	482.222	458.017	412.574	452.915
FBgn0028695	Rpn1	7422.04	-0.431607	0.164658	-2.62124	0.00876099	0.0749464	8008.61	10336.5	7226.08	5924.88	6541.69	6494.5
FBgn0026721	fat-spondin	131.7	1.4908	0.569023	2.61992	0.008795	0.075145	26.7623	36.5157	144.123	217.002	200.467	165.331
FBgn0035203	Acat2	801.182	0.39824	0.152012	2.61979	0.0087984	0.075145	751.255	595.291	727.866	948.052	966.121	818.507
FBgn0035432	ZnT63C	1763.07	-0.39433	0.150588	-2.61859	0.00882929	0.075348	1749.11	2297.94	1960.61	1537.69	1389.04	1644
FBgn0035859	CG13678	34.0922	1.00121	0.382498	2.61755	0.00885633	0.0754807	21.0275	23.7777	23.5673	51.5825	31.04	53.5581
FBgn0023023	CRMP	380.349	0.492388	0.188118	2.61744	0.0088591	0.0754807	277.181	365.157	304.561	376.197	497.934	461.065
FBgn0035335	mRpL23	606.277	0.520201	0.198841	2.61617	0.00889222	0.0756632	622.223	411.014	461.374	700.811	790.228	652.011
FBgn0283536	Vha13	77618.5	0.315435	0.120585	2.61588	0.00889976	0.0756632	75483	64851.1	67165.8	83893.7	94388.9	79928.4
FBgn0038834	RpS30	20618.1	0.253323	0.0968437	2.6158	0.00890197	0.0756632	18517.6	20110.8	17808.7	22538	23303.3	21430.2
FBgn0260753	Pdfr	1472.56	0.339677	0.129936	2.61418	0.0089442	0.0759611	1351.49	1323.91	1223.68	1582.16	1853.35	1500.79
FBgn0085423	GramD1B	1703.23	-0.281983	0.10788	-2.61385	0.00895292	0.0759741	1768.22	1890.33	1947.02	1427.41	1619.26	1567.16
FBgn0263655	CG43646	10.1993	-2.39027	0.914875	-2.61267	0.00898372	0.0761745	23.8949	22.0793	5.4386	2.66806	1.29334	5.82153
FBgn0039006	Cyp6d4	269.5	-0.52592	0.201331	-2.61221	0.00899585	0.0762162	358.423	262.404	332.661	195.658	254.787	213.068
FBgn0032222	Cox10	1537.71	0.526139	0.201536	2.61064	0.00903732	0.0765064	1471.93	927.329	1382.31	1843.63	1936.12	1664.96
FBgn0036820	Grx1	1813.12	0.257536	0.0987025	2.60922	0.00907499	0.0767638	1587.58	1689.91	1676.9	1897.88	1928.36	2098.08
FBgn0261599	RpS29	32030.1	0.283793	0.108777	2.60894	0.00908232	0.0767645	28823	31548.7	26298.3	36452.9	34737.7	34320.2
FBgn0028663	VhaM9.7-b	27244.1	0.424031	0.162592	2.60794	0.00910877	0.0769074	26730.7	18678.2	24398.5	31656.6	32692.9	29307.9
FBgn0017429	CG5989	707.274	0.296731	0.113788	2.60776	0.00911376	0.0769074	644.206	599.537	660.79	788.857	810.921	739.334
FBgn0038507	CG5863	8.68607	4.75936	1.82539	2.60731	0.0091256	0.0769459	1.91159	0	0	34.6848	15.52	0
FBgn0039313	CG11892	5904.43	0.748194	0.287322	2.60402	0.00921367	0.0776266	3776.35	5400.93	4042.69	5648.29	5713.95	10844.3
FBgn0034588	CG9394	6.89178	-4.08438	1.56938	-2.60254	0.00925354	0.0779005	0.955796	28.8729	9.06433	0	1.29334	1.16431
FBgn0052279	Drsl2	177.207	-5.63909	2.16784	-2.60125	0.00928851	0.0781328	98.4469	561.323	382.515	0	0	20.9575
FBgn0032782	Rab9	758.394	0.472356	0.181928	2.59639	0.00942092	0.0791836	732.139	567.267	606.404	856.448	1035.96	752.142
FBti0059668	Cr1a{}1607	33.2586	0.982358	0.378404	2.59606	0.00943004	0.0791974	15.2927	28.0237	23.5673	45.3571	46.5601	40.7507
FBgn0015568	alpha-Est1	573.275	-0.512067	0.19738	-2.59432	0.00947778	0.0795352	712.068	557.926	753.246	528.276	382.827	505.309
FBti0019286	Juan{}1190	2.38461	-4.55775	1.75702	-2.59403	0.00948595	NA	2.86739	5.09522	6.34503	0	0	0
FBgn0031534	Snx1	1914.98	-0.324173	0.124977	-2.59386	0.00949064	0.07958	1888.65	2248.69	2250.67	1737.8	1590.8	1773.24
FBgn0050466	CG30466	94.9342	0.556715	0.214664	2.59343	0.00950242	0.0796157	73.5963	82.3727	74.3275	112.948	121.573	104.788
FBgn0000723	FER	2199.42	-0.348938	0.134666	-2.59113	0.00956605	0.0800296	2245.16	2824.45	2322.28	1899.66	1866.28	2038.7
FBgn0028988	Spn42Dd	588.244	0.449088	0.173319	2.5911	0.00956695	0.0800296	447.312	581.704	463.187	735.496	712.628	589.139
FBgn0040212	Gnpat	560.694	-0.487925	0.18833	-2.5908	0.00957534	0.0800365	800.957	590.196	573.772	518.494	448.787	431.958
FBgn0050493	Coq9	558.819	0.527658	0.203814	2.58892	0.00962764	0.0804101	512.306	347.324	513.948	676.799	720.388	582.153
FBgn0034075	Asph	1533.78	0.472254	0.182443	2.58851	0.00963934	0.0804444	1114.46	1536.21	1202.84	1505.68	1950.35	1893.16
FBgn0000150	awd	11273.9	0.277039	0.107044	2.58807	0.00965145	0.0804665	10607.4	9911.04	10065.9	12584.4	13258	11216.9
FBgn0039112	SdhD	3820.24	0.522324	0.201849	2.58769	0.00966207	0.0804665	3607.17	2265.67	3536	4539.26	4738.78	4234.58
FBgn0052040	CG32040	51.7422	-1.31351	0.507618	-2.5876	0.0096648	0.0804665	76.4636	107.849	37.1638	36.4635	36.2134	16.3003
FBgn0038234	mRpL11	313.193	0.372794	0.144243	2.58449	0.0097523	0.0811311	293.429	251.364	274.649	367.303	358.254	334.156
FBgn0001122	Galphao	1323.68	-0.35183	0.13619	-2.58337	0.00978408	0.0813316	1408.84	1699.25	1344.24	1135.71	1142.01	1212.04
FBgn0040475	SH3PX1	2035.33	-0.242692	0.0939666	-2.58275	0.00980172	0.0814143	2270.01	2238.5	2111.08	1921.89	1779.63	1890.83
FBgn0004838	Hrb27C	13378.4	-0.240641	0.0932126	-2.58164	0.00983325	0.0816121	13941.2	14473	15059.5	11686.1	12079.7	13030.9
FBgn0038924	CG6028	5400.14	0.358119	0.138775	2.58057	0.0098638	0.0818015	4794.27	4025.22	5380.59	5939.11	6176.97	6084.66
FBgn0028956	mthl3	2974.55	-0.288091	0.111715	-2.57881	0.00991412	0.0821545	2981.13	3447.76	3382.81	2771.23	2748.34	2516.07
FBgn0023129	aay	874.787	0.532352	0.20646	2.57847	0.0099238	0.0821703	723.537	692.949	730.585	1339.37	823.854	938.431
FBgn0000173	ben	6541.18	-0.310027	0.120286	-2.57741	0.00995428	0.0823582	6546.24	7890.79	7285.91	5542.46	5704.9	6276.77
FBgn0031732	CG11149	222.17	-0.589425	0.228732	-2.57692	0.0099684	0.0824106	285.783	207.205	308.187	174.313	152.614	204.918
FBgn0040056	CG17698	1267.46	0.359676	0.139659	2.57539	0.0100127	0.082662	1115.41	1148.97	1065.97	1439.86	1605.03	1229.51
FBgn0034073	CG8414	259.981	-0.440572	0.171074	-2.57533	0.0100144	0.082662	315.413	321.848	260.146	209.888	241.854	210.739
FBgn0032694	MESR3	915.541	-0.44443	0.172595	-2.57498	0.0100245	0.0826802	878.376	1162.56	1123.98	670.573	814.801	842.958
FBgn0035290	dsb	21.1679	-1.2951	0.503074	-2.57438	0.0100419	0.0827596	23.8949	30.5713	36.2573	17.7871	10.3467	8.15014
FBgn0031088	CG15322	133.236	-0.567836	0.2206	-2.57405	0.0100517	0.082776	177.778	170.69	128.713	105.833	115.107	101.295
FBgn0001189	hfw	1487.13	-0.436575	0.169674	-2.57302	0.0100816	0.0829575	1817.92	1377.41	1937.05	1342.92	1156.24	1291.22
FBgn0040099	lectin-28C	100.073	-1.42884	0.555505	-2.57215	0.0101069	0.0830462	75.5078	75.579	286.433	39.1316	62.0801	61.7082
FBgn0029723	Proc-R	348.68	0.466298	0.18129	2.57211	0.0101081	0.0830462	247.551	324.395	305.468	374.418	463.014	377.235
FBti0215098	1360{}6319	2.36553	-4.54771	1.76817	-2.57199	0.0101116	NA	2.86739	6.79362	4.53216	0	0	0
FBgn0033814	Qsox1	1248.51	-0.276994	0.107712	-2.57162	0.0101224	0.0830995	1410.75	1283.99	1410.41	1185.51	1130.37	1070
FBgn0033640	CG13198	9.90264	-1.66787	0.649297	-2.56874	0.010207	0.083713	15.2927	14.4364	15.4094	4.44677	5.17334	4.65722
FBgn0020640	Lcp65Ae	5.24458	3.4092	1.32729	2.56853	0.010213	0.083713	0	0	2.7193	12.451	11.64	4.65722
FBgn0020880	CG7179	510.923	-0.944744	0.367936	-2.56769	0.0102379	0.0838527	751.255	919.686	347.164	439.341	248.32	359.771
FBgn0002579	RpL36	16702.9	0.274563	0.106955	2.56709	0.0102555	0.083932	14987.8	16484.7	13882	18488.8	18779.2	17595
FBgn0028990	Spn27A	2048.85	-0.381418	0.148597	-2.56679	0.0102644	0.08394	2085.55	2721.69	2147.34	1887.21	1765.4	1685.92
FBgn0039064	CG4467	7.97179	-2.4517	0.95546	-2.56599	0.0102883	0.0840319	24.8507	7.64282	8.1579	3.55742	1.29334	2.32861
FBgn0041156	exex	3.5909	-4.10052	1.59814	-2.56581	0.0102935	NA	2.86739	11.0396	6.34503	0	1.29334	0
FBgn0030672	CG9281	2752.18	-0.240613	0.0937861	-2.56555	0.0103014	0.0840319	3033.69	2959.47	2952.25	2692.08	2457.34	2418.26
FBgn0016697	Prosalpha5	4447.15	-0.370628	0.144464	-2.56554	0.0103016	0.0840319	5079.1	5598.79	4366.29	3498.72	4216.27	3923.71
FBgn0038922	Idh3b	5325.61	0.492787	0.192099	2.56527	0.0103095	0.0840319	4806.7	3384.07	5084.18	6623.02	6633.52	5422.17
FBgn0035444	CG12012	1047.33	-0.437303	0.170484	-2.56507	0.0103154	0.0840319	1152.69	1369.76	1091.35	793.304	829.028	1047.88
FBgn0052103	SCaMC	3050.95	-0.412589	0.160893	-2.56438	0.0103361	0.0841309	3683.64	3468.99	3302.14	3141.2	2475.44	2234.3
FBgn0053170	CG33170	968.771	0.346649	0.135192	2.56413	0.0103434	0.0841309	853.525	809.29	894.649	974.732	1220.91	1059.52
FBgn0015773	NetA	705.302	-0.285077	0.111292	-2.56152	0.0104214	0.0847	776.106	739.655	807.632	608.318	660.894	639.204
FBgn0030027	CG1632	619.379	0.438309	0.171156	2.56087	0.0104411	0.0847946	566.787	438.189	573.772	770.181	739.788	627.561
FBgn0036112	CG14147	20.6914	-1.17994	0.460907	-2.56005	0.0104659	0.0849307	27.7181	34.8173	23.5673	13.3403	14.2267	10.4788
FBgn0030040	CG15347	4052.45	-0.421907	0.164831	-2.55963	0.0104782	0.084966	5150.78	3683.84	5088.71	3652.58	3393.71	3345.05
FBgn0037551	Arl8	1369.59	-0.272604	0.106645	-2.55619	0.0105826	0.0857465	1500.6	1588.01	1406.78	1211.3	1207.97	1302.86
FBgn0032805	CG10337	287.098	-0.576192	0.225461	-2.55561	0.0106002	0.0857914	294.385	427.149	310	267.696	228.92	194.439
FBgn0028952	Kebab	23.0747	-1.36015	0.53225	-2.55547	0.0106043	0.0857914	19.1159	47.5553	32.6316	9.7829	14.2267	15.136
FBgn0031277	CG13947	21.3632	-1.31296	0.514096	-2.55392	0.0106517	0.0861084	34.4086	19.5317	37.1638	9.7829	16.8134	10.4788
FBgn0025879	Timp	298.522	0.752052	0.294596	2.55283	0.0106853	0.0863142	144.325	225.039	297.31	313.053	453.961	357.442
FBgn0284084	wg	451.845	-0.394362	0.154775	-2.54797	0.0108353	0.0874002	487.456	590.196	462.281	407.324	373.774	390.042
FBgn0002905	PolQ	147.817	-0.634873	0.249171	-2.54794	0.0108362	0.0874002	224.612	180.031	135.059	120.063	117.693	109.445
FBgn0262476	CG43066	75.9991	0.657297	0.258227	2.54542	0.0109146	0.0879649	68.8173	55.1982	53.4795	106.723	87.9468	83.83
FBgn0266000	CG44774	744.906	-0.345381	0.135731	-2.54459	0.0109405	0.0880774	742.653	921.385	835.731	626.105	688.054	655.504
FBgn0028325	Pdha	8315.09	0.465873	0.183132	2.54392	0.0109616	0.0880774	7944.57	5515.57	7492.58	10055	10551	8331.77
FBgn0037696	GstZ1	990.658	0.266814	0.104896	2.5436	0.0109716	0.0880774	865.951	926.48	904.62	1067.23	1144.6	1035.07
FBgn0030984	tgy	78.2633	-0.800706	0.314796	-2.54358	0.0109724	0.0880774	109.916	80.6742	108.772	72.0377	38.8001	59.3796
FBgn0037378	PSMG1	1093.96	-0.492803	0.193752	-2.54348	0.0109754	0.0880774	1168.94	1618.58	1048.74	864.452	958.361	904.666
FBti0019969	1360{}747	11.0386	1.83551	0.72168	2.54338	0.0109785	0.0880774	4.77898	1.69841	8.1579	22.2339	14.2267	15.136
FBgn0031734	CG11147	754.956	-0.378784	0.149024	-2.54177	0.0110294	0.0883669	878.376	936.67	744.181	594.089	690.641	685.776
FBgn0265631	CG44438	5.79373	-3.25272	1.27974	-2.54171	0.0110312	0.0883669	2.86739	6.79362	21.7544	0.889354	1.29334	1.16431
FBgn0010516	wal	6149.35	0.296205	0.116558	2.54127	0.0110449	0.0883846	5289.37	5070.59	6200.91	6741.31	6857.26	6736.67
FBgn0010590	Prosbeta1	4556.84	-0.398192	0.1567	-2.54111	0.0110502	0.0883846	5028.44	6152.47	4363.57	3833.12	4115.39	3848.03
FBgn0037329	POLDIP2	705.36	0.269019	0.106013	2.53761	0.0111613	0.0892057	637.516	639.45	642.661	792.415	788.934	731.184
FBgn0005640	Eip63E	2493.93	-0.274185	0.10811	-2.53615	0.0112078	0.0895099	2975.39	2541.66	2673.98	2230.5	2206.43	2335.6
FBgn0034576	ND-B14.7	3012.35	0.39528	0.155928	2.53502	0.0112441	0.089732	2765.12	2150.18	2891.52	3392.89	3702.82	3171.57
FBgn0033594	CG13226	9.43486	-2.43712	0.962702	-2.53154	0.0113562	0.0905589	12.4253	18.6825	17.2222	7.11483	0	1.16431
FBti0020190	McClintock{}1079	18.8785	1.53626	0.606938	2.53116	0.0113687	0.0905899	12.4253	5.09522	11.7836	41.7996	25.8667	16.3003
FBgn0032884	Pomp	3173.44	-0.361605	0.14294	-2.52976	0.011414	0.0908829	3504.9	4127.97	3073.71	2736.54	2877.67	2719.82
FBgn0051126	CG31126	309.54	0.371832	0.147034	2.52888	0.0114426	0.0910417	281.004	264.951	262.866	326.393	386.707	335.32
FBgn0283479	Alp1	49.2815	1.51149	0.598053	2.52735	0.0114928	0.0913726	7.64636	40.7617	28.0994	67.5909	107.347	44.2436
FBgn0016013	Faa	217.067	0.551183	0.218141	2.52673	0.011513	0.0914311	136.679	201.261	189.444	224.117	281.947	268.955
FBgn0034483	CG16894	2.23222	-4.46278	1.7664	-2.52648	0.0115211	NA	3.82318	5.94442	3.62573	0	0	0
FBgn0286516	aqz	7624.24	-0.345149	0.136614	-2.52646	0.011522	0.0914311	7824.14	9146.76	8626.52	7452.79	5866.57	6828.65
FBgn0036996	mag	6.27906	-4.06824	1.61034	-2.52633	0.0115261	0.0914311	6.69057	28.0237	0.906433	0.889354	0	1.16431
FBgn0037709	CG8199	2057.14	0.552622	0.218777	2.52596	0.0115382	0.0914585	1775.87	1190.58	2037.66	2582.68	2589.26	2166.77
FBgn0042132	CG18809	593.608	0.362115	0.14344	2.52451	0.0115861	0.0917698	496.058	489.99	571.959	656.343	737.201	610.096
FBgn0264894	CG44085	4521.6	0.292553	0.115899	2.52421	0.0115959	0.0917783	3687.46	4504.17	4001.9	5028.41	5094.45	4813.24
FBgn0028538	Sec71	1788.17	-0.412166	0.163454	-2.5216	0.0116822	0.0922947	2288.17	1654.25	2183.6	1499.45	1453.71	1649.82
FBgn0040382	CG5273	15833.7	0.257007	0.101928	2.52146	0.0116868	0.0922947	14613.2	14032.2	14638	18854.3	16535.3	16329.4
FBgn0266636	asRNA:CR45143	30.567	0.907679	0.359983	2.52145	0.0116873	0.0922947	19.1159	24.6269	19.9415	39.1316	37.5067	43.0793
FBgn0038660	Sgsh	272.92	-0.475656	0.188717	-2.52047	0.0117198	0.0924417	323.059	294.673	333.567	184.986	239.267	261.969
FBgn0262880	CG43235	15.4923	-1.76423	0.700057	-2.52012	0.0117316	0.0924417	22.9391	38.2141	10.8772	8.89354	3.88001	8.15014
FBgn0035600	Cyt-c1	9083.33	0.577291	0.229097	2.51986	0.0117402	0.0924417	8583.04	4983.97	8302.93	11124	11951.7	9554.29
FBgn0083968	CG34132	780.824	0.483695	0.191955	2.51984	0.0117408	0.0924417	726.405	527.355	699.766	916.924	1043.72	770.771
FBgn0054038	CG34038	235.478	0.510491	0.202743	2.51792	0.0118051	0.0928158	228.435	171.539	183.099	291.708	305.227	232.861
FBgn0029594	Coa8	583.455	0.317625	0.126147	2.51789	0.0118059	0.0928158	546.715	510.371	502.164	689.25	659.601	592.632
FBgn0024920	Ts	174.279	0.407045	0.161873	2.5146	0.0119168	0.0936182	148.148	149.46	152.281	207.22	195.294	193.275
FBgn0036240	CG6928	138.31	-0.539864	0.215028	-2.51067	0.0120503	0.0945719	134.767	174.087	183.099	119.173	103.467	115.266
FBgn0030151	CG1354	2143.63	0.26458	0.105399	2.51026	0.0120642	0.0945719	2004.3	1775.68	2063.04	2309.65	2364.22	2344.91
FBgn0010303	hep	1227.07	-0.260055	0.103598	-2.51024	0.012065	0.0945719	1361.05	1356.18	1293.48	1044.99	1134.25	1172.46
FBgn0086608	CG34112	233.398	-0.70537	0.281112	-2.50921	0.0121002	0.0947772	188.292	355.816	323.597	163.641	162.96	206.082
FBgn0261800	LanB1	5861.5	0.343692	0.13699	2.50889	0.0121111	0.0947929	5188.06	4814.98	5496.61	6687.05	7308.64	5673.66
FBgn0036448	mop	3770.52	-0.390975	0.155874	-2.50829	0.0121318	0.0948847	4315.42	4833.66	3685.56	3084.28	3012.18	3692.01
FBgn0265469	CG44362	2.40798	-4.56966	1.82226	-2.50769	0.0121524	NA	6.69057	5.94442	1.81287	0	0	0
FBgn0266410	CG45050	8177.4	-0.452171	0.18035	-2.50718	0.0121697	0.0951108	7884.36	11578.9	8882.14	6843.58	6236.46	7639.01
FBgn0053124	CG33124	45.2694	0.964225	0.384644	2.5068	0.012183	0.0951168	41.0992	18.6825	32.6316	68.4803	59.4934	51.2295
FBgn0053181	CG33181	1325.87	-0.687549	0.274291	-2.50664	0.0121885	0.0951168	1498.69	2285.2	1123.07	836.882	1135.55	1075.82
FBgn0051469	Argp	114.556	-0.555275	0.221873	-2.50267	0.012326	0.096062	152.927	128.23	128.713	106.723	89.2401	81.5014
FBgn0030600	hiw	384.061	-0.604277	0.24146	-2.5026	0.0123285	0.096062	433.931	404.22	552.018	282.815	236.68	394.7
FBgn0036667	kud	551.664	0.316072	0.126309	2.50236	0.0123368	0.096062	507.527	466.212	501.257	641.224	633.734	560.031
FBgn0025815	Mcm6	192.309	0.416385	0.166453	2.50151	0.0123664	0.0961948	151.971	173.237	168.597	208.998	214.694	236.354
FBgn0033836	CG18278	123.813	-0.575718	0.230173	-2.50124	0.012376	0.0961948	181.601	129.079	134.152	98.7183	95.7068	103.623
FBgn0030089	AP-1gamma	2878.95	-0.22026	0.0880658	-2.50109	0.0123812	0.0961948	3231.54	2954.38	3109.07	2624.48	2644.87	2709.34
FBgn0042105	CG18748	269.583	-0.565468	0.226217	-2.49967	0.012431	0.0965115	395.699	260.705	310	246.351	182.36	222.382
FBgn0032663	CG15153	17.0105	1.29247	0.517272	2.49862	0.0124678	0.0967257	11.4695	10.1904	8.1579	32.0168	18.1067	22.1218
FBgn0026323	Tak1	2023.01	-0.220896	0.0884248	-2.49812	0.0124854	0.0967605	2119.95	2176.51	2237.08	1899.66	1797.74	1907.13
FBgn0032669	CG15155	4810.98	0.663067	0.265471	2.4977	0.0125003	0.0967605	3468.58	4537.29	3167.98	6683.5	3804.99	7203.56
FBgn0052255	Gr64f	8.40545	-2.17548	0.87104	-2.49756	0.0125051	0.0967605	14.3369	10.1904	17.2222	6.22548	1.29334	1.16431
FBgn0021764	sdk	627.231	-0.269162	0.107774	-2.49746	0.0125088	0.0967605	675.747	689.553	690.702	559.404	594.934	553.045
FBgn0287184	FASN3	37.2277	1.14835	0.459973	2.49656	0.0125404	0.0969343	35.3644	17.8333	16.3158	40.0209	43.9734	69.8584
FBgn0011710	Septin1	2351.75	-0.360554	0.144438	-2.49625	0.0125516	0.0969494	2462.13	3047.79	2421.99	1993.04	1936.12	2249.44
FBgn0010441	pll	563.674	-0.340383	0.136439	-2.49475	0.0126044	0.0972868	633.692	655.584	601.872	543.395	441.027	506.473
FBgn0035688	fmt	1547.66	-0.246514	0.0988475	-2.49389	0.0126353	0.0974542	1730.95	1721.33	1585.35	1366.05	1465.35	1416.96
FBgn0032771	CG17349	2.3573	-4.54307	1.82224	-2.49312	0.0126625	NA	1.91159	6.79362	5.4386	0	0	0
FBgn0051658	Nnf1b	49.246	-0.814731	0.326859	-2.49261	0.0126808	0.0977333	63.0825	75.579	49.8538	36.4635	29.7467	40.7507
FBgn0260960	Baldspot	3326.68	-0.298531	0.119809	-2.49172	0.0127125	0.0979068	3865.24	3356.9	3788.89	3241.7	2765.15	2942.2
FBgn0029911	CG14435	1018.26	-0.380659	0.152815	-2.49098	0.0127393	0.0979847	1059.02	1303.53	1092.25	824.431	829.028	1001.3
FBgn0264296	CG43774	24.149	-3.05014	1.2245	-2.49092	0.0127412	0.0979847	9.55796	115.492	4.53216	11.5616	2.58667	1.16431
FBgn0031080	CG12655	929.2	-0.866112	0.3479	-2.48954	0.0127907	0.0982944	1066.67	1886.93	646.287	656.343	698.401	620.575
FBgn0031661	Gmd	778.688	-0.277139	0.111471	-2.4862	0.0129117	0.0990035	904.183	800.798	854.766	688.36	700.988	723.034
FBgn0021856	l(2)k14505	858.507	0.250237	0.100659	2.48599	0.012919	0.0990035	792.354	796.552	763.217	919.592	970.001	909.323
FBgn0000052	Pfas	426.774	-0.435682	0.175267	-2.48582	0.0129252	0.0990035	426.285	518.014	526.638	311.274	368.6	409.836
FBgn0036108	Cpr67Fa1	11.9648	1.98749	0.799581	2.48567	0.0129308	0.0990035	6.69057	6.79362	0.906433	16.0084	29.7467	11.6431
FBgn0027793	CG14787	118.223	0.961005	0.386652	2.48545	0.0129388	0.0990035	54.4803	59.4442	126.901	157.416	118.987	192.11
FBgn0040069	vanin-like	8573.74	-0.567426	0.2283	-2.48544	0.0129391	0.0990035	10961.1	8367.19	11388.4	8062.89	4912.09	7750.78
FBgn0053506	CG33506	636.044	0.430925	0.173506	2.48364	0.0130048	0.0993992	583.035	453.474	589.181	769.291	790.228	631.054
FBgn0285949	RpL31	18250.9	0.261015	0.105102	2.48344	0.0130121	0.0993992	15452.3	18232.4	16127.3	19528.4	20420.5	19744.3
FBgn0004611	Plc21C	1140.88	0.308132	0.124084	2.48325	0.013019	0.0993992	1001.67	951.956	1104.04	1199.74	1373.52	1214.37
FBgn0051935	Rab3GAP1	503.297	-0.498474	0.20087	-2.48157	0.0130803	0.0997169	537.157	737.108	494.006	426.89	376.36	448.258
FBgn0029093	cathD	19490.9	-0.459956	0.185354	-2.4815	0.013083	0.0997169	20085.1	28369.3	19260.8	15666	15460.5	18103.8
FBgn0283437	PPO1	252.286	0.986561	0.397592	2.48134	0.0130889	0.0997169	99.4027	115.492	292.778	330.84	349.2	326.006
FBgn0267913	asRNA:CR46194	153.382	-0.48585	0.195839	-2.48087	0.0131062	0.0997767	204.54	171.539	161.345	136.071	128.04	118.759
FBgn0023507	D2hgdh	6691.28	0.581344	0.234436	2.47976	0.0131471	0.099995	5849.47	3604.87	6629.65	8737.02	7256.9	8069.8
FBgn0261574	kug	1053.48	-0.39839	0.160669	-2.47958	0.0131538	0.099995	1210.99	1361.27	1020.64	850.223	1012.68	865.079
FBgn0020617	Rx	4.283	-3.54214	1.42981	-2.47735	0.0132361	NA	4.77898	11.8888	7.25146	1.77871	0	0
FBgn0283535	Vha26	112366	0.333221	0.134559	2.47639	0.0132717	0.100819	105417	84830.2	108093	126572	131213	118070
FBgn0031057	Ubqn	3721.43	-0.207523	0.0838171	-2.4759	0.0132901	0.100887	4175.87	3863.87	3926.67	3479.15	3462.26	3420.73
FBgn0262483	Rbp	22.0677	-1.21019	0.489068	-2.47449	0.0133427	0.101213	28.6739	40.7617	22.6608	9.7829	14.2267	16.3003
FBgn0029718	mRpL30	897.192	0.302064	0.122093	2.47406	0.0133589	0.101264	843.967	788.06	778.626	997.855	1073.47	901.173
FBgn0013681	mt:ND3	7659.86	0.570457	0.230813	2.47152	0.0134541	0.101912	7330.95	4082.97	7081.05	8761.03	9345.64	9357.53
FBgn0035429	CG12017	224.522	0.77468	0.313494	2.47112	0.0134691	0.101953	220.789	158.801	116.93	206.33	366.014	278.269
FBgn0036510	SCCRO	780.565	0.249076	0.100817	2.47056	0.01349	0.102038	698.687	718.425	722.427	840.44	875.588	827.822
FBgn0083956	CG34120	241.457	0.600244	0.24306	2.46953	0.0135289	0.102202	216.966	164.745	193.977	288.151	366.014	218.89
FBgn0004867	RpS2	24954.4	0.202308	0.0819233	2.46948	0.013531	0.102202	22624.6	23508.5	23490.2	27691.8	26968.6	25442.4
FBgn0003060	CG9757	169.098	2.47433	1.00248	2.46822	0.0135788	0.10249	9.55796	107	38.0702	279.257	113.813	466.887
FBgn0243516	Vrp1	1483.6	-0.263459	0.106767	-2.4676	0.0136022	0.102556	1555.08	1649.15	1650.61	1263.77	1333.43	1449.56
FBgn0036271	Pbgs	623.139	0.397247	0.160993	2.46748	0.0136069	0.102556	552.45	451.776	609.123	657.233	747.548	720.705
FBgn0264895	RapGAP1	832.695	-0.281703	0.114221	-2.46631	0.0136515	0.102686	884.111	926.48	931.813	809.312	742.374	702.076
FBgn0002891	PolZ1	236.188	-0.531258	0.215414	-2.46622	0.0136546	0.102686	327.838	265.8	243.83	197.437	225.04	157.181
FBgn0265852	lncRNA:CR44641	113.57	0.712068	0.288733	2.46619	0.0136561	0.102686	82.1984	88.3171	87.924	136.071	98.2935	188.618
FBgn0011769	Fdx1	264.255	0.372453	0.151038	2.46596	0.0136646	0.102686	223.656	247.118	219.357	276.589	309.107	309.705
FBgn0023519	mRpL16	788.772	0.322307	0.130713	2.46575	0.0136727	0.102686	742.653	705.687	655.351	933.822	909.215	785.907
FBgn0011211	blw	71137	0.627618	0.254595	2.46516	0.0136952	0.102782	66834	35579.9	65295.8	88807.4	95942.2	74363.1
FBgn0014877	Roe1	1187.81	0.413868	0.167968	2.46396	0.0137411	0.102946	1141.22	878.925	1036.05	1426.52	1493.8	1150.33
FBgn0036264	CG11529	45.1655	-1.40811	0.571495	-2.4639	0.0137436	0.102946	55.4361	113.793	27.193	17.7871	32.3334	24.4504
FBgn0037684	Srr	276.688	-0.835839	0.339266	-2.46367	0.0137524	0.102946	457.826	259.007	348.07	232.121	115.107	247.997
FBgn0011706	rpr	219.661	0.694445	0.281885	2.46357	0.0137559	0.102946	223.656	164.745	115.117	281.925	307.814	224.711
FBgn0028341	Ptpmeg2	2191.28	-0.370253	0.150336	-2.46283	0.0137845	0.103086	2223.18	2898.33	2290.56	1820.51	1850.76	2064.31
FBgn0053481	dpr7	33.659	1.00186	0.40685	2.46248	0.0137979	0.103114	16.2485	28.8729	21.7544	33.7955	46.5601	54.7224
FBgn0250843	Prosalpha6	6486.53	-0.40227	0.16343	-2.46142	0.013839	0.103348	6880.77	8957.39	6316.03	5305	5879.5	5580.52
FBgn0034223	Tes	362.067	-0.415417	0.168925	-2.45918	0.0139255	0.103912	431.064	439.887	369.825	276.589	298.76	356.278
FBgn0035413	CG14958	648.055	0.865944	0.352194	2.45872	0.0139435	0.103912	530.467	237.777	610.029	1085.9	690.641	733.513
FBgn0051675	CG31675	78.8651	0.668085	0.271722	2.4587	0.0139439	0.103912	54.4803	77.2774	50.7602	98.7183	103.467	88.4873
FBgn0039705	Atg16	746.628	0.262175	0.106669	2.45784	0.0139774	0.104088	665.234	699.743	672.573	852.891	805.748	783.578
FBgn0004907	14-3-3zeta	24288	0.222885	0.09071	2.45712	0.0140057	0.104189	22135.3	21994.3	23116.8	26233.3	27651.5	24597.1
FBgn0011280	Obp19d	6.79717	-5.06116	2.05991	-2.45699	0.0140107	0.104189	3.82318	35.6665	0	0	1.29334	0
FBgn0036381	CG8745	4630.73	-0.443466	0.18052	-2.45661	0.0140257	0.104227	4579.22	5095.22	6336.87	4054.57	3305.76	4412.72
FBgn0085261	CG34232	730.831	-0.785258	0.319786	-2.45557	0.0140661	0.104454	688.173	1442.8	643.567	498.928	509.574	601.946
FBgn0034894	sigmar	556.553	-0.704091	0.286788	-2.45509	0.0140848	0.10452	581.124	1000.36	487.661	425.111	371.187	473.873
FBgn0015288	RpL22	6449.33	0.409986	0.167027	2.45461	0.0141036	0.104586	4797.14	6288.35	5530.15	6484.28	8579.98	7016.11
FBgn0030584	Grx5	1266.92	0.249209	0.10154	2.45429	0.0141164	0.104607	1172.76	1139.63	1160.23	1354.49	1469.23	1305.19
FBgn0046763	peg	645.515	-0.449086	0.18307	-2.45309	0.0141636	0.104884	623.179	906.948	705.205	568.297	566.481	502.98
FBgn0262559	Mdh2	13458	0.503415	0.205263	2.45254	0.0141852	0.104911	12387.1	7974.01	13039.9	16641.6	16047.7	14657.4
FBgn0029836	CG5928	10.7261	1.76169	0.718326	2.45249	0.014187	0.104911	8.60216	3.39681	2.7193	16.0084	21.9867	11.6431
FBgn0000477	DNaseII	1003.65	0.367434	0.149914	2.45097	0.0142471	0.105255	878.376	785.512	967.164	1261.1	1006.21	1123.56
FBgn0029134	Prosbeta5	5510.27	-0.378176	0.154307	-2.45081	0.0142535	0.105255	5902.04	7379.57	5402.34	4445.88	4985.81	4945.97
FBgn0029176	eEF1gamma	34300.9	0.1968	0.080332	2.44983	0.0142923	0.105459	32447.3	30376	33072.1	36870	36873	36166.8
FBgn0026602	Adk3	914.898	-0.680196	0.277675	-2.44961	0.0143011	0.105459	854.481	1460.63	1064.15	543.395	625.974	940.759
FBgn0265877	CG44666	1.94844	4.5587	1.86174	2.44862	0.0143404	NA	0	0	0	4.44677	2.58667	4.65722
FBgn0038938	CG7084	2382.47	0.743528	0.30367	2.44847	0.0143464	0.105659	2143.85	1104.81	2097.49	3547.63	2075.8	3325.26
FBgn0037445	CG9727	855.362	-0.267966	0.109444	-2.44843	0.0143482	0.105659	920.431	951.956	930.907	747.947	744.961	835.972
FBgn0037664	CG8420	221.064	-1.28334	0.524363	-2.44744	0.0143876	0.105876	166.308	614.823	158.626	93.3822	126.747	166.496
FBgn0041188	Atx2	1390.23	-0.289451	0.118295	-2.44686	0.0144107	0.105973	1483.39	1687.37	1415.85	1207.74	1290.75	1256.29
FBgn0033502	CG12910	272.3	-0.447558	0.182991	-2.44579	0.0144536	0.106214	303.943	275.991	362.573	233.011	252.2	206.082
FBgn0263391	hts	7173.44	0.310051	0.126793	2.44534	0.0144715	0.106271	6727.84	5845.06	6644.15	8224.75	8537.3	7061.52
FBgn0032246	Wdfy2	3543.86	-0.260501	0.106585	-2.44407	0.0145224	0.106572	4166.31	3691.48	3732.69	3361.76	3026.4	3284.51
FBgn0003942	RpS27A	30530.2	0.261545	0.107029	2.44369	0.0145381	0.106575	25653.6	29815.5	27840.2	31237.7	34737.7	33896.4
FBgn0033608	CG13220	1613.45	0.500183	0.204694	2.44356	0.014543	0.106575	1578.97	969.789	1461.17	1881.87	2009.84	1779.06
FBti0062003	INE-1{}3942	11.9574	-1.59335	0.652448	-2.44211	0.0146018	0.106864	21.9833	13.5872	18.1287	3.55742	5.17334	9.31445
FBgn0033912	RpS23	24767.5	0.234214	0.0959073	2.44208	0.0146027	0.106864	21450.9	24366.2	22465.9	26195	27875.2	26251.6
FBgn0263132	Cht6	624.922	-0.468087	0.191846	-2.43991	0.0146907	0.107434	720.67	796.552	660.79	648.339	442.321	480.858
FBgn0037001	ND-39	7605.46	0.462521	0.189597	2.4395	0.0147077	0.107456	7019.36	4812.43	7358.42	8782.37	9522.83	8137.33
FBgn0040364	CG11378	1531.73	-0.293705	0.120404	-2.43934	0.014714	0.107456	1837.99	1531.11	1693.22	1397.18	1301.1	1429.77
FBgn0035517	CG1265	708.76	0.359507	0.147527	2.43688	0.0148146	0.10807	686.261	558.775	617.281	757.73	888.521	743.991
FBgn0034184	CG9646	1010.05	-0.291512	0.119647	-2.43643	0.014833	0.10807	1142.18	1148.12	1044.21	852.891	882.054	990.824
FBgn0030692	mRpS30	1764.52	0.452071	0.185553	2.43634	0.0148367	0.10807	1555.08	1216.91	1699.56	2245.62	2168.92	1701.05
FBgn0085736	CG40472	228.629	1.06725	0.438123	2.43596	0.0148524	0.10807	254.242	69.6346	119.649	347.738	345.32	235.19
FBgn0027795	CG14785	73.4698	0.708332	0.290789	2.43589	0.0148551	0.10807	52.5688	49.2538	66.1696	112.948	73.7201	86.1586
FBgn0266431	CG45061	124.62	0.827036	0.339535	2.43579	0.0148593	0.10807	116.607	91.7139	61.6374	202.773	165.547	109.445
FBgn0039102	SPE	34.294	1.31361	0.539614	2.43435	0.0149185	0.108426	16.2485	13.5872	29.0059	36.4635	80.1868	30.272
FBgn0004397	Vinc	4265.73	0.278059	0.11424	2.434	0.0149332	0.108458	3726.65	4139.86	3700.97	4825.64	4945.71	4255.54
FBgn0031091	Phf7	66.6845	0.651241	0.267681	2.4329	0.0149785	0.108712	50.6572	49.2538	56.1988	90.7141	65.9601	87.3229
FBgn0024321	NK7.1	314.429	-0.396813	0.163145	-2.43227	0.0150047	0.108828	322.103	340.53	409.708	280.147	276.774	257.312
FBgn0266592	lncRNA:CR45117	2.72871	4.01424	1.65101	2.43138	0.0150414	NA	0	0.849203	0	7.11483	2.58667	5.82153
FBgn0017418	ari-1	1218.7	-0.235149	0.0967208	-2.43121	0.0150485	0.109071	1266.43	1313.72	1372.34	1088.57	1139.43	1131.71
FBgn0031976	CG7367	4.70026	2.7571	1.13431	2.43063	0.0150725	0.10917	0.955796	1.69841	0.906433	3.55742	12.9334	8.15014
FBgn0028381	Decay	2153.73	-0.28966	0.119191	-2.43021	0.01509	0.109222	2277.66	2503.45	2326.81	1924.56	1761.52	2128.35
FBgn0032453	CG6180	4702.76	0.319189	0.131373	2.42964	0.0151137	0.109319	4387.1	3572.6	4594.71	5241.85	5272.93	5147.4
FBgn0026376	Rgl	783.459	-0.346456	0.142628	-2.42909	0.0151369	0.109411	849.702	873.829	908.246	686.581	598.814	783.578
FBgn0083981	RunxA	58.7618	1.07306	0.441889	2.42835	0.0151677	0.109414	17.2043	38.2141	58.0117	80.0419	89.2401	69.8584
FBgn0003042	Pc	152.14	-0.414511	0.170725	-2.42795	0.0151846	0.109414	168.22	176.634	176.754	131.624	128.04	131.567
FBgn0024352	Stip1	2856.65	-0.266709	0.109857	-2.42778	0.0151916	0.109414	3107.29	3181.11	3073.71	2840.6	2374.56	2562.64
FBgn0020269	mspo	184.663	0.568762	0.234276	2.42774	0.015193	0.109414	119.474	150.309	175.848	209.888	263.84	188.618
FBgn0039637	Ctl2	1696.57	-0.310055	0.127733	-2.42736	0.0152091	0.109414	1769.18	2022.8	1841.87	1428.3	1427.84	1689.41
FBgn0038869	Smyd5	258.642	-0.362782	0.149456	-2.42735	0.0152094	0.109414	301.076	298.07	274.649	242.794	219.867	215.397
FBgn0030668	CG8128	615.165	0.668186	0.275278	2.42731	0.0152111	0.109414	562.008	304.015	560.176	870.678	786.348	607.768
FBgn0002174	CG5504	1062.24	0.333089	0.137237	2.4271	0.0152199	0.109414	1015.05	853.449	952.661	1253.1	1245.48	1053.7
FBgn0034989	CG3356	1364.96	-0.249007	0.102636	-2.42612	0.0152613	0.109637	1465.23	1538.76	1444.85	1316.24	1173.05	1251.63
FBgn0031639	mRpS2	540.021	0.327461	0.135005	2.42554	0.0152858	0.109738	506.572	437.339	493.1	601.203	645.374	556.538
FBgn0031918	CG6055	286.301	1.08381	0.447177	2.42366	0.0153649	0.110231	212.187	73.8806	264.678	387.758	517.334	261.969
FBgn0004396	CrebA	1159.2	-0.407964	0.168362	-2.42314	0.015387	0.1103	1377.3	1507.33	1080.47	904.473	1030.79	1054.86
FBgn0038981	CG5346	2892.43	-0.283414	0.116974	-2.42289	0.0153977	0.1103	3374.91	3128.46	3025.67	2876.17	2449.58	2499.76
FBgn0267515	28SrRNA-Psi:CR45855	2395.79	-1.11066	0.458438	-2.4227	0.0154057	0.1103	1649.7	2765	5410.5	1984.15	1824.9	740.499
FBgn0035977	PGRP-LF	256.86	-0.586751	0.242305	-2.42154	0.0154547	0.110576	346.954	358.364	220.263	228.564	203.054	183.96
FBgn0262975	cnc	5640.94	-0.350508	0.144778	-2.42101	0.0154776	0.110665	5712.79	7444.96	5810.24	4854.98	4799.57	5223.08
FBgn0037975	CG3397	101.829	-0.981185	0.405417	-2.42018	0.0155126	0.11084	102.27	102.754	200.322	52.4719	53.0267	100.13
FBgn0015282	Rpt2	5423.79	-0.379538	0.156952	-2.41818	0.0155982	0.111377	5645.88	7283.61	5468.51	4284.91	5011.67	4848.17
FBgn0032216	Usp14	4416.73	-0.449011	0.185761	-2.41714	0.0156429	0.111621	4886.03	6282.4	4126.08	3359.09	4008.05	3838.72
FBgn0029117	Surf1	438.043	0.285761	0.118263	2.41633	0.0156779	0.111685	402.39	403.371	378.889	490.034	478.534	475.037
FBgn0022338	dnk	518.975	0.330976	0.136978	2.41627	0.0156804	0.111685	485.544	459.419	434.181	593.199	623.387	518.116
FBgn0035791	CG8539	289.109	-0.382847	0.15845	-2.4162	0.0156835	0.111685	301.076	351.57	329.942	277.479	240.56	234.025
FBgn0031660	mRpL28	1921.04	0.25997	0.107752	2.41267	0.0158359	0.112661	1819.83	1621.98	1803.8	2127.34	2184.44	1968.84
FBgn0039087	Ugt303B2	37.333	-0.998002	0.413674	-2.41254	0.015842	0.112661	55.4361	30.5713	63.4503	26.6806	24.5734	23.2861
FBgn0039635	Pdhb	6843.61	0.450769	0.186935	2.41136	0.0158931	0.112949	6522.35	4382.73	6444.74	8254.1	8278.64	7179.11
FBgn0050373	CG30373	447.366	0.340722	0.141333	2.41077	0.0159191	0.113023	378.495	395.728	409.708	503.374	550.961	445.929
FBgn0034063	CG8389	914.394	0.670944	0.278327	2.41063	0.0159249	0.113023	724.493	645.394	746.901	1035.21	734.614	1599.76
FBgn0003416	sl	415.978	-0.417316	0.173157	-2.41005	0.0159504	0.113128	521.864	398.276	506.696	324.614	354.374	390.042
FBgn0035428	CG14960	70.1637	-1.26408	0.524871	-2.40837	0.0160241	0.113518	168.22	58.595	70.7018	53.3613	49.1467	20.9575
FBgn0030086	CCT2	4135.44	-0.249062	0.103418	-2.4083	0.0160269	0.113518	4402.39	4696.94	4376.26	4034.11	3808.87	3494.08
FBgn0002593	RpLP1	39360.5	0.288438	0.11982	2.40727	0.0160724	0.113765	33549.4	40152.8	32613.5	42233.7	43829.8	43783.7
FBgn0029720	CG3009	1652.58	0.568067	0.236077	2.40627	0.0161161	0.113998	1420.31	923.083	1650.61	1836.52	2281.44	1803.51
FBgn0011554	etaTry	392.494	-0.721051	0.299692	-2.40598	0.0161293	0.114015	658.543	343.078	465	331.729	210.814	345.799
FBgn0035325	CG13806	89.8385	1.34547	0.559339	2.40547	0.0161516	0.114074	57.3477	16.9841	77.9532	87.1567	97.0001	202.589
FBgn0032704	Jwa	4175.39	-0.198716	0.082616	-2.4053	0.0161592	0.114074	4640.39	4289.32	4457.84	3844.68	3892.94	3927.2
FBgn0086356	tum	73.2757	0.584432	0.243007	2.405	0.0161724	0.114091	59.2593	53.4998	63.4503	95.1609	87.9468	80.3371
FBgn0002121	l(2)gl	4708.83	-0.257662	0.107181	-2.40398	0.0162175	0.114264	5364.88	4921.13	5096.87	3984.31	4654.71	4231.09
FBgn0002638	Rcc1	711.339	0.32845	0.136642	2.40372	0.0162291	0.114264	682.438	559.625	650.819	827.099	812.214	735.841
FBgn0035358	CG14949	3925.18	-0.64027	0.266367	-2.40372	0.0162293	0.114264	6337.88	4690.15	3319.36	3761.08	2994.07	2448.54
FBgn0052364	tut	61.8832	-1.01398	0.422201	-2.40165	0.0163213	0.114835	46.834	123.984	77.0468	33.7955	46.5601	43.0793
FBgn0003517	sta	34548.6	0.188948	0.0786828	2.40139	0.0163331	0.114842	32047.8	33336.3	31485	38051.9	36571.6	35798.9
FBgn0259735	mtgo	748.49	-0.374749	0.156085	-2.40093	0.0163537	0.11491	800.957	937.52	795.848	576.302	636.321	743.991
FBgn0034009	CG8155	460.627	-0.325032	0.135408	-2.4004	0.0163773	0.115	496.058	493.387	548.392	425.111	371.187	429.629
FBgn0283521	lola	4048.79	0.286647	0.119456	2.3996	0.0164129	0.115173	3979.93	3246.5	3718.19	4612.19	4482.7	4253.21
FBgn0033729	Cpr49Af	107.63	0.624417	0.260555	2.39649	0.0165529	0.116079	75.5078	86.6187	92.4562	161.862	128.04	101.295
FBgn0033808	CG4627	213.539	0.563167	0.235205	2.39437	0.0166492	0.116676	209.319	139.269	168.597	250.798	301.347	211.904
FBti0019568	copia{}49	7.68998	-2.16707	0.905256	-2.39387	0.0166715	0.116707	8.60216	8.49203	20.848	4.44677	2.58667	1.16431
FBgn0039932	fuss	11.3546	-1.81533	0.758353	-2.39379	0.0166755	0.116707	10.5138	13.5872	29.0059	6.22548	6.46668	2.32861
FBgn0004198	ct	489.35	0.579333	0.242064	2.3933	0.0166975	0.116783	414.815	293.824	469.532	691.028	459.134	607.768
FBgn0033028	hrm	1048.75	-0.246754	0.103119	-2.39292	0.016715	0.116829	1120.19	1098.87	1196.49	996.966	953.188	926.788
FBgn0033174	CG11125	92.56	-0.980357	0.409798	-2.39229	0.0167435	0.116951	173.955	132.476	62.5439	72.0377	49.1467	65.2011
FBgn0033184	mEFTu2	617.585	0.374004	0.156565	2.38881	0.0169029	0.117986	590.682	456.022	568.333	755.062	676.414	658.997
FBgn0000711	flw	1091.4	-0.276978	0.116025	-2.38724	0.0169756	0.118362	1214.82	1111.61	1261.75	986.294	926.028	1047.88
FBgn0024921	Tnpo	1981.74	-0.268065	0.112296	-2.38713	0.0169805	0.118362	2079.81	2117.06	2298.71	1722.68	1714.96	1957.2
FBgn0017566	ND-75	9016.35	0.506994	0.212405	2.38692	0.0169903	0.118362	8666.2	5276.1	8402.63	10720.3	11434.4	9598.54
FBgn0051201	GluRIIE	251.012	0.46823	0.196271	2.38563	0.0170498	0.118698	175.866	212.301	242.924	254.355	303.934	316.691
FBgn0265836	CG44625	1723.47	-1.60986	0.674909	-2.3853	0.0170652	0.118727	1483.39	5041.72	1263.57	600.314	844.548	1107.25
FBgn0026576	Pisd	549.868	0.37979	0.159263	2.38467	0.0170943	0.118851	468.34	422.903	542.953	661.68	647.961	555.374
FBgn0036369	CG10089	67.88	-0.894438	0.37529	-2.38333	0.017157	0.119209	62.1267	126.531	76.1404	53.3613	53.0267	36.0935
FBgn0035132	mthl10	1669.97	-0.577287	0.242246	-2.38306	0.0171694	0.119217	1591.4	2718.3	1689.59	1406.07	1126.49	1487.98
FBgn0038145	Droj2	5188.14	-0.21655	0.0909001	-2.38228	0.0172058	0.119345	5825.57	5638.71	5267.28	4971.49	4710.33	4715.44
FBgn0004687	Mlc-c	6957.31	-0.267847	0.11244	-2.38214	0.0172125	0.119345	7568.94	8191.41	7042.98	6071.62	6067.03	6801.88
FBgn0014427	CG11899	519.119	-0.804359	0.33769	-2.38194	0.0172216	0.119345	462.605	1034.33	483.129	315.721	366.014	452.915
FBgn0034429	AANATL4	1635.43	-0.763562	0.320919	-2.3793	0.0173455	0.120124	2832.98	1742.56	1600.76	1505.68	734.614	1396
FBgn0063491	GstE9	1220.35	-0.595994	0.250579	-2.37847	0.0173847	0.120275	1714.7	1033.48	1658.77	1047.66	1120.03	747.484
FBgn0039350	jigr1	427.973	0.354648	0.149114	2.37836	0.0173899	0.120275	341.219	377.895	406.988	464.243	531.561	445.929
FBgn0004359	T48	95.196	0.51867	0.218127	2.37784	0.0174144	0.120365	73.5963	85.7695	75.2339	113.837	120.28	102.459
FBgn0029771	CG12730	721.357	-0.272897	0.114786	-2.37744	0.0174334	0.120418	808.603	813.536	745.994	666.126	680.294	613.589
FBgn0032135	GlcAT-S	999.962	0.418974	0.17639	2.37527	0.0175359	0.120927	781.841	746.449	1039.68	1256.66	1122.61	1052.53
FBgn0036155	CG6163	146.329	0.506204	0.21312	2.3752	0.0175393	0.120927	113.74	138.42	109.678	148.522	195.294	172.317
FBgn0265784	CrebB	1199.88	-0.27914	0.11753	-2.37506	0.017546	0.120927	1339.07	1419.02	1188.33	1082.34	1110.97	1059.52
FBgn0036688	Fit2	283.626	0.626	0.263588	2.37492	0.0175528	0.120927	235.126	148.61	285.526	341.512	378.947	312.034
FBgn0030114	CG17754	1663.67	-0.589014	0.248368	-2.37154	0.0177143	0.121936	1749.11	2666.5	1579.91	1178.39	1165.29	1642.84
FBgn0037781	Fancl	909.933	0.343275	0.144758	2.37137	0.0177224	0.121936	860.216	675.965	871.082	1040.54	1002.33	1009.45
FBgn0024897	b6	4.28393	4.68072	1.97469	2.37036	0.017771	NA	0	0.849203	0	6.22548	0	18.6289
FBgn0260632	dl	1243.05	-0.295014	0.124466	-2.37024	0.0177767	0.122177	1329.51	1480.16	1298.92	1133.04	1200.21	1016.44
FBgn0035464	PIG-B	435.226	0.395882	0.167037	2.37004	0.0177864	0.122177	390.92	321.848	416.053	547.842	452.667	482.023
FBgn0036588	CG13068	15.7984	1.69048	0.713341	2.3698	0.0177977	0.122177	7.64636	8.49203	6.34503	35.5742	29.7467	6.98584
FBgn0031636	CG12194	81.6192	-0.712961	0.300868	-2.36968	0.0178036	0.122177	97.4911	125.682	81.579	72.0377	46.5601	66.3654
FBgn0037207	Mes2	145.422	-0.591553	0.249707	-2.36899	0.0178367	0.122325	163.441	175.785	184.006	82.7099	128.04	138.552
FBgn0020641	Lcp65Ad	4.3703	3.10138	1.30929	2.36874	0.0178486	NA	0.955796	0.849203	0.906433	1.77871	7.76001	13.9717
FBgn0026089	CG14817	786.636	0.256486	0.108279	2.36874	0.0178486	0.122328	705.377	716.727	728.772	883.129	885.934	799.878
FBgn0039481	Cpr97Eb	2.55213	3.88606	1.64067	2.36859	0.0178562	NA	0	0	0.906433	4.44677	6.46668	3.49292
FBgn0036451	Helz	1266.96	-0.239078	0.100986	-2.36744	0.0179117	0.12268	1408.84	1292.49	1413.13	1121.48	1189.87	1175.95
FBgn0034253	CG10936	742.749	0.554018	0.234055	2.36704	0.0179309	0.122733	570.61	447.53	787.69	933.822	951.895	764.949
FBgn0036099	CG11811	959.661	0.327002	0.138198	2.36618	0.0179727	0.122939	751.255	836.465	966.258	1086.79	1090.28	1026.92
FBgn0030054	Caf1-180	330.519	0.310236	0.131183	2.36492	0.0180342	0.12328	290.562	293.824	300.936	371.75	380.24	345.799
RR50204_transposable_element	RR50204	11.629	-1.66142	0.703063	-2.36312	0.0181217	0.123799	14.3369	12.738	26.2866	8.00419	2.58667	5.82153
FBgn0040519	CG15219	4.0989	4.61461	1.95281	2.36306	0.0181246	NA	0	0	0.906433	13.3403	10.3467	0
FBgn0036162	Fum3	3.34315	3.33816	1.4128	2.3628	0.0181373	NA	0	0.849203	0.906433	3.55742	7.76001	6.98584
FBgn0015609	CadN	52.7347	-0.912312	0.386229	-2.3621	0.0181715	0.124059	50.6572	86.6187	68.8889	26.6806	32.3334	51.2295
FBgn0020644	Lcp65Ab1	1221.6	2.91315	1.23368	2.36135	0.0182087	0.124131	73.5963	155.404	629.971	220.56	3572.19	2677.9
FBgn0261856	CR42785	5.7662	-3.2472	1.37518	-2.36129	0.0182116	0.124131	0.955796	21.2301	9.06433	0.889354	1.29334	1.16431
FBgn0015572	alpha-Est4	613.789	-0.593022	0.251156	-2.36117	0.0182172	0.124131	782.797	613.124	819.415	506.932	337.56	622.904
FBgn0030747	CG4301	2708.74	-0.400023	0.16961	-2.35848	0.0183498	0.124953	3523.06	2503.45	3220.56	2552.45	2106.84	2346.08
FBgn0027610	Dic1	13579.2	0.579449	0.245802	2.35738	0.0184045	0.125203	10073.1	7570.64	15021.4	16851.5	16557.3	15401.4
FBgn0266347	nAChRalpha4	121.779	-0.521631	0.221287	-2.35726	0.0184102	0.125203	126.165	146.063	157.719	93.3822	117.693	89.6516
FBgn0085485	CG34456	91.1089	0.790245	0.335561	2.355	0.0185228	0.125888	78.3752	39.9125	82.4854	128.956	97.0001	119.924
FBgn0085265	CG34236	219.863	-0.653101	0.277404	-2.35433	0.0185563	0.125973	215.054	377.046	213.918	169.867	184.947	158.346
FBgn0032796	cyst	461.142	-0.306954	0.130386	-2.3542	0.0185624	0.125973	494.146	487.442	549.298	427.779	386.707	421.479
FBgn0053002	mRpL27	517.506	0.462037	0.196274	2.35403	0.0185709	0.125973	470.251	352.419	483.129	571.855	702.281	525.102
FBgn0267520	28SrRNA-Psi:CR45860	1907.73	-1.58201	0.672302	-2.35312	0.0186165	0.126201	825.807	3472.39	4281.99	845.776	1228.67	791.728
FBgn0038947	Sar1	5996.7	0.206484	0.0877852	2.35215	0.0186652	0.12645	5671.69	5369.51	5665.21	6742.19	6361.92	6169.66
FBgn0038034	Cyp9f3	206.345	-0.560527	0.238365	-2.35154	0.0186957	0.126575	246.595	208.904	281.901	138.739	150.027	211.904
FBgn0032420	CG6583	681.354	-0.272805	0.11606	-2.35055	0.0187458	0.126833	707.289	770.227	757.778	578.08	640.201	634.547
FBti0020414	1360{}Syt7[1502]	2.15352	-4.40466	1.87394	-2.35048	0.0187492	NA	6.69057	1.69841	4.53216	0	0	0
FBgn0031529	CG9662	496.133	-0.306377	0.130389	-2.34972	0.0187875	0.127035	523.776	569.815	552.924	455.349	402.227	472.708
FBgn0051547	NKCC	4749.33	0.340729	0.145033	2.34932	0.0188078	0.127091	4681.49	4414.16	3477.98	5466.86	5275.51	5180
FBgn0005659	Ets98B	964.355	-0.683171	0.290856	-2.34883	0.0188326	0.127177	1362.96	1469.12	733.304	773.738	873.001	574.003
FBgn0030686	mRpL3	1062.01	0.319447	0.136045	2.34809	0.0188698	0.127266	1029.39	842.409	963.538	1225.53	1237.72	1073.49
FBgn0010078	RpL23	20388.2	0.227033	0.0966968	2.34789	0.0188803	0.127266	18081.7	20183	18096	21683.3	22976.1	21309.1
FBgn0039929	CG11076	861.118	0.326268	0.13897	2.34776	0.0188869	0.127266	793.31	778.719	719.708	932.933	1085.11	856.929
FBgn0052195	CG32195	685.824	0.825546	0.351692	2.34736	0.0189072	0.127266	650.897	264.102	570.146	1166.83	682.881	780.085
FBgn0035434	Drsl5	4.79774	4.83606	2.06038	2.34717	0.0189165	0.127266	0	0.849203	0	0	23.28	4.65722
FBgn0243512	puc	1870.61	-0.552956	0.235598	-2.34703	0.0189238	0.127266	2462.13	2724.24	1487.46	1398.06	1575.28	1576.47
FBgn0015240	Hr96	664.562	-0.272827	0.11625	-2.34691	0.01893	0.127266	717.802	766.83	697.953	631.442	569.067	604.275
FBgn0032407	Pex19	2386.27	0.331374	0.141261	2.34583	0.0189849	0.127555	2266.19	1970.15	2103.83	2695.63	2981.14	2300.67
FBgn0033744	Dh44-R2	1865.69	0.263816	0.112551	2.34396	0.01908	0.128112	1732.86	1578.67	1776.61	2184.25	2011.14	1910.63
FBgn0028691	Rpn9	4520.72	-0.427971	0.182643	-2.34321	0.0191184	0.128288	4743.61	6471.77	4342.72	3523.62	4033.91	4008.71
FBgn0001148	gsb	2.23927	4.73464	2.02234	2.34117	0.0192233	NA	0	0	0	0.889354	9.05335	3.49292
FBgn0037935	CG6834	689.043	-0.3915	0.167226	-2.34115	0.0192246	0.128919	779.929	671.719	895.556	653.675	530.267	603.11
FBgn0259741	CG42395	33.6413	0.908919	0.388334	2.34056	0.019255	0.129042	28.6739	15.2856	26.2866	40.0209	42.6801	48.9008
FBgn0032857	CG10947	206.114	0.486534	0.207932	2.33987	0.0192907	0.129181	157.706	158.801	199.415	284.593	217.28	218.89
FBgn0033371	CNT1	8.96697	1.80776	0.772653	2.33968	0.0193002	0.129181	6.69057	2.54761	2.7193	10.6723	20.6934	10.4788
FBgn0264540	CG43919	2.38067	-4.55495	1.94816	-2.33808	0.0193831	NA	5.73477	7.64282	0.906433	0	0	0
FBgn0031360	CG31937	2210.41	0.381254	0.16316	2.33669	0.0194552	0.130136	2118.04	1619.43	2024.06	2759.67	2172.8	2568.46
FBti0060381	G6{}2320	3.1924	3.26688	1.39808	2.33669	0.0194553	NA	0.955796	0.849203	0	6.22548	6.46668	4.65722
FBgn0031247	CG11562	498.026	0.390397	0.167154	2.33555	0.0195146	0.130451	470.251	423.752	398.831	560.293	651.841	483.187
FBti0019484	1360{}1498	1.97646	-4.2827	1.83465	-2.33434	0.0195778	NA	4.77898	2.54761	4.53216	0	0	0
FBgn0001114	Glt	683.832	0.829991	0.355659	2.33367	0.0196129	0.131025	305.855	363.459	807.632	752.394	889.815	983.839
FBgn0033782	sug	1066.09	0.437386	0.187458	2.33325	0.0196353	0.131092	896.536	985.924	834.825	1189.07	989.401	1500.79
FBgn0086768	Pcmt	1407.07	0.212333	0.0911116	2.33047	0.0197812	0.131982	1342.89	1308.62	1259.94	1511.01	1479.58	1540.38
FBgn0262588	CG43125	23.8582	1.40917	0.604832	2.32985	0.0198139	0.132118	9.55796	5.94442	23.5673	24.0126	43.9734	36.0935
FBgn0058191	CG40191	2262.39	-0.347718	0.149274	-2.32939	0.0198383	0.132197	2405.74	2481.37	2712.05	1659.53	2154.7	2160.95
FBgn0038809	CG16953	2605.05	-0.315117	0.135365	-2.3279	0.0199174	0.13264	2789.97	3279.62	2596.02	2379.02	2153.4	2432.24
FBgn0035083	Tina-1	13444.4	0.351846	0.151165	2.32757	0.0199351	0.132675	11658.8	10097	13684.4	16258.3	13933.1	15034.7
FBgn0042083	Mccc2	1910.4	0.482606	0.207421	2.3267	0.0199812	0.132866	1674.55	1159.16	1947.92	2201.15	2374.56	2105.07
FBgn0033188	Drat	6960.57	-0.209125	0.0898918	-2.32641	0.0199964	0.132866	7216.26	7951.93	7223.36	6387.34	6607.65	6376.9
FBgn0033590	CG13217	423.928	-0.599597	0.257745	-2.32632	0.0200015	0.132866	511.351	657.283	364.386	403.767	305.227	301.555
FBgn0039086	Ugt303B1	189.631	-0.555807	0.238971	-2.32583	0.0200275	0.132956	240.86	170.69	265.585	141.407	142.267	176.975
FBgn0036488	CG6878	972.051	0.302078	0.129894	2.32557	0.0200415	0.132965	855.437	855.996	900.088	1079.68	1189.87	951.238
FBgn0051323	CG31323	166.175	-0.629111	0.270566	-2.32517	0.020063	0.133024	169.176	260.705	175.848	134.292	102.173	154.853
FBgn0040850	CG15210	1168.75	-0.464267	0.19977	-2.324	0.0201253	0.133354	1264.52	1666.14	1133.95	844.887	971.295	1131.71
FBgn0033408	CG8800	8.83335	-2.04965	0.882185	-2.32338	0.0201585	0.133415	9.55796	10.1904	22.6608	0.889354	3.88001	5.82153
FBgn0028693	Rpn12	3830.83	-0.396159	0.170511	-2.32336	0.0201598	0.133415	4093.67	5245.52	3720	2988.23	3612.28	3325.26
FBgn0035722	CG10075	235.298	0.447687	0.192757	2.32255	0.0202035	0.133621	216.01	158.801	222.983	279.257	259.96	274.776
FBgn0038063	Octbeta2R	40.8489	1.0776	0.464034	2.32225	0.0202197	0.133645	19.1159	20.3809	38.9766	34.6848	73.7201	58.2153
FBgn0032938	CG8671	1067.08	-0.301086	0.129828	-2.31911	0.020389	0.13468	1210.99	1084.43	1237.28	856.448	1006.21	1007.12
FBgn0030329	prtp	3174.41	-0.629871	0.271671	-2.31851	0.0204218	0.134812	2819.6	5541.9	3207.87	2321.21	2232.3	2923.57
FBgn0040349	CG3699	693.664	0.738202	0.318528	2.31754	0.0204742	0.134923	711.112	382.99	466.813	1230.87	698.401	671.805
FBgn0036887	CG9231	2107.85	0.465705	0.20095	2.31751	0.0204758	0.134923	2097.02	1306.92	1908.04	2415.49	2653.92	2265.74
FBgn0033337	CG8272	481.106	-0.349515	0.150816	-2.31749	0.0204768	0.134923	618.4	487.442	512.135	429.558	404.814	434.286
FBgn0044872	FucTC	145.489	-0.895544	0.386575	-2.31661	0.0205247	0.135154	247.551	115.492	205.76	148.522	77.6001	78.0085
FBgn0020497	emb	2108.16	-0.184912	0.0798299	-2.31633	0.0205404	0.135173	2233.69	2248.69	2247.05	1976.15	1947.76	1995.62
FBgn0037482	CG10055	310.907	-0.334008	0.144259	-2.31533	0.0205946	0.135446	354.6	357.514	327.222	253.466	278.067	294.569
FBgn0034943	Fmo-1	222.131	0.558105	0.241087	2.31496	0.0206154	0.135498	201.673	142.666	194.883	236.568	226.334	330.663
FBgn0266417	ringer	3247.55	0.198983	0.0859758	2.31441	0.0206454	0.135611	3105.38	3094.49	2871.58	3425.79	3488.12	3499.9
FBgn0013686	mt:lrRNA	3.50761e+06	0.38485	0.166372	2.31319	0.020712	0.135965	3.1057e+06	2.47334e+06	3.54854e+06	3.60113e+06	4.21991e+06	4.09706e+06
FBgn0030964	Pvf1	246.165	-0.432695	0.187131	-2.31226	0.0207635	0.136138	283.871	328.641	235.673	205.441	205.64	217.725
FBgn0085484	Pdxk	2406.45	0.383174	0.165715	2.31225	0.0207642	0.136138	2316.85	1804.56	2146.43	3086.95	2316.36	2767.56
FBgn0030272	CG15201	1757.21	-0.927212	0.40125	-2.31081	0.0208435	0.136573	1667.86	3879.16	1362.37	996.077	951.895	1685.92
FBgn0034577	cpa	3590.12	-0.286563	0.124043	-2.31018	0.0208781	0.136715	3923.54	4367.45	3544.15	3035.37	3371.72	3298.48
FBgn0030667	CG15599	2.86228	-3.78024	1.63644	-2.31005	0.0208855	NA	3.82318	3.39681	9.06433	0.889354	0	0
FBgn0032119	CG3769	1.7759	4.42328	1.91518	2.30959	0.020911	NA	0	0	0	4.44677	3.88001	2.32861
FBgn0032846	Pyroxd1	231.697	-0.398453	0.172594	-2.30861	0.0209651	0.1372	238.949	280.237	270.117	176.092	208.227	216.561
FBgn0038569	CG7218	604.929	-0.274878	0.119115	-2.30767	0.0210177	0.137459	621.267	703.14	661.696	524.719	558.721	560.031
FBgn0032373	Vha100-5	5711.85	-0.535813	0.232252	-2.30703	0.0210531	0.137606	7188.54	4944.06	8149.74	4882.55	3689.88	5416.35
FBgn0033902	eIF3m	5724.95	0.187792	0.0814215	2.30641	0.0210875	0.137746	5198.57	5338.94	5521.08	6051.17	5948.05	6291.91
FBti0020055	roo{}944	8.92071	-4.4469	1.92826	-2.30616	0.0211015	0.137752	0	49.2538	1.81287	0	1.29334	1.16431
FBgn0030433	mRpL49	621.781	0.330852	0.143486	2.30581	0.0211212	0.137796	587.814	540.093	524.825	731.049	744.961	601.946
FBgn0033972	Ciao1	916.532	-0.394508	0.171233	-2.30392	0.0212271	0.138361	915.652	1081.88	1123.98	652.786	845.841	879.051
FBgn0039719	CG15515	42.7661	4.3768	1.89985	2.30376	0.0212362	0.138361	0	0	11.7836	45.3571	108.64	90.8159
FBgn0030467	CG1764	305.041	0.386301	0.167697	2.30356	0.0212471	0.138361	259.976	239.475	294.591	379.754	347.907	308.541
FBgn0034400	CG15099	1712.62	-0.271999	0.118152	-2.3021	0.0213293	0.138788	1915.41	2029.59	1675.09	1512.79	1579.16	1563.66
FBgn0000536	eas	2716.84	0.339245	0.147374	2.30194	0.0213388	0.138788	2443.97	2007.51	2745.59	3085.17	3074.26	2944.53
FBgn0031264	CG11835	208.969	0.772965	0.336052	2.30013	0.0214407	0.139364	102.27	146.063	213.918	195.658	347.907	247.997
FBgn0038961	CG13850	748.906	0.433133	0.188547	2.29722	0.0216063	0.14035	682.438	535.847	693.421	832.436	1020.44	728.856
FBgn0036825	RpL26	18150.3	0.212749	0.0926203	2.297	0.0216188	0.14035	16196	17978.5	16268.7	19881.5	19807.4	18769.8
FBgn0051601	CG31601	7.84953	1.74486	0.760004	2.29586	0.0216839	0.140686	2.86739	3.39681	4.53216	9.7829	9.05335	17.4646
FBgn0037817	Cyp12e1	744.422	0.328367	0.143098	2.29471	0.0217499	0.141028	648.029	586.799	745.994	872.456	835.494	777.756
FBgn0031457	Snx21	456.27	-0.297736	0.129848	-2.29296	0.0218505	0.141593	523.776	498.482	486.755	384.201	399.641	444.765
FBgn0040060	yip7	4.57227	-2.86312	1.24901	-2.29232	0.0218871	0.141663	13.3811	2.54761	8.1579	0.889354	1.29334	1.16431
FBgn0003460	so	88.1051	0.64801	0.282693	2.29228	0.0218896	0.141663	55.4361	76.4282	73.4211	94.2715	137.094	91.9802
FBgn0033760	CG8785	1328.06	-0.734883	0.320619	-2.29207	0.0219014	0.141663	1600.96	2404.09	971.696	786.189	1134.25	1071.16
FBgn0003965	v	46.9649	1.71907	0.750178	2.29155	0.0219318	0.141773	3.82318	11.0396	50.7602	70.259	73.7201	72.187
FBgn0036949	CG7290	19.2513	-1.92332	0.839465	-2.29113	0.021956	0.141843	9.55796	33.1189	48.9474	9.7829	1.29334	12.8074
FBgn0004888	Scsalpha1	9635.68	0.283009	0.123575	2.29018	0.0220109	0.142111	9325.7	7849.18	8905.7	10393.9	11532.7	9806.95
FBgn0037638	CG8379	813.382	-0.256143	0.111863	-2.2898	0.0220332	0.142168	921.387	839.861	896.462	781.742	706.161	734.677
FBgn0036553	CG17027	2817.54	0.625056	0.273013	2.28947	0.0220519	0.142202	2234.65	2088.19	2326.81	2837.93	2403.02	5014.67
FBgn0032409	Ced-12	534.98	-0.315726	0.137919	-2.28921	0.0220671	0.142213	543.848	658.981	577.398	496.26	451.374	482.023
FBti0060734	1360{}2673	2.3824	3.77869	1.65241	2.28677	0.0222093	NA	0	0	0.906433	3.55742	5.17334	4.65722
FBgn0051002	Ugt35D1	2.90004	4.08715	1.78759	2.28641	0.0222305	NA	0	0	0.906433	3.55742	1.29334	11.6431
FBgn0036556	hzg	3278.56	-0.489826	0.214246	-2.28628	0.0222381	0.143082	3546	3200.64	4742.46	2340.78	2487.08	3354.37
FBgn0028689	Rpn6	5136.48	-0.396423	0.173396	-2.28624	0.0222405	0.143082	5211.95	7207.18	5093.25	4113.26	4480.11	4713.11
FBgn0034221	CG10764	41.5673	-1.04556	0.457369	-2.28602	0.0222529	0.143082	31.5413	80.6742	55.2924	20.4551	32.3334	29.1076
FBgn0031231	mRpL10	599.415	0.27929	0.122176	2.28597	0.0222559	0.143082	585.903	502.728	536.608	667.016	667.361	636.875
FBgn0051105	ppk22	117.324	-0.955924	0.418428	-2.28456	0.0223386	0.143526	123.298	246.269	94.269	55.14	91.8268	93.1445
FBgn0040208	Kat60	1036.6	-0.456466	0.199835	-2.28422	0.0223587	0.143568	1094.39	1528.56	974.415	848.444	834.201	939.595
FBgn0037715	CG9399	1891.37	0.51734	0.226563	2.28342	0.0224057	0.143782	1812.19	1052.16	1803.8	2337.22	2135.3	2207.52
FBgn0005696	PolA2	88.1188	0.501016	0.219471	2.28284	0.0224401	0.143916	72.6405	72.1822	74.3275	105.833	93.1201	110.609
FBgn0024285	Srp54	1335.1	0.202343	0.0887096	2.28096	0.0225506	0.14447	1214.82	1245.78	1264.47	1436.31	1401.98	1447.23
FBgn0032032	CG17294	174.418	0.420155	0.184205	2.28091	0.0225538	0.14447	155.795	135.023	157.719	222.339	182.36	193.275
FBgn0039348	Npl4	2094.42	-0.302686	0.132753	-2.28007	0.0226036	0.144701	2386.62	2557.8	1995.06	1848.08	1933.54	1845.42
FBgn0031037	CG14207	11773	0.314132	0.137803	2.27958	0.0226326	0.1448	9081.01	11761.5	10645.1	12040.1	13498.5	13611.9
FBgn0267726	CG46059	2.16998	-4.41477	1.93736	-2.27875	0.0226819	NA	8.60216	1.69841	2.7193	0	0	0
FBgn0262605	CG43131	21.2018	1.40408	0.616482	2.27756	0.0227526	0.145479	13.3811	16.9841	4.53216	31.1274	18.1067	43.0793
FBti0060361	invader1{}2300	17.1606	1.47096	0.64602	2.27696	0.0227886	0.145621	16.2485	7.64282	3.62573	33.7955	20.6934	20.9575
FBgn0263260	sel	551.402	0.347222	0.152534	2.27636	0.0228243	0.145761	415.771	495.085	544.766	615.433	650.548	586.81
FBgn0052476	mthl14	643.141	-0.381723	0.16773	-2.27582	0.0228568	0.145837	673.836	723.521	786.784	586.974	457.841	629.89
FBgn0052380	SMSr	578.935	-0.486154	0.213628	-2.27571	0.0228636	0.145837	689.129	835.615	502.164	505.153	451.374	490.173
FBgn0030510	CG12177	275.565	0.426635	0.18752	2.27515	0.022897	0.145961	221.745	208.904	275.556	353.074	283.24	310.87
FBgn0012042	AttA	53.8435	-2.01788	0.887487	-2.2737	0.022984	0.146428	101.314	23.7777	134.152	32.9061	29.7467	1.16431
FBgn0046225	CG17230	116.721	-0.718458	0.316097	-2.2729	0.0230321	0.146646	118.519	202.959	114.211	100.497	93.1201	71.0227
FBgn0037856	Leash	176.839	-0.48323	0.212696	-2.27193	0.0230906	0.14693	196.894	248.816	172.222	138.739	156.494	147.867
FBgn0031265	CG2794	462.923	0.403305	0.177575	2.27119	0.0231358	0.147129	424.373	346.475	426.024	599.425	534.147	447.093
FBgn0050345	CG30345	1416.4	-0.603946	0.26602	-2.2703	0.0231894	0.147381	1474.79	2407.49	1243.63	1149.05	953.188	1270.26
FBgn0030685	Graf	1774.15	-0.267991	0.118057	-2.27001	0.0232071	0.147406	2073.12	1746.81	1996.87	1680.88	1530.02	1617.22
FBgn0262878	CG43233	2.79237	-3.70375	1.63202	-2.26943	0.023242	NA	7.64636	5.09522	2.7193	0	1.29334	0
FBti0062662	TART-A{}4601	356.284	-0.847642	0.373512	-2.26938	0.0232451	0.147559	361.291	735.409	277.368	246.351	201.76	315.527
FBgn0010114	hig	87.9607	0.799028	0.352209	2.26862	0.0232914	0.147603	84.11	47.5553	61.6374	152.08	100.88	81.5014
FBgn0051961	TBCC	480.128	-0.316193	0.139386	-2.26846	0.023301	0.147603	513.262	596.14	487.661	419.775	431.974	431.958
FBgn0263980	Stacl	1030.28	0.339204	0.149545	2.26824	0.0233147	0.147603	893.669	975.734	860.205	1270.89	1206.68	974.524
FBgn0266666	Sem1	3383.49	-0.504091	0.222245	-2.26817	0.0233186	0.147603	3560.34	5245.52	3099.09	2444.83	3026.4	2924.74
FBgn0036102	CG12523	11.907	1.37672	0.607009	2.26804	0.0233265	0.147603	6.69057	5.09522	8.1579	20.4551	19.4	11.6431
FBgn0040299	Myo28B1	694.372	-0.519073	0.228879	-2.26789	0.0233358	0.147603	1066.67	732.862	655.351	661.68	543.201	506.473
FBgn0069923	CG41128	1778.91	0.374536	0.165187	2.26735	0.023369	0.147647	1707.05	1238.99	1702.28	2041.07	2099.08	1885.01
FBgn0264442	ab	35.5795	1.23825	0.546131	2.26732	0.0233706	0.147647	17.2043	30.5713	15.4094	22.2339	58.2001	69.8584
FBti0019368	I{}1353	25.17	-0.960937	0.42393	-2.26673	0.0234065	0.147785	41.0992	29.7221	29.0059	16.0084	14.2267	20.9575
FBgn0033519	CG11825	111.775	-0.531056	0.234323	-2.26635	0.0234302	0.147846	155.795	123.134	116.93	82.7099	104.76	87.3229
FBgn0027794	Lrpprc2	734.112	0.377173	0.16644	2.26612	0.0234443	0.147847	731.184	529.902	655.351	839.55	887.228	761.456
FBgn0038610	CG7675	1893.09	0.361559	0.159573	2.26578	0.0234646	0.147848	1884.83	1422.41	1664.21	2130.89	2364.22	1892
FBgn0028550	Atf3	2342.33	0.227789	0.10054	2.26566	0.0234724	0.147848	2052.09	2241.05	2179.97	2584.46	2629.35	2367.03
FBgn0011722	Tig	4264.07	-0.770157	0.340033	-2.26495	0.0235158	0.148033	3199.05	6534.61	6393.07	2403.04	4564.18	2490.45
FBgn0035348	CG16758	345.244	-0.642275	0.283622	-2.26455	0.0235405	0.148101	373.716	288.729	600.059	257.023	269.014	282.926
FBgn0084001	CG41434	2.3448	3.75469	1.65925	2.26289	0.0236423	NA	0.955796	0	0	4.44677	5.17334	3.49292
FBgn0032478	Rsph1	6.97271	1.89016	0.83537	2.26266	0.0236564	0.148742	0.955796	5.09522	2.7193	9.7829	11.64	11.6431
FBgn0040907	mRpL33	367.305	0.322725	0.142649	2.26237	0.0236744	0.148766	329.749	298.07	351.696	420.665	422.921	380.728
FBgn0267978	ap	84.8535	0.82853	0.366304	2.26187	0.0237057	0.148874	43.9666	45.8569	93.3626	94.2715	128.04	103.623
FBgn0032840	sNPF	2.33658	3.7547	1.66017	2.26164	0.0237198	NA	0	0	0.906433	4.44677	5.17334	3.49292
FBgn0029685	CG2938	1439.43	-0.273067	0.120747	-2.26148	0.0237295	0.148935	1670.73	1422.41	1633.39	1306.46	1227.37	1376.21
FBgn0030499	CG11178	550.278	-0.38377	0.169795	-2.26019	0.0238093	0.149304	563.919	736.259	569.24	496.26	430.681	505.309
FBgn0033166	Eaf	1174.87	-0.212352	0.0939672	-2.25985	0.0238305	0.149304	1257.83	1216.91	1308.89	1086.79	1088.99	1089.79
FBgn0028692	Rpn2	6814.98	-0.403955	0.178768	-2.25966	0.0238421	0.149304	7457.12	9397.28	6432.95	5184.94	6386.49	6031.1
FBgn0031571	bark	1507.73	-0.307231	0.135975	-2.25947	0.0238543	0.149304	1846.6	1726.43	1430.35	1372.27	1328.26	1342.44
FBgn0025741	PlexA	2808.84	-0.229716	0.101684	-2.25912	0.0238758	0.149304	3188.53	2795.57	3111.78	2514.2	2580.2	2662.77
FBgn0034439	CG10062	40.6007	1.45434	0.643815	2.25894	0.0238873	0.149304	25.8065	16.1348	23.5673	115.616	19.4	43.0793
FBgn0012037	Ance	4775.16	0.567876	0.251391	2.25893	0.0238876	0.149304	3014.58	5226.84	3299.42	4683.34	6875.37	5551.41
FBgn0265262	Vha68-1	431.288	0.304133	0.134649	2.25872	0.023901	0.149304	373.716	405.919	377.076	442.009	518.627	470.38
FBgn0010052	Jhe	167.727	0.562367	0.249065	2.25791	0.0239512	0.149529	124.253	141.817	140.497	200.994	146.147	252.654
FBgn0036948	CG7298	20180.1	-0.391909	0.173644	-2.25698	0.0240096	0.149805	24046.9	20275.6	24392.1	20695.3	17417.3	14253.4
FBgn0034636	twz	36.2322	0.979406	0.434257	2.25536	0.0241106	0.150347	16.2485	35.6665	20.848	41.7996	62.0801	40.7507
FBgn0034394	CG15096	1108.58	0.97961	0.434482	2.25466	0.0241546	0.150532	739.786	1138.78	358.947	852.001	2150.82	1411.14
FBgn0004431	LysX	1596.44	-1.88276	0.83532	-2.25394	0.0242002	0.150728	938.591	5051.06	1545.47	336.176	588.467	1118.9
FBgn0029785	RpL35	17290.3	0.210197	0.0933252	2.2523	0.0243031	0.15128	15575.6	17265.1	15257.1	18234.4	18851.7	18557.9
FBgn0261461	RhoGAP18B	1443.94	-0.210211	0.0934326	-2.24987	0.0244571	0.152149	1507.29	1548.1	1592.6	1389.17	1293.34	1333.13
FBgn0040817	CG14132	466.961	-1.01997	0.453497	-2.24912	0.0245047	0.152272	429.152	1151.52	295.497	266.806	289.707	369.085
FBgn0035099	CG6845	860.015	-0.255577	0.113635	-2.24911	0.0245057	0.152272	973.956	891.663	943.597	832.436	783.761	734.677
FBgn0000319	Chc	10630.6	-0.236032	0.104957	-2.24886	0.0245216	0.152276	12525.7	10833.3	11137.3	10093.3	9305.55	9888.45
FBgn0035243	CG13926	13.5967	-1.73697	0.77254	-2.24838	0.0245519	0.152276	6.69057	25.4761	30.8187	8.89354	3.88001	5.82153
FBgn0000229	bsk	1600.2	0.220551	0.0980997	2.24823	0.0245614	0.152276	1461.41	1452.14	1520.09	1699.56	1827.48	1640.51
FBgn0011676	Nos	15.6724	1.18419	0.526731	2.24819	0.0245639	0.152276	11.4695	9.34123	8.1579	28.4593	16.8134	19.7932
FBgn0034012	Hr51	1.8783	4.51084	2.00696	2.2476	0.0246014	NA	0	0	0	6.22548	3.88001	1.16431
FBgn0010348	Arf1	15515.1	-0.178698	0.0795087	-2.24753	0.0246061	0.152448	15804.1	17153	16466.3	14361.3	14616	14690
FBgn0037129	CG14565	30.6219	0.849209	0.377907	2.24714	0.0246313	0.152515	21.9833	21.2301	22.6608	48.9145	37.5067	31.4363
FBgn0004102	oc	3.03979	5.18572	2.30932	2.24556	0.0247325	NA	0	0	0	0	7.76001	10.4788
FBgn0023506	Es2	231.457	-0.352171	0.156865	-2.24505	0.0247647	0.153178	236.081	279.388	262.866	200.105	203.054	207.246
FBgn0032889	CG9331	6479.85	0.506544	0.225643	2.24489	0.0247749	0.153178	6055.92	3695.73	6310.59	8478.21	7529.8	6808.86
FBgn0036365	cmb	1558.4	0.250985	0.111809	2.24477	0.0247828	0.153178	1323.78	1511.58	1433.07	1660.42	1805.5	1616.06
FBgn0020767	Spred	770.367	-0.227985	0.101572	-2.24456	0.0247963	0.153178	823.896	818.631	850.234	689.25	711.334	728.856
FBgn0001323	knrl	187.535	0.430566	0.191854	2.24423	0.0248175	0.15322	178.734	141.817	158.626	210.777	243.147	192.11
FBgn0032800	CG10137	155.83	0.41049	0.182983	2.24332	0.024876	0.153491	141.458	130.777	128.713	167.199	199.174	167.66
FBgn0035355	CG16985	329.164	0.536164	0.23915	2.24195	0.0249643	0.153947	295.341	195.317	315.439	380.644	455.254	332.992
FBgn0040370	CG13375	49.714	-1.21642	0.543016	-2.24011	0.0250838	0.154594	42.055	125.682	40.7895	29.3487	21.9867	38.4221
FBgn0027945	ppl	849.974	0.322505	0.144062	2.23866	0.0251781	0.155084	753.167	667.473	844.796	867.12	999.748	967.538
FBgn0034293	CG14495	2.69344	-3.68927	1.64894	-2.23735	0.0252632	NA	2.86739	4.24601	8.1579	0.889354	0	0
FBgn0035476	CG12766	21.1459	1.3447	0.601734	2.23471	0.0254366	0.156585	21.9833	5.94442	8.1579	36.4635	31.04	23.2861
FBgn0025866	CalpB	1078.55	-0.339162	0.151802	-2.23424	0.0254672	0.156682	1149.82	1402.88	1060.53	908.92	1016.56	932.609
FBgn0038943	CG5391	111.573	1.47173	0.6589	2.23362	0.0255083	0.156844	27.7181	98.5075	50.7602	48.0251	311.694	132.731
FBti0061802	Rt1c{}3741	30.1138	0.952312	0.426504	2.23283	0.0255598	0.15707	24.8507	16.9841	19.9415	48.0251	45.2667	25.6147
FBgn0036210	CG14130	232.243	0.35758	0.160185	2.23229	0.025596	0.157201	205.496	211.451	193.07	244.572	289.707	249.161
FBgn0053329	Sp212	222.766	-0.539015	0.241568	-2.23132	0.0256601	0.157502	190.203	311.657	290.059	200.994	177.187	166.496
FBgn0259992	CG42489	281.62	0.403993	0.181074	2.23109	0.0256748	0.157502	233.214	257.308	237.485	344.18	261.254	356.278
FBgn0029131	Debcl	559.472	0.252271	0.113097	2.23056	0.0257102	0.157593	519.953	506.974	505.79	634.999	610.454	578.66
FBgn0030927	CG15046	377.145	-0.75681	0.339312	-2.23042	0.0257194	0.157593	366.07	704.838	349.883	200.105	284.534	357.442
FBgn0038805	TFAM	916.421	0.250779	0.112498	2.22919	0.0258015	0.157984	818.161	811.838	880.146	971.175	1068.29	948.909
FBgn0032036	CG13384	635.8	-0.253765	0.113846	-2.22901	0.0258131	0.157984	723.537	674.267	676.199	550.51	587.174	603.11
FBgn0028684	Rpt5	4357.69	-0.338602	0.151964	-2.22817	0.0258694	0.158237	4833.46	5627.67	4137.87	3541.41	4049.43	3956.31
FBgn0031426	CG18641	69.9807	0.671795	0.30155	2.2278	0.0258936	0.158294	66.9057	53.4998	41.6959	93.3822	95.7068	68.6941
FBgn0027615	OXA1L	674.668	0.486874	0.218711	2.2261	0.0260072	0.158821	665.234	444.982	575.585	797.751	929.908	634.547
FBgn0034259	P32	1632.87	0.422135	0.189633	2.22606	0.02601	0.158821	1628.68	1142.18	1416.75	2020.61	2037	1552.02
FBgn0040350	CG3690	1513.33	0.577944	0.259704	2.22539	0.0260551	0.158837	1501.55	1277.2	864.737	2231.39	1374.82	1830.29
FBgn0024277	trio	1634.88	-0.213024	0.0957267	-2.22533	0.0260588	0.158837	1726.17	1702.65	1838.25	1548.37	1451.12	1542.71
FBgn0262003	CG42821	137.146	-1.09636	0.49271	-2.22516	0.0260708	0.158837	112.784	115.492	332.661	113.837	95.7068	52.3938
FBgn0028686	Rpt3	5187.6	-0.39224	0.176283	-2.22506	0.0260775	0.158837	5482.44	7269.17	4912.87	4159.51	4679.29	4622.29
FBgn0031253	CG11885	480.888	-0.50762	0.228153	-2.22491	0.0260876	0.158837	522.82	737.108	433.275	362.857	411.281	417.986
FBgn0027598	cindr	2455.39	-0.232709	0.104608	-2.22457	0.0261101	0.158883	2443.01	2745.47	2770.97	2311.43	2157.28	2304.16
FBgn0000233	btd	1.71932	4.36097	1.96118	2.22364	0.0261725	NA	0	0	0	1.77871	3.88001	4.65722
FBgn0053169	CG33169	376.33	0.301504	0.135623	2.22311	0.0262082	0.159388	315.413	337.983	357.135	393.095	441.027	413.329
FBgn0025739	pon	17.763	1.1244	0.505858	2.22276	0.0262318	0.15944	11.4695	10.1904	11.7836	18.6764	20.6934	33.7649
FBgn0035805	CG7506	710.798	0.377243	0.169794	2.22177	0.026299	0.159714	694.863	534.148	626.345	819.095	897.575	692.762
FBgn0010109	dpn	2.27747	3.71954	1.67414	2.22177	0.026299	NA	0.955796	0	0	5.33613	3.88001	3.49292
FBgn0028690	Rpn5	6016.44	-0.364001	0.163843	-2.22165	0.0263071	0.159714	6502.28	8114.13	5696.93	4872.77	5363.46	5549.08
FBgn0259173	corn	2334.83	-0.22324	0.100564	-2.21987	0.0264274	0.160279	2498.45	2370.97	2675.79	2103.32	2113.31	2247.11
FBgn0019890	Smg5	2504.48	0.324309	0.146111	2.2196	0.0264459	0.160279	2459.26	2059.32	2154.59	2749.88	2450.87	3152.94
FBgn0037850	CG14695	144.342	-0.665156	0.299686	-2.21951	0.026452	0.160279	182.557	186.825	160.439	68.4803	139.68	128.074
FBgn0031589	Naprt	2090.32	0.491162	0.221306	2.21938	0.0264607	0.160279	1914.46	1730.67	1568.13	1927.23	2161.16	3240.26
FBgn0017578	Max	399.927	0.365236	0.164604	2.21887	0.0264954	0.160308	296.297	398.276	353.509	448.235	475.947	427.3
FBgn0036520	CG13449	240.571	-0.602061	0.271337	-2.21887	0.0264959	0.160308	307.766	365.157	196.696	177.871	222.454	173.482
FBti0061147	INE-1{}3086	38.7276	-0.848159	0.382491	-2.21746	0.0265915	0.160795	58.3035	33.1189	58.0117	27.57	29.7467	25.6147
FBgn0040359	CG11380	3.84139	-3.30229	1.48942	-2.21716	0.0266118	NA	1.91159	12.738	6.34503	0.889354	0	1.16431
FBgn0267668	lncRNA:CR46006	50.1368	-1.355	0.611171	-2.21706	0.0266193	0.160871	32.497	140.118	43.5088	23.1232	21.9867	39.5864
FBgn0031745	rau	212.188	-0.721411	0.325722	-2.2148	0.0267735	0.161711	204.54	382.141	204.854	120.063	192.707	168.824
FBgn0019662	qm	1100.16	-0.381376	0.17225	-2.21408	0.0268232	0.161918	1092.47	1512.43	1129.42	988.962	883.348	994.317
FBgn0031627	fipi	3.19211	3.26285	1.47396	2.21367	0.0268515	NA	0	0.849203	0.906433	3.55742	10.3467	3.49292
FBgn0029881	pigs	1730.96	-0.236823	0.106998	-2.21334	0.0268741	0.161923	1857.11	1737.47	2024.06	1599.95	1554.59	1612.56
FBgn0010651	MFS14	11546.9	-0.398105	0.179871	-2.21328	0.026878	0.161923	11858.6	13825.9	13703.5	7785.41	11672.3	10435.7
FBgn0033635	Prip	5306.56	-0.409153	0.184868	-2.21322	0.0268828	0.161923	5099.17	5832.32	7231.52	4932.36	3804.99	4938.99
FBgn0036043	Ae2	3159.96	-0.340971	0.154064	-2.21318	0.0268851	0.161923	3953.17	2983.25	3660.18	3065.6	2543.99	2753.58
FBgn0037060	CG10508	34.2285	0.886121	0.400815	2.2108	0.02705	0.162823	27.7181	29.7221	14.5029	39.1316	46.5601	47.7365
FBgn0036913	Usp32	745.22	-0.274532	0.124197	-2.21046	0.0270734	0.162872	904.183	773.624	770.468	678.577	662.188	682.283
FBgn0028331	l(1)G0289	4821.34	-0.327189	0.148096	-2.2093	0.0271538	0.16326	4738.83	5810.24	5548.28	4242.22	3763.6	4824.88
FBgn0266430	CG45060	64.6924	-0.72799	0.329544	-2.20908	0.0271689	0.16326	69.7731	110.396	61.6374	47.1358	49.1467	50.0652
FBgn0000244	by	2675.3	0.316762	0.143422	2.2086	0.0272022	0.163265	2502.27	2004.12	2642.25	2988.23	3094.95	2819.95
FBgn0086367	t	697.871	-0.464181	0.210182	-2.20847	0.0272116	0.163265	982.558	692.1	754.152	650.118	465.601	642.697
FBgn0014023	mRpL47	1241.14	0.336077	0.152181	2.20841	0.027216	0.163265	1155.56	962.147	1173.83	1372.27	1555.88	1227.18
FBgn0086371	poly	939.703	0.418066	0.189362	2.20776	0.027261	0.163442	647.074	761.735	1004.33	1029.87	1078.64	1116.57
FBgn0033101	CG9436	1574.2	0.229669	0.104055	2.20718	0.0273012	0.163591	1375.39	1563.38	1407.69	1656.87	1729.19	1712.69
FBgn0041582	tamo	866.868	-0.333456	0.151098	-2.20688	0.0273224	0.163625	988.293	1090.38	820.322	726.602	796.694	778.921
FBgn0028841	jhamt	183.144	-0.81325	0.368612	-2.20625	0.0273667	0.163798	221.745	248.816	231.14	211.666	73.7201	111.773
FBgn0039738	Mgat2	798.143	0.266283	0.120784	2.20463	0.0274801	0.164383	765.592	698.045	711.55	934.711	875.588	803.371
FBgn0020378	Sp1	5.23813	4.0315	1.82889	2.20434	0.0275001	0.16441	0.955796	0.849203	0	0	5.17334	24.4504
FBgn0037920	CG14710	130.093	0.41759	0.189477	2.20391	0.0275304	0.164499	115.651	115.492	103.333	152.969	137.094	156.017
FBgn0262512	Vha14-1	24174.4	0.39648	0.179927	2.20356	0.0275555	0.164556	24016.3	16044.8	22559.3	26960.8	29610.9	25854.6
FBgn0033153	Gadd45	992.355	-0.654293	0.296985	-2.20312	0.0275863	0.164647	944.326	1839.37	856.579	712.373	822.561	778.921
FBgn0259977	Tdc1	2960.68	-0.671534	0.305064	-2.20129	0.0277154	0.165292	3622.46	5183.53	2106.55	2407.48	2496.14	1947.88
FBgn0265192	Snp	1071.78	0.329412	0.149655	2.20114	0.0277258	0.165292	864.995	1087.83	896.462	1141.04	1120.03	1320.32
FBgn0037330	mRpL44	410.283	0.313319	0.142419	2.19998	0.0278086	0.165693	376.583	345.625	376.17	487.366	470.774	405.178
FBgn0038199	CCHa1	20.6743	-1.10775	0.503729	-2.19909	0.0278714	0.165885	35.3644	26.3253	22.6608	8.00419	14.2267	17.4646
FBgn0017577	Mcm5	144.482	0.420511	0.191221	2.19908	0.0278722	0.165885	126.165	136.722	107.866	167.199	157.787	171.153
FBgn0050293	Cht12	2.56912	-3.59174	1.6341	-2.19799	0.0279498	NA	2.86739	5.94442	5.4386	0	0	1.16431
FBgn0085205	CG34176	2121.43	-0.296533	0.134928	-2.19772	0.0279694	0.166309	2393.31	2590.92	2032.22	1944.13	1788.68	1979.32
FBgn0040751	CG13018	192.724	0.369631	0.168194	2.19764	0.0279749	0.166309	162.485	160.499	182.193	234.79	205.64	210.739
FBgn0083945	CG34109	2.56574	-3.61245	1.64452	-2.19666	0.0280449	NA	6.69057	5.09522	2.7193	0.889354	0	0
FBgn0004859	ci	668.104	0.29808	0.135722	2.19626	0.0280733	0.166801	624.134	534.148	640.848	789.747	716.508	703.241
FBgn0039993	CG17691	5813.81	0.401809	0.183151	2.19387	0.0282451	0.167691	5531.19	3791.69	5706	6942.3	6636.1	6275.61
FBgn0047205	lncRNA:CR32385	13.3131	-1.32618	0.604532	-2.19373	0.0282552	0.167691	22.9391	16.9841	17.2222	8.89354	10.3467	3.49292
FBgn0043457	CG5180	216.69	0.3648	0.16632	2.19337	0.0282809	0.167691	180.645	203.809	184.006	246.351	219.867	265.462
FBgn0010217	ATPsynbeta	63220.3	0.482088	0.219801	2.19329	0.0282866	0.167691	62159.2	36424	59681.4	74777.8	78969.7	67309.7
FBgn0262687	lncRNA:CR43157	7.56706	-2.43933	1.11234	-2.19297	0.0283099	0.167735	3.82318	16.9841	17.2222	0	3.88001	3.49292
FBgn0003206	Ras64B	2974.61	0.261725	0.119412	2.19177	0.0283962	0.168128	2379.93	2831.24	2905.12	3297.73	3264.38	3169.24
FBgn0263608	l(3)72Dr	31.9562	-0.818803	0.373609	-2.19161	0.028408	0.168128	50.6572	35.6665	36.2573	24.0126	20.6934	24.4504
FBgn0058002	ND-AGGG	1088.4	0.600141	0.273921	2.19093	0.0284567	0.168323	1073.36	559.625	963.538	1593.72	1271.35	1068.83
FBgn0037199	EMC4	1035.79	0.282352	0.128935	2.18988	0.0285329	0.168679	990.204	834.766	978.948	1093.02	1222.2	1095.61
FBgn0039050	CG17110	58.4569	0.611581	0.279374	2.18911	0.0285888	0.168915	42.055	46.7061	49.8538	64.9229	63.3734	83.83
FBgn0030743	CG9921	1030.08	0.222614	0.101712	2.18867	0.0286206	0.169008	952.928	930.726	968.977	1140.15	1143.31	1044.38
FBgn0085819	28SrRNA-Psi:CR41609	4743.15	-1.45482	0.664819	-2.18829	0.0286482	0.169077	2235.61	6615.29	12001.2	2801.47	2885.43	1919.94
FBgn0086134	Prosalpha2	5655.75	-0.367029	0.1678	-2.1873	0.0287208	0.169411	6005.26	7686.98	5420.47	4498.35	5281.98	5041.44
FBgn0262359	CG43057	5.19603	2.58348	1.18147	2.18667	0.0287665	0.169586	0.955796	3.39681	0	4.44677	14.2267	8.15014
FBgn0052645	CG32645	789.475	0.516112	0.236138	2.18564	0.0288418	0.169935	766.548	456.871	726.053	940.937	1060.53	785.907
FBgn0001224	Hsp23	9608.89	-1.60341	0.733857	-2.18491	0.0288951	0.170155	8665.24	24613.3	10099.5	4817.63	1704.62	7753.11
FBgn0036117	CG6321	529.177	0.607333	0.278062	2.18417	0.02895	0.170322	559.14	267.499	432.369	723.045	556.134	636.875
FBgn0039593	Sid	62.7477	-1.27726	0.5848	-2.18409	0.0289556	0.170322	39.1876	158.801	67.9825	18.6764	45.2667	46.5722
FBgn0024997	CG2681	925.353	-0.476056	0.218061	-2.18313	0.029026	0.17064	1231.06	950.258	1050.56	1003.19	644.081	672.969
FBgn0263995	cpo	119.223	-0.604336	0.276942	-2.18217	0.0290967	0.170961	102.27	169.841	159.532	98.7183	80.1868	104.788
FBgn0035995	CG3529	1817.69	-0.268435	0.123044	-2.18162	0.0291377	0.171107	1859.98	2081.4	2016.81	1551.92	1561.06	1834.95
FBgn0039415	CG6142	128.431	-1.05309	0.48281	-2.18116	0.0291713	0.171203	316.368	97.6583	106.053	88.0461	99.5868	62.8725
FBgn0010341	Cdc42	8438.26	-0.17786	0.0815552	-2.18085	0.0291943	0.171203	9009.33	8670.36	9193.95	7861	7688.88	8206.03
FBgn0040918	schlank	4546.48	-0.387957	0.177901	-2.18074	0.0292025	0.171203	5464.28	4578.9	5421.38	4820.3	3338.1	3655.92
FBgn0045823	vsg	11319.9	-0.217224	0.0996428	-2.18003	0.0292553	0.171325	11565.1	12673.5	12273.1	10476.6	9793.13	11137.8
FBgn0040666	CG12848	498.681	0.385695	0.176922	2.18002	0.0292557	0.171325	407.169	489.141	400.643	592.31	632.441	470.38
FBgn0037229	flip	5.10342	2.24273	1.02902	2.17948	0.0292961	0.171467	0	2.54761	2.7193	7.11483	7.76001	10.4788
FBgn0035064	TyrRS-m	331.696	0.295002	0.135379	2.17908	0.0293255	0.171544	302.031	299.769	292.778	393.095	354.374	348.127
FBgn0000455	Dip-C	1882.87	-0.361593	0.16602	-2.178	0.0294057	0.171918	1997.61	2391.35	1963.33	1512.79	1479.58	1952.54
FBgn0030530	jub	1019.94	-0.287216	0.131903	-2.17748	0.0294448	0.172051	1113.5	1241.53	1008.86	948.052	858.774	948.909
FBgn0032475	Sfmbt	684.645	0.26648	0.122416	2.17684	0.0294929	0.172161	616.488	581.704	666.228	735.496	795.401	712.555
FBgn0036659	CG9701	71.4363	0.828802	0.380745	2.17679	0.0294962	0.172161	62.1267	28.8729	63.4503	74.7058	85.3601	114.102
FBgn0026314	Ugt35B1	774.845	1.51839	0.697917	2.1756	0.0295854	0.172519	554.361	110.396	538.421	1566.15	880.761	998.975
FBgn0028497	Mtmr6	867.581	-0.290783	0.133668	-2.17542	0.029599	0.172519	1026.52	954.504	881.959	702.59	799.281	840.629
FBgn0037279	CG1129	1483.19	-0.302064	0.13886	-2.17532	0.0296064	0.172519	1643.97	1483.56	1785.67	1223.75	1276.52	1485.65
FBgn0028671	Vha100-1	1760.08	-0.300804	0.138323	-2.17465	0.029656	0.172713	2047.31	1969.3	1810.15	1378.5	1770.58	1584.62
FBgn0034138	RpS15	28596.7	0.225409	0.103677	2.17414	0.0296945	0.172842	25273.1	28991.8	24836.3	31193.2	31125.4	30160.2
FBgn0267976	Tim23	2497.93	0.266715	0.122715	2.17345	0.0297468	0.172944	2362.73	2280.96	2158.22	2590.69	3062.62	2532.37
FBgn0040729	CG15126	297.044	-0.317336	0.146009	-2.17341	0.0297497	0.172944	351.733	299.769	337.193	257.023	266.427	270.119
FBgn0261632	lncRNA:CR42715	4.78293	2.13197	0.981004	2.17326	0.0297609	0.172944	0.955796	2.54761	1.81287	8.89354	5.17334	9.31445
FBgn0264987	lncRNA:CR44138	379.565	-0.793316	0.36512	-2.17275	0.0297989	0.173017	742.653	284.483	417.866	356.631	217.28	258.476
FBgn0020443	eRF3	4234.76	-0.196025	0.0902325	-2.17245	0.0298219	0.173017	4489.37	4747.89	4328.22	3866.02	3878.71	4098.36
FBgn0260874	Ir76a	56.4428	-0.929316	0.427796	-2.17233	0.0298306	0.173017	65.9499	75.579	81.579	62.2548	20.6934	32.6006
FBgn0030683	Mvd	160.99	-0.440795	0.202924	-2.17222	0.029839	0.173017	161.529	204.658	189.444	135.182	155.2	119.924
FBgn0038761	CG17190	572.768	0.272958	0.125692	2.17164	0.0298832	0.173103	516.13	537.545	501.257	570.965	650.548	660.161
FBgn0033100	CG3420	629.477	0.274311	0.126318	2.17159	0.0298865	0.173103	582.079	565.569	561.988	716.82	733.321	617.082
FBgn0039360	CLS	652.439	0.30627	0.141092	2.17071	0.029953	0.173393	574.433	525.656	650.819	759.509	735.908	668.312
FBgn0032229	ClpP	1341.54	0.217614	0.100322	2.16916	0.0300708	0.17398	1324.73	1216.06	1181.08	1438.98	1456.3	1432.1
FBgn0051974	CG31974	844.493	0.89773	0.413951	2.16869	0.0301065	0.174091	697.731	251.364	821.228	1521.69	869.121	905.83
FBgn0036772	CG5290	223.818	-0.319188	0.147319	-2.16664	0.0302621	0.174843	252.33	247.967	245.643	206.33	192.707	197.932
FBgn0028662	VhaPPA1-1	43632.7	0.406851	0.187813	2.16626	0.0302913	0.174843	43541.3	28517.1	40504.9	53366.6	50953.5	44913.1
FBgn0037566	mRpL1	638.938	0.404907	0.186917	2.16624	0.0302932	0.174843	634.648	456.871	558.363	753.283	812.214	618.246
FBgn0040929	CG12659	166.095	0.455431	0.210253	2.16611	0.0303026	0.174843	134.767	122.285	163.158	193.879	215.987	166.496
FBgn0036015	CG3088	8.86624	2.23857	1.03377	2.16545	0.0303534	0.174948	7.64636	0	1.81287	20.4551	11.64	11.6431
FBgn0052633	CG32633	3297.92	-0.446201	0.20606	-2.1654	0.0303573	0.174948	4468.34	2731.88	4212.19	2929.53	2603.48	2842.07
FBgn0032783	CG10237	70.8455	-0.703031	0.324691	-2.16523	0.0303704	0.174948	63.0825	116.341	83.3918	47.1358	56.9067	58.2153
FBgn0085438	CG34409	20.7875	-1.37207	0.633921	-2.16441	0.0304326	0.175211	26.7623	48.4045	14.5029	7.11483	11.64	16.3003
FBgn0052137	CG32137	2265.87	-0.272469	0.126025	-2.16203	0.0306156	0.176169	2339.79	2806.61	2291.46	2137.12	2005.96	2014.25
FBgn0033789	CG13324	1025.88	1.59563	0.738984	2.15922	0.0308329	0.177292	597.372	156.253	776.813	2025.06	1843	756.799
FBgn0026418	Hsc70Cb	5411.29	-0.234659	0.108685	-2.15908	0.0308443	0.177292	5922.11	5989.43	5641.64	5467.75	4816.38	4630.44
FBgn0015929	dpa	345.528	0.297675	0.138034	2.15653	0.0310421	0.178332	310.634	300.618	319.064	397.541	398.347	346.963
FBgn0284421	Psn	1712	-0.204651	0.0949445	-2.15548	0.0311246	0.178686	1833.22	1866.55	1799.27	1535.03	1552	1685.92
FBgn0033339	Sec31	2688.55	0.259774	0.120527	2.15531	0.0311375	0.178686	2570.13	2230.86	2541.64	3138.53	2961.74	2688.38
FBgn0010222	Nmdmc	1269.64	-0.338422	0.157096	-2.15423	0.0312218	0.178991	1576.11	1456.38	1220.06	1036.1	1266.17	1063.01
FBgn0285937	Rab1	2573.04	-0.191888	0.0890844	-2.154	0.0312398	0.178991	2666.67	2876.25	2688.48	2383.47	2353.87	2469.49
FBgn0033451	Marc	815.984	-0.281647	0.130756	-2.15398	0.0312414	0.178991	846.835	900.155	937.252	662.569	810.921	738.17
FBgn0039244	CG11069	472.088	-0.422667	0.196312	-2.15304	0.0313156	0.179271	600.24	597.839	423.304	361.967	447.494	401.686
FBgn0004403	RpS14a	8352.75	0.192893	0.0895955	2.15293	0.0313241	0.179271	7637.76	8160.84	7585.94	8841.07	9337.88	8552.99
FBgn0032147	IP3K1	181.823	-0.602074	0.279818	-2.15167	0.0314236	0.179608	216.966	288.729	151.374	127.178	156.494	150.195
FBgn0286222	Fum1	5924.93	0.366588	0.170383	2.15155	0.0314328	0.179608	5557.95	4294.42	5676.08	6544.76	7639.73	5836.67
FBgn0038143	CG9813	108.072	-0.601329	0.279512	-2.15135	0.0314485	0.179608	155.795	102.754	133.246	106.723	78.8934	71.0227
FBgn0039015	Takl2	710.078	-0.317699	0.147676	-2.15132	0.0314509	0.179608	835.365	678.513	851.141	667.905	587.174	640.368
FBgn0010551	Phb2	5548.64	0.347526	0.161647	2.14991	0.0315626	0.180098	5403.11	4068.53	5179.36	6384.67	6799.06	5457.1
FBgn0029665	CG14270	301.417	0.321976	0.14977	2.1498	0.0315707	0.180098	296.297	257.308	250.176	332.618	353.08	319.02
FBgn0035975	PGRP-LA	894.676	-0.329403	0.15331	-2.1486	0.031666	0.180544	997.851	1134.53	855.673	745.279	852.308	782.414
FBgn0263829	CG34334	1.68706	4.36061	2.02997	2.14811	0.0317047	NA	0	0	0	5.33613	1.29334	3.49292
FBgn0036612	CG4998	19.2949	-1.1116	0.517513	-2.14796	0.0317172	0.180669	17.2043	27.1745	34.4445	9.7829	15.52	11.6431
FBgn0034936	Stoml2	1536.5	0.196327	0.0914044	2.14789	0.0317221	0.180669	1373.48	1438.55	1483.83	1633.74	1670.99	1618.39
FBgn0040005	CG17883	1649.33	-0.213222	0.0993341	-2.14651	0.0318321	0.181198	1657.35	1858.9	1795.64	1492.34	1557.18	1534.56
FBgn0030912	CG6023	329.46	-0.719057	0.335056	-2.14608	0.0318668	0.181298	430.108	571.513	227.515	208.109	284.534	254.983
FBgn0039380	CG5890	12.8835	1.49485	0.696831	2.14521	0.0319362	0.181595	12.4253	3.39681	4.53216	19.5658	24.5734	12.8074
FBgn0287724	Ca-beta	393.972	0.408157	0.190439	2.14324	0.0320934	0.182391	330.705	296.372	387.953	395.763	531.561	421.479
FBgn0036422	CG3868	932.258	-0.487474	0.227493	-2.14281	0.0321286	0.182493	1152.69	1089.53	1024.27	956.945	534.147	835.972
FBgn0265595	CG44422	238.575	-0.409401	0.191104	-2.14229	0.0321703	0.182632	254.242	321.848	240.205	208.998	219.867	186.289
FBgn0035427	ckd	589.988	0.324059	0.151328	2.14144	0.0322385	0.182921	556.273	467.061	549.298	699.032	691.934	576.331
FBgn0265851	lncRNA:CR44640	157.043	0.524062	0.244766	2.14108	0.0322679	0.182934	128.077	128.23	130.526	186.764	135.8	232.861
FBgn0261111	BHD	349.015	0.315549	0.147385	2.14098	0.0322753	0.182934	333.573	288.729	310	352.184	412.574	397.028
FBgn0031093	CG9581	784.603	0.312206	0.145985	2.13862	0.0324667	0.18392	778.018	603.783	718.801	887.576	907.921	811.521
FBgn0038930	BomT3	2.46451	3.86365	1.80683	2.13836	0.0324879	NA	0	0.849203	0	8.89354	3.88001	1.16431
FBti0020031	copia{}920	210.076	-1.16348	0.544331	-2.13746	0.0325608	0.184274	202.629	168.142	500.351	65.8122	91.8268	231.697
FBgn0039098	GILT3	302.18	0.396803	0.185662	2.13724	0.0325788	0.184274	232.258	295.523	254.708	333.508	300.054	397.028
FBgn0264617	asRNA:CR43957	79.6755	-0.530519	0.24823	-2.1372	0.0325815	0.184274	84.11	111.246	87.0176	65.8122	64.6668	65.2011
FBgn0044823	Spec2	1169.16	-0.633261	0.296568	-2.13529	0.0327371	0.185055	1090.56	2091.59	1082.28	742.611	905.335	1102.6
FBti0018964	flea{}877	19.4667	-1.27624	0.597828	-2.1348	0.0327776	0.185185	21.9833	44.1585	16.3158	10.6723	15.52	8.15014
FBgn0030572	mRpS25	490.771	0.297918	0.139679	2.13288	0.0329345	0.185973	455.914	416.958	447.778	543.395	596.227	484.351
FBgn0036666	TSG101	2913.95	-0.25089	0.117704	-2.13154	0.0330448	0.186481	3095.82	3484.28	2919.62	2604.03	2553.04	2826.93
FBgn0035430	CG12009	1.85138	-4.18596	1.96382	-2.13154	0.033045	NA	6.69057	1.69841	2.7193	0	0	0
FBgn0061469	Ube3a	1016.32	-0.329854	0.154762	-2.13136	0.0330597	0.186481	1064.76	1331.55	998.889	854.669	901.455	946.581
FBgn0051803	Rsph9	9.65436	-1.58335	0.74321	-2.13043	0.0331364	0.186814	18.1601	17.8333	7.25146	3.55742	6.46668	4.65722
FBgn0032156	CG13124	4680.76	0.197436	0.0926949	2.12996	0.0331753	0.186933	4545.76	4353.86	4182.28	4837.2	5274.22	4891.25
FBti0060971	gypsy8{}2910	6.20833	-2.17471	1.02124	-2.12948	0.0332144	0.187054	7.64636	13.5872	9.06433	1.77871	5.17334	0
FBgn0066084	RpL41	31229.8	0.317786	0.149247	2.12926	0.033233	0.187059	27037.5	32795.4	23579	34815.5	35324.9	33826.6
FBgn0261995	CG42813	1818.47	0.305789	0.143698	2.12801	0.0333366	0.187543	1833.22	1376.56	1670.56	2091.76	1994.32	1944.39
FBgn0032602	ppk17	62.6147	-0.553382	0.260076	-2.12777	0.0333565	0.187555	78.3752	69.6346	75.2339	46.2464	49.1467	57.051
FBgn0052815	CG32815	22.9799	0.935915	0.439975	2.1272	0.0334036	0.18772	21.0275	11.0396	15.4094	29.3487	28.4534	32.6006
FBgn0026777	Rad23	3762.9	-0.287259	0.135071	-2.12673	0.0334426	0.18784	3779.22	4705.43	3923.04	3157.21	3371.72	3640.78
FBgn0261671	tweek	1276.3	-0.227912	0.107177	-2.1265	0.0334616	0.187846	1323.78	1365.52	1440.32	1107.25	1170.47	1250.46
FBgn0086350	tef	64.3253	-0.561723	0.264318	-2.12518	0.0335713	0.188363	76.4636	84.9203	68.8889	53.3613	45.2667	57.051
FBgn0038420	CG10311	1067.48	0.279962	0.131765	2.12471	0.0336109	0.188411	976.823	861.091	1055.09	1197.07	1227.37	1087.46
FBgn0038339	CG6118	41.1306	0.953406	0.448735	2.12465	0.0336156	0.188411	24.8507	30.5713	29.0059	84.4887	45.2667	32.6006
FBgn0020370	TppII	4384.92	-0.24197	0.113916	-2.12411	0.0336609	0.188473	4603.11	5270.15	4381.7	3975.41	3921.39	4157.74
FBgn0030474	CG15747	472.739	-0.283455	0.133447	-2.12409	0.0336622	0.188473	549.582	500.18	508.509	461.575	424.214	392.371
FBgn0025836	RhoGAP1A	2785.98	-0.280196	0.131946	-2.12356	0.0337067	0.188539	2757.47	2898.33	3511.52	2561.34	2456.04	2531.2
FBgn0003502	Btk	1001.65	-0.282832	0.133193	-2.12348	0.0337141	0.188539	1064.76	1243.23	989.825	879.571	920.855	911.652
FBgn0020369	Rpt6	4173.85	-0.340339	0.160305	-2.12307	0.0337482	0.188539	4324.02	5514.72	4151.46	3271.93	3885.18	3895.77
FBgn0024804	Dbp80	2058.62	-0.234419	0.110421	-2.12296	0.0337576	0.188539	2186.86	2406.64	2082.98	1880.09	1804.2	1990.96
FBgn0027779	VhaSFD	36049.9	0.383156	0.180496	2.12279	0.0337712	0.188539	35407.4	24018.8	34446.3	40974.3	43813	37639.7
FBgn0260941	app	1854.48	-0.468677	0.220795	-2.12268	0.033781	0.188539	1879.09	2697.92	1882.66	1626.63	1219.61	1820.97
FBgn0037376	Hat1	464.447	-0.321411	0.151481	-2.12179	0.0338553	0.188814	510.395	585.95	451.404	413.55	407.401	417.986
FBgn0035085	CG3770	617.874	0.438346	0.206656	2.12114	0.0339102	0.188814	610.753	399.974	563.801	735.496	782.468	614.754
FBgn0001253	ImpE1	121.683	-1.29837	0.612142	-2.12103	0.0339194	0.188814	104.182	320.149	94.269	28.4593	60.7867	122.252
FBgn0039452	CG14245	552.366	1.69172	0.797604	2.12101	0.0339214	0.188814	66.9057	235.229	481.316	1256.66	691.934	582.153
FBgn0040290	RecQ4	139.729	-0.441934	0.208382	-2.12079	0.0339399	0.188814	167.264	154.555	162.252	135.182	95.7068	123.416
FBgn0015776	nrv1	8590.6	0.307264	0.144882	2.12078	0.0339399	0.188814	8602.16	6718.04	7719.18	10494.4	8604.56	9405.26
FBgn0086710	RpL30	11664.9	0.203116	0.0957821	2.1206	0.0339551	0.188814	10485.1	11623	10426.7	12355.8	12086.2	13012.3
FBgn0004595	pros	11.026	-1.57657	0.743529	-2.12039	0.0339731	0.188815	10.5138	21.2301	18.1287	8.00419	1.29334	6.98584
FBgn0035955	CG5194	43.6029	-0.843382	0.397876	-2.11971	0.0340306	0.188983	60.2151	73.0314	34.4445	27.57	34.92	31.4363
FBgn0032810	CG13077	10.0782	1.76559	0.833044	2.11944	0.0340531	0.188983	7.64636	0.849203	5.4386	23.1232	12.9334	10.4788
FBgn0050085	Rif1	214.516	0.357348	0.168608	2.1194	0.034057	0.188983	188.292	181.729	193.977	241.015	269.014	213.068
FBgn0263400	CG43446	48.5003	-0.70823	0.334216	-2.11908	0.0340839	0.188988	51.613	67.087	61.6374	32.0168	29.7467	48.9008
FBgn0014859	Hr38	62.4657	0.760021	0.358676	2.11896	0.0340935	0.188988	53.5245	34.8173	50.7602	77.3738	104.76	53.5581
FBgn0000253	Cam	16737.7	-0.166025	0.0783684	-2.11853	0.0341306	0.189053	17427	17351.8	18321.7	16242.3	15403.6	15679.7
FBgn0086676	spin	2551.88	-0.415909	0.196342	-2.11829	0.0341503	0.189053	3200	3339.91	2211.7	2302.54	2349.99	1907.13
FBgn0051146	Nlg1	151.4	0.561943	0.265294	2.11819	0.0341589	0.189053	134.767	85.7695	146.842	202.773	181.067	157.181
FBgn0285925	Fas1	2820.33	0.251195	0.118717	2.11592	0.0343519	0.190022	2618.88	2697.07	2409.3	2988.23	3376.9	2831.59
FBti0018967	copia{}631	43.7223	-0.657035	0.310568	-2.11559	0.0343796	0.190076	47.7898	51.8014	60.731	31.1274	33.6267	37.2578
FBgn0038404	CG8925	27.3847	-0.856681	0.404998	-2.11527	0.0344068	0.190127	40.1434	30.5713	35.3509	19.5658	14.2267	24.4504
FBgn0001995	mRpL4	948.067	0.370745	0.175308	2.11482	0.0344449	0.190238	851.614	666.624	962.632	1069	1152.36	986.167
FBgn0041712	yellow-d	1801.99	-0.472511	0.223487	-2.11427	0.0344925	0.190343	1789.25	2828.69	1665.12	1478.11	1461.47	1589.28
FBgn0032476	CG5439	465.504	0.271949	0.128631	2.11417	0.0345008	0.190343	434.887	394.03	436.901	509.6	478.534	539.074
FBgn0263750	CG43675	5.87649	-2.05046	0.970065	-2.11373	0.034538	0.190343	13.3811	9.34123	5.4386	0.889354	3.88001	2.32861
FBgn0051956	Pgant4	4.82782	-2.42161	1.14574	-2.11357	0.0345517	0.190343	5.73477	8.49203	9.97076	0.889354	3.88001	0
FBgn0265191	Gyg	3293.65	0.41094	0.194446	2.11339	0.0345672	0.190343	2471.69	2608.75	3401.84	3421.35	4543.49	3314.78
RR48333_transposable_element	17.6{}RR48333	2.3913	-3.50733	1.65959	-2.11338	0.0345687	NA	2.86739	4.24601	6.34503	0.889354	0	0
FBgn0030930	Pgant7	1104.26	-0.238784	0.112989	-2.11334	0.0345718	0.190343	1234.89	1265.31	1085.91	1008.53	1019.15	1011.78
FBgn0038740	CG4562	353.716	0.85913	0.406604	2.11294	0.0346058	0.190431	279.092	111.246	364.386	595.867	382.827	388.878
FBgn0051668	CG31668	13.6615	2.16968	1.02729	2.11204	0.034683	0.190697	10.5138	0	4.53216	32.9061	25.8667	8.15014
FBgn0035980	mRRF1	304.194	0.280989	0.133047	2.11196	0.0346902	0.190697	264.755	276.84	281.901	322.836	338.854	339.977
FBgn0020278	loco	1191.47	-0.556475	0.263577	-2.11124	0.0347516	0.190936	1466.19	1887.78	900.994	904.473	999.748	989.66
FBgn0050000	GstT1	1616.27	0.234279	0.111018	2.11028	0.0348344	0.191291	1411.71	1411.37	1632.49	1709.34	1775.75	1756.94
FBgn0264745	CR44003	12.3007	-1.22017	0.578337	-2.1098	0.0348759	0.191355	17.2043	16.9841	17.2222	6.22548	10.3467	5.82153
FBgn0035631	Txl	2958.27	-0.352279	0.166981	-2.1097	0.0348843	0.191355	3084.35	4039.66	2828.07	2461.73	2717.3	2618.52
FBgn0032719	CG17321	7.58413	-1.62474	0.770197	-2.10951	0.0349004	0.191355	12.4253	13.5872	8.1579	2.66806	5.17334	3.49292
FBgn0263746	CR43671	8.24507	-2.81833	1.33627	-2.10911	0.0349353	0.191448	5.73477	11.8888	25.3801	0	6.46668	0
FBgn0000181	bic	14683.7	0.173751	0.0823992	2.10865	0.0349749	0.191536	13749.1	14054.3	13599.2	16204.9	15679.1	14815.8
FBgn0267026	CR45470	5.88043	-3.27405	1.55279	-2.1085	0.0349876	0.191536	0	23.7777	8.1579	0.889354	1.29334	1.16431
FBgn0264574	Glut1	1638.67	0.500893	0.237641	2.10777	0.0350509	0.191783	1737.64	980.829	1353.3	1954.8	1603.74	2201.7
FBgn0028540	CG9008	375.723	-0.333615	0.158335	-2.10702	0.0351163	0.192042	384.23	415.26	458.655	368.193	296.174	331.827
FBgn0261261	plx	755.26	0.394132	0.18711	2.10642	0.0351678	0.192162	659.499	534.998	764.123	918.703	919.561	734.677
FBgn0038504	Sur-8	5344.87	-0.476933	0.226427	-2.10634	0.0351745	0.192162	6585.43	5468.02	6609.71	5875.96	3296.71	4233.42
FBgn0036146	nkt	163.913	0.437468	0.207868	2.10455	0.0353305	0.192914	146.237	115.492	156.813	210.777	177.187	176.975
FBti0060326	Tabor{}2265	7.63568	1.52353	0.724082	2.10408	0.0353713	0.192946	4.77898	2.54761	4.53216	10.6723	11.64	11.6431
FBgn0035960	CG4942	151.467	0.451534	0.214601	2.10407	0.0353727	0.192946	141.458	102.754	139.591	159.194	177.187	188.618
FBgn0030615	Cyp4s3	453.078	0.935401	0.444709	2.1034	0.0354309	0.193163	290.562	116.341	526.638	598.535	629.854	556.538
FBgn0037548	CG7900	304.484	-0.325595	0.15484	-2.10279	0.0354841	0.193296	321.147	374.498	319.971	271.253	289.707	250.326
FBgn0086442	mib2	902.018	-0.239504	0.113903	-2.1027	0.0354918	0.193296	977.779	986.773	966.258	831.546	757.894	891.858
FBgn0035917	Zasp66	10133	0.390379	0.185675	2.10249	0.0355107	0.193299	6925.69	10570.9	8813.25	10366.3	12682.4	11439.3
FBgn0024365	CG12773	2688.71	-0.267071	0.127125	-2.10086	0.0356533	0.193976	2945.76	2941.64	2925.06	2633.38	2101.67	2584.76
FBgn0028436	ECSIT	405.29	0.285931	0.136141	2.10026	0.0357059	0.194162	381.362	353.268	361.667	469.579	463.014	402.85
FBgn0003885	alphaTub84D	1859.17	0.220776	0.105161	2.09941	0.0357809	0.19447	1843.73	1707.75	1600.76	2056.19	2015.02	1931.58
FBgn0261963	mid	52.5478	1.26195	0.601356	2.09851	0.0358605	0.194803	13.3811	16.9841	62.5439	98.7183	60.7867	62.8725
FBgn0263395	hppy	790.066	-0.238516	0.113682	-2.0981	0.035896	0.194895	838.233	917.139	810.351	727.492	699.694	747.484
FBgn0004636	Rap1	3759.38	-0.166142	0.079209	-2.09752	0.0359477	0.195076	3883.4	4046.45	3997.37	3568.98	3451.91	3608.18
FBgn0035473	mge	1571.19	0.296826	0.141573	2.09662	0.036027	0.195406	1469.06	1447.04	1314.33	1816.95	1899.91	1479.83
[truncated: 14,530 more rows]
