# Supplementary material for: WNT signalling promotes NF-κB activation and drug resistance in KRAS-mutant colorectal cancer
Source: EMBO Rep. 2025 Nov 4;26(23):5728–55. doi: 10.1038/s44319-025-00588-1 (PMC12678608; doi:10.1038/s44319-025-00588-1)
Supplement: Supplementary file 5 — Source data Fig. 1 [file 44319_2025_588_MOESM5_ESM.zip]

Archive with 44 entries (40 files):
- Figure 1/
- __MACOSX/._Figure 1
- Figure 1/Figure 1A.xlsx
- __MACOSX/Figure 1/._Figure 1A.xlsx
- Figure 1/.DS_Store
- __MACOSX/Figure 1/._.DS_Store
- Figure 1/Figure 1H Image data/
- __MACOSX/Figure 1/._Figure 1H Image data
- Figure 1/Figure 1G.xlsx
- __MACOSX/Figure 1/._Figure 1G.xlsx
- Figure 1/Figure 1K.xlsx
- __MACOSX/Figure 1/._Figure 1K.xlsx
- Figure 1/Figure 1J Image data/
- __MACOSX/Figure 1/._Figure 1J Image data
- Figure 1/Figure 1F.xlsx
- __MACOSX/Figure 1/._Figure 1F.xlsx
- Figure 1/Figure 1E.xlsx
- __MACOSX/Figure 1/._Figure 1E.xlsx
- Figure 1/Figure 1I Image data/
- __MACOSX/Figure 1/._Figure 1I Image data
- Figure 1/Figure 1D.xlsx
- __MACOSX/Figure 1/._Figure 1D.xlsx
- Figure 1/Figure 1C.xlsx
- __MACOSX/Figure 1/._Figure 1C.xlsx
- Figure 1/Figure 1B.xlsx
- __MACOSX/Figure 1/._Figure 1B.xlsx
- Figure 1/Figure 1H Image data/Figure 1H.tiff
- __MACOSX/Figure 1/Figure 1H Image data/._Figure 1H.tiff
- Figure 1/Figure 1H Image data/Figure 1H'.tiff
- __MACOSX/Figure 1/Figure 1H Image data/._Figure 1H'.tiff
- Figure 1/Figure 1H Image data/Figure 1H''.tiff
- __MACOSX/Figure 1/Figure 1H Image data/._Figure 1H''.tiff
- Figure 1/Figure 1J Image data/Figure 1J'.tiff
- __MACOSX/Figure 1/Figure 1J Image data/._Figure 1J'.tiff
- Figure 1/Figure 1J Image data/Figure 1J''.tiff
- __MACOSX/Figure 1/Figure 1J Image data/._Figure 1J''.tiff
- Figure 1/Figure 1J Image data/Figure 1J.tiff
- __MACOSX/Figure 1/Figure 1J Image data/._Figure 1J.tiff
- Figure 1/Figure 1I Image data/Figure 1I.tiff
- __MACOSX/Figure 1/Figure 1I Image data/._Figure 1I.tiff
- Figure 1/Figure 1I Image data/Figure 1I''.tiff
- __MACOSX/Figure 1/Figure 1I Image data/._Figure 1I''.tiff
- Figure 1/Figure 1I Image data/Figure 1I'.tiff
- __MACOSX/Figure 1/Figure 1I Image data/._Figure 1I'.tiff
