# Supplementary material for: WNT signalling promotes NF-κB activation and drug resistance in KRAS-mutant colorectal cancer
Source: EMBO Rep. 2025 Nov 4;26(23):5728–55. doi: 10.1038/s44319-025-00588-1 (PMC12678608; doi:10.1038/s44319-025-00588-1)
Supplement: Supplementary file 5 — Source data Fig. 1 [file 44319_2025_588_MOESM5_ESM.zip › Figure 1/Figure 1A.xlsx]

## Sheet: Sheet1
Figure1A
control_DMSO	RasV12_DMSO	RasV12_Tram	RAP	RAP_Tram
78	0	130	0	28.57
88	64.29	63.64	25	31.58
70	0	88.24	37.5	60
104	40	81.82	41.18	70
108	7.69	68.42	46.15	50
96	56.25	93.1	30	23.08
152	40.38	134.04	30.77	44.44
96	0	81.82	42.86	70
168	25.71	107.14	37.5	54.55
137	38.71	122.73	30.77	16.67
43	57.14	90.91	40	60
78	0	150	27.27	20.83
147	41.38	206.9	16.67	17.65
80	12.77	48.39	0	50
111	40.54	140	28.57	63.16
85	66.67	92.31	25	28.57
109	27.27	63.83	33.33	26.67
97	46.15	48.39	5.56	26.32
	52.17	46.88	34.78	76.47
	40	57.69	41.18	50
	23.68	73.17	14.29	40
	31.03	25.71	0	40
	46.88	47.37	16.67	20
	46.15	65.22	53.57	63.16
	28.13	84.38	22.22	35.71
	33.33	109.09	42.86	40.74
	0	37.5	27.27	32.14
	60	50		23.53
	10	52.17		40
	24	11.54		55.56
	37.5	100		15.79
	61.36	60		25
	39.13	50.94		41.18
	51.72	75		20.83
	26.09	79.59		68.18
	24	158.82		64.52
	0	64.86		47.5
	11.54	114.29		51.43
	30	117.39		40.74
	36.59			37.14
	0			68.75
	56.25			41.67
				42.86
				57.89
				32.26
				13.79
				30
				15.79
				25
				29.41
				27.78
				75
				46.15
				21.74
				35.29
				22.22
