# Supplementary material for: WNT signalling promotes NF-κB activation and drug resistance in KRAS-mutant colorectal cancer
Source: EMBO Rep. 2025 Nov 4;26(23):5728–55. doi: 10.1038/s44319-025-00588-1 (PMC12678608; doi:10.1038/s44319-025-00588-1)
Supplement: Supplementary file 5 — Source data Fig. 1 [file 44319_2025_588_MOESM5_ESM.zip › Figure 1/Figure 1G.xlsx]

## Sheet: Sheet1
Figure 1G
	control	RasG12V	ArmS10	RasG12V+ArmS10
drosomycin	1	2.37	1.93	9.36
	1	0.46	0.59	10.47
	1	0.72	0.45	23.83
