# Supplementary material for: WNT signalling promotes NF-κB activation and drug resistance in KRAS-mutant colorectal cancer
Source: EMBO Rep. 2025 Nov 4;26(23):5728–55. doi: 10.1038/s44319-025-00588-1 (PMC12678608; doi:10.1038/s44319-025-00588-1)
Supplement: Supplementary file 5 — Source data Fig. 1 [file 44319_2025_588_MOESM5_ESM.zip › Figure 1/Figure 1K.xlsx]

## Sheet: Sheet1
Figure 1K
RAP_DMSO	RAP_tram	RAP+dlRNAi_tram	RAP+difRNAi_tram
1.80627	2.05473	1.47843	1.30255
2.80151	2.48205	1.81892	1.49478
1.4542	2.78543	1.82212	2.19541
3.02081	1.51949	1.96293	2.25195
2.26963	1.47534	1.34667	1.01168
1.91489	2.00641	2.00497	1.72969
1.59468	1.891	1.72355	1.95798
2.01916	1.60729	2.03853
2.4163	2.20319	2.99187
2.78683	1.33362	2.9771
2.536	1.35466
3.67021	1.79283
1.97918	1.52574
