# Supplementary material for: WNT signalling promotes NF-κB activation and drug resistance in KRAS-mutant colorectal cancer
Source: EMBO Rep. 2025 Nov 4;26(23):5728–55. doi: 10.1038/s44319-025-00588-1 (PMC12678608; doi:10.1038/s44319-025-00588-1)
Supplement: Supplementary file 5 — Source data Fig. 1 [file 44319_2025_588_MOESM5_ESM.zip › Figure 1/Figure 1F.xlsx]

## Sheet: Sheet1
Figure 1F
control_DMSO	control_Tram	Cact-RNAi_DMSO	Cact-RNAi_Tram
141.67	115.15	125	80
107.14	143.75	33.33	166.67
117.65	80.77	71.43	20
103.85	169.23	100	150
72.41	78.26	25	50
91.3	157.89	225	100
151.85	100	150	57.14
85	125	120	100
86.96	113.33	100	200
75	100	150	166.67
100	92.86	20	57.14
150	125	100	80
85.71	123.08	116.67	83.33
100	136.36	100	100
133.33	140	83.33	100
78.13	100	40	100
81.82	180	66.67	133.33
111.54	69.23	200	85.71
82.35	72.73	42.86
58.33	60	120
