# Supplementary material for: WNT signalling promotes NF-κB activation and drug resistance in KRAS-mutant colorectal cancer
Source: EMBO Rep. 2025 Nov 4;26(23):5728–55. doi: 10.1038/s44319-025-00588-1 (PMC12678608; doi:10.1038/s44319-025-00588-1)
Supplement: Supplementary file 5 — Source data Fig. 1 [file 44319_2025_588_MOESM5_ESM.zip › Figure 1/Figure 1E.xlsx]

## Sheet: Sheet1
Figure 1E
Ras+GFP_DMSO	Ras+GFP_Tram	Ras+CactRNAi_DMSO	Ras+CactRNAi_Tram
20	50	66.67	50
0	58.33	22.22	133.33
0	92.31	0	0
23.08	180	0	0
25	150	0	100
28.57	60	0	100
0	200	0	200
25	120	0	66.67
16.67	66.67	0	120
33.33	80	66.67	0
50	50	28.57	40
0	40	0	0
0	100	66.67	0
0	166.67	100	50
25	100	66.67	0
0	33.33	80	150
9.09	133.33		66.67
9.09	66.67		33.33
	100		0
	100		0
	100
	120
	83.33
	33.33
	100
	133.33
	66.67
	77.78
