# Supplementary material for: WNT signalling promotes NF-κB activation and drug resistance in KRAS-mutant colorectal cancer
Source: EMBO Rep. 2025 Nov 4;26(23):5728–55. doi: 10.1038/s44319-025-00588-1 (PMC12678608; doi:10.1038/s44319-025-00588-1)
Supplement: Supplementary file 5 — Source data Fig. 1 [file 44319_2025_588_MOESM5_ESM.zip › Figure 1/Figure 1D.xlsx]

## Sheet: Sheet1
Figure 1D
control_DMSO	control+Dif-RNAi_DMSO	control+Dif-RNAi_Tram	control+dl-RNAi_DMSO	control+dl-RNAi_Tram
142	90.91	42.86	100	120
107	35.29	42.86	58.33	33.33
118	240	150	112.5	142.86
104	46.15	150	150	150
72	163.64	160	50	60
91	125	73.68	66.67	158.33
152	123.53	66.67	166.67	100
85	125	50	180	107.41
87	147.06	71.43	62.5	105.88
75	88.89	116.67	134.78	90.48
100			62.86	120
150			150	150
86			100	150
100			69.23
133			140
78			115.79
82
