# Supplementary material for: WNT signalling promotes NF-κB activation and drug resistance in KRAS-mutant colorectal cancer
Source: EMBO Rep. 2025 Nov 4;26(23):5728–55. doi: 10.1038/s44319-025-00588-1 (PMC12678608; doi:10.1038/s44319-025-00588-1)
Supplement: Supplementary file 5 — Source data Fig. 1 [file 44319_2025_588_MOESM5_ESM.zip › Figure 1/Figure 1C.xlsx]

## Sheet: Sheet1
Figure 1C
RAP+Dif-RNAi_DMSO	RAP+Dif-RNAi_Tram	RAP+dl-RNAi_DMSO	RAP+dl-RNAi_Tram
0	20	0	33.33
0	25	0	50
25	25	0	33.33
0	100	0	100
0	50	0	0
0	50	0	33.33
0	0	14.29	66.67
0	33.33	0	0
0	20	50	0
		0	16.67
		0	50
			50
			100
			100
			0
			50
