# Supplementary material for: WNT signalling promotes NF-κB activation and drug resistance in KRAS-mutant colorectal cancer
Source: EMBO Rep. 2025 Nov 4;26(23):5728–55. doi: 10.1038/s44319-025-00588-1 (PMC12678608; doi:10.1038/s44319-025-00588-1)
Supplement: Supplementary file 6 — Source data Fig. 2 [file 44319_2025_588_MOESM6_ESM.zip]

Archive with 32 entries (27 files):
- Figure 2/
- __MACOSX/._Figure 2
- Figure 2/.DS_Store
- __MACOSX/Figure 2/._.DS_Store
- Figure 2/Figure 2E Image data/
- __MACOSX/Figure 2/._Figure 2E Image data
- Figure 2/Figure 2A.xlsx
- __MACOSX/Figure 2/._Figure 2A.xlsx
- Figure 2/Figure 2C Image data/
- __MACOSX/Figure 2/._Figure 2C Image data
- Figure 2/Figure 2B.xlsx
- __MACOSX/Figure 2/._Figure 2B.xlsx
- Figure 2/Figure 2F Image data/
- __MACOSX/Figure 2/._Figure 2F Image data
- Figure 2/Figure 2D Image data/
- __MACOSX/Figure 2/._Figure 2D Image data
- Figure 2/Figure 2E Image data/2E'.tiff
- __MACOSX/Figure 2/Figure 2E Image data/._2E'.tiff
- Figure 2/Figure 2E Image data/2E.tiff
- __MACOSX/Figure 2/Figure 2E Image data/._2E.tiff
- Figure 2/Figure 2C Image data/2C'.tiff
- __MACOSX/Figure 2/Figure 2C Image data/._2C'.tiff
- Figure 2/Figure 2C Image data/2C.tiff
- __MACOSX/Figure 2/Figure 2C Image data/._2C.tiff
- Figure 2/Figure 2F Image data/2F.tiff
- __MACOSX/Figure 2/Figure 2F Image data/._2F.tiff
- Figure 2/Figure 2F Image data/2F'.tiff
- __MACOSX/Figure 2/Figure 2F Image data/._2F'.tiff
- Figure 2/Figure 2D Image data/2D'.tiff
- __MACOSX/Figure 2/Figure 2D Image data/._2D'.tiff
- Figure 2/Figure 2D Image data/2D.tiff
- __MACOSX/Figure 2/Figure 2D Image data/._2D.tiff
