# Supplementary material for: WNT signalling promotes NF-κB activation and drug resistance in KRAS-mutant colorectal cancer
Source: EMBO Rep. 2025 Nov 4;26(23):5728–55. doi: 10.1038/s44319-025-00588-1 (PMC12678608; doi:10.1038/s44319-025-00588-1)
Supplement: Supplementary file 6 — Source data Fig. 2 [file 44319_2025_588_MOESM6_ESM.zip › Figure 2/Figure 2A.xlsx]

## Sheet: Sheet1
Figure 2A
RAP+Toll1-RNAi_DMSO	RAP+Toll1-RNAi_Trame	RAP+Toll9-RNAi_DMSO	RAP+Toll9-RNAi_Trame
33.33	100	25	25
40	42.86	12.5	100
0	100	50	0
100	0	0	100
20	0	0	66.67
100	28.57	0	0
0	60	0	0
0	66.67	0	25
16.67	0	33.33	100
0	0	0	0
0	66.67	0	0
50	150	50	16.67
0	100	25	25
0	100	0	100
0	0	0	25
25	0	0	100
0	0
0
