# Supplementary material for: WNT signalling promotes NF-κB activation and drug resistance in KRAS-mutant colorectal cancer
Source: EMBO Rep. 2025 Nov 4;26(23):5728–55. doi: 10.1038/s44319-025-00588-1 (PMC12678608; doi:10.1038/s44319-025-00588-1)
Supplement: Supplementary file 6 — Source data Fig. 2 [file 44319_2025_588_MOESM6_ESM.zip › Figure 2/Figure 2B.xlsx]

## Sheet: Sheet1
Figure 2B
control_Tram	Toll1-RNAi_Tram	Toll9-RNAi_Tram
113.33	70	180
181.82	20	70
133.33	72.73	70
111.11	150	66.67
108.7	70	100
136.84	133.33	128.57
89.47	120	71.43
79.17	75	75
133.33	133.33	120
112.5	57.14	63.64
83.33	116.67	53.33
86.36	120
	60
	80
