# Supplementary material for: WNT signalling promotes NF-κB activation and drug resistance in KRAS-mutant colorectal cancer
Source: EMBO Rep. 2025 Nov 4;26(23):5728–55. doi: 10.1038/s44319-025-00588-1 (PMC12678608; doi:10.1038/s44319-025-00588-1)
Supplement: Supplementary file 7 — Source data Fig. 3 [file 44319_2025_588_MOESM7_ESM.zip]

Archive with 16 entries (15 files):
- Figure 3/
- __MACOSX/._Figure 3
- Figure 3/Figure 3A.xlsx
- __MACOSX/Figure 3/._Figure 3A.xlsx
- Figure 3/Figure 3G.xlsx
- __MACOSX/Figure 3/._Figure 3G.xlsx
- Figure 3/Figure 3F.xlsx
- __MACOSX/Figure 3/._Figure 3F.xlsx
- Figure 3/Figure 3E.xlsx
- __MACOSX/Figure 3/._Figure 3E.xlsx
- Figure 3/Figure 3D.xlsx
- __MACOSX/Figure 3/._Figure 3D.xlsx
- Figure 3/Figure 3H.xlsx
- __MACOSX/Figure 3/._Figure 3H.xlsx
- Figure 3/Figure 3C.xlsx
- __MACOSX/Figure 3/._Figure 3C.xlsx
