# Supplementary material for: WNT signalling promotes NF-κB activation and drug resistance in KRAS-mutant colorectal cancer
Source: EMBO Rep. 2025 Nov 4;26(23):5728–55. doi: 10.1038/s44319-025-00588-1 (PMC12678608; doi:10.1038/s44319-025-00588-1)
Supplement: Supplementary file 7 — Source data Fig. 3 [file 44319_2025_588_MOESM7_ESM.zip › Figure 3/Figure 3G.xlsx]

## Sheet: Sheet1
Figure 3G
	blanks
RAP+tram	1.02	1.05	0.93
RAP+dl-RNAi+tram	0.19	0.05	0.08
	cht4
RAP+tram	0.89	1.16	0.94
RAP+dl-RNAi+tram	0.13	0.22	0.3
	mfs14
RAP+tram	0.9	1.05	1.04
RAP+dl-RNAi+tram	0.59	0.89	0.79
	cht5
RAP+tram	0.84044	1.14824	1.01133
RAP+dl-RNAi+tram	0.61602	0.6169	0.56501
