# Supplementary material for: WNT signalling promotes NF-κB activation and drug resistance in KRAS-mutant colorectal cancer
Source: EMBO Rep. 2025 Nov 4;26(23):5728–55. doi: 10.1038/s44319-025-00588-1 (PMC12678608; doi:10.1038/s44319-025-00588-1)
Supplement: Supplementary file 7 — Source data Fig. 3 [file 44319_2025_588_MOESM7_ESM.zip › Figure 3/Figure 3F.xlsx]

## Sheet: Sheet1
Figure 3F
control_tram	blanksRNAi_tram	cht4RNAi_tram	mfs14RNAi_tram
100	133.33	171.43	150
125	100	157.14	76.92
200	80	105.88	40
163.64	166.67	71.43	133.33
108.33	60	100	53.85
112.5	120	133.33	50
118.18	50	100	50
150	100	42.86	71.43
142.86	150	71.43	50
90.91	100	50	133.33
142.86	100	50	142.86
45.45	133.33	50	100
85.71
31.25
87.5
