# Supplementary material for: WNT signalling promotes NF-κB activation and drug resistance in KRAS-mutant colorectal cancer
Source: EMBO Rep. 2025 Nov 4;26(23):5728–55. doi: 10.1038/s44319-025-00588-1 (PMC12678608; doi:10.1038/s44319-025-00588-1)
Supplement: Supplementary file 7 — Source data Fig. 3 [file 44319_2025_588_MOESM7_ESM.zip › Figure 3/Figure 3E.xlsx]

## Sheet: Sheet1
Figure 3E
RAP+cht5-RNAi_DMSO	RAP+cht5-RNAi_tram
0	25
0	100
0	33.33
0	0
0	33.33
0	50
0	0
0	25
0	33.33
0	0
0	0
25
