# Supplementary material for: WNT signalling promotes NF-κB activation and drug resistance in KRAS-mutant colorectal cancer
Source: EMBO Rep. 2025 Nov 4;26(23):5728–55. doi: 10.1038/s44319-025-00588-1 (PMC12678608; doi:10.1038/s44319-025-00588-1)
Supplement: Supplementary file 7 — Source data Fig. 3 [file 44319_2025_588_MOESM7_ESM.zip › Figure 3/Figure 3D.xlsx]

## Sheet: Sheet1
Figure 3D
RAP+blanks-RNAi_DMSO	RAP+blanksRNAi_trame	RAP+cht4-RNAi_DMSO	RAP+cht4RNAi_trame	RAP+mfs14-RNAi_DMSO	RAP+mfs14RNAi_trame
12.5	50	0	0	33.33	50
33.33	0	0	50	33.33	100
40	50	0	0	37.5	0
33.33	33.33	0	33.33	55.56	50
33.33	50	0	100	0	150
33.33	0	0	100	0	33.33
0	0	0	0	16.67	100
16.67	33.33	0	33.33	33.33	0
10	33.33	0	33.33	0	33.33
20	83.33	0	50	0	25
0	133.33	0	12.5	25	50
25	66.67	0	20	25	50
0	100	0	75	33.33	66.67
0	0	14.29	50	40	20
0		0	50	16.67	133.33
0		0	20	44.44	42.86
		0		0	0
		0
