# Supplementary material for: WNT signalling promotes NF-κB activation and drug resistance in KRAS-mutant colorectal cancer
Source: EMBO Rep. 2025 Nov 4;26(23):5728–55. doi: 10.1038/s44319-025-00588-1 (PMC12678608; doi:10.1038/s44319-025-00588-1)
Supplement: Supplementary file 7 — Source data Fig. 3 [file 44319_2025_588_MOESM7_ESM.zip › Figure 3/Figure 3H.xlsx]

## Sheet: Sheet1
Figure 3H
RAP+trame	RAP+cht4-RNAi+trame
0.480946	0.484586
1.05365	0.472225
1.05686	0.570403
0.74834	0.600292
1.4174	0.865879
0.515122	1.34608
0.584884	0.497386
0.663087	0.828501
1.84446	0.266314
2.2757	0.393998
0.925048	0.637474
1.04971	0.888429
1.11721	0.791908
0.884973
0.4772
0.662601
