# Supplementary material for: WNT signalling promotes NF-κB activation and drug resistance in KRAS-mutant colorectal cancer
Source: EMBO Rep. 2025 Nov 4;26(23):5728–55. doi: 10.1038/s44319-025-00588-1 (PMC12678608; doi:10.1038/s44319-025-00588-1)
Supplement: Supplementary file 7 — Source data Fig. 3 [file 44319_2025_588_MOESM7_ESM.zip › Figure 3/Figure 3C.xlsx]

## Sheet: Sheet1
Figure 3C
RAP+tram	RAP+dl-RNAi+tram
1.06	0.36
0.8	0.59
0.65	0.77
1.48	1.02
1	0.66
1.2	0.62
0.8	0.53
1	0.62
1.36	1.15
0.7	1.45
0.85	1.15
1.22	0.68
1.05	0.31
0.81	0.52
