# Supplementary material for: WNT signalling promotes NF-κB activation and drug resistance in KRAS-mutant colorectal cancer
Source: EMBO Rep. 2025 Nov 4;26(23):5728–55. doi: 10.1038/s44319-025-00588-1 (PMC12678608; doi:10.1038/s44319-025-00588-1)
Supplement: Supplementary file 8 — Source data Fig. 4 [file 44319_2025_588_MOESM8_ESM.zip]

Archive with 30 entries (27 files):
- Figure 4/
- __MACOSX/._Figure 4
- Figure 4/.DS_Store
- __MACOSX/Figure 4/._.DS_Store
- Figure 4/Figure 4G Image data/
- __MACOSX/Figure 4/._Figure 4G Image data
- Figure 4/Figure 4A.xlsx
- __MACOSX/Figure 4/._Figure 4A.xlsx
- Figure 4/Figure 4B.xlsx
- __MACOSX/Figure 4/._Figure 4B.xlsx
- Figure 4/Figure 4C.xlsx
- __MACOSX/Figure 4/._Figure 4C.xlsx
- Figure 4/Figure 4D.xlsx
- __MACOSX/Figure 4/._Figure 4D.xlsx
- Figure 4/Figure 4E.xlsx
- __MACOSX/Figure 4/._Figure 4E.xlsx
- Figure 4/Figure 4F Image data/
- __MACOSX/Figure 4/._Figure 4F Image data
- Figure 4/Figure 4G Image data/Figure 4G''.tiff
- __MACOSX/Figure 4/Figure 4G Image data/._Figure 4G''.tiff
- Figure 4/Figure 4G Image data/Figure 4G.tiff
- __MACOSX/Figure 4/Figure 4G Image data/._Figure 4G.tiff
- Figure 4/Figure 4G Image data/Figure 4G'.tiff
- __MACOSX/Figure 4/Figure 4G Image data/._Figure 4G'.tiff
- Figure 4/Figure 4F Image data/Figure 4F''.tiff
- __MACOSX/Figure 4/Figure 4F Image data/._Figure 4F''.tiff
- Figure 4/Figure 4F Image data/Figure 4F.tiff
- __MACOSX/Figure 4/Figure 4F Image data/._Figure 4F.tiff
- Figure 4/Figure 4F Image data/Figure 4F'.tiff
- __MACOSX/Figure 4/Figure 4F Image data/._Figure 4F'.tiff
