# Supplementary material for: WNT signalling promotes NF-κB activation and drug resistance in KRAS-mutant colorectal cancer
Source: EMBO Rep. 2025 Nov 4;26(23):5728–55. doi: 10.1038/s44319-025-00588-1 (PMC12678608; doi:10.1038/s44319-025-00588-1)
Supplement: Supplementary file 8 — Source data Fig. 4 [file 44319_2025_588_MOESM8_ESM.zip › Figure 4/Figure 4A.xlsx]

## Sheet: Sheet1
Figure 4A
RAP_tram	RAP_tram+1uM iCRT3	RAP_tram+5uM iCRT3	RAP_tram+10uM iCRT3
13.51	45.83	33.33	32.14
64	100	72.22	44.44
71.43	57.89	55.56	50
23.08	11.11	42.86	50
50	23.53	13.04	26.67
47.37	66.67	58.82	36.84
44.44	73.33	142.86	30.77
63.64	52.38	45.45	52.94
71.43	57.14	100	38.1
64.29	16.67	72.22	27.78
68.42	57.14		64.71
Figure 4A
RAP_tram	RAP_tram+5uM IWP-01	RAP_tram+10uM IWP-01	RAP_tram+15uM IWP-01
26.67	140	50	20
34.78	100	17.39	0
50	47.06	125	18.18
60	83.33	100	0
76.47	72.73	55.56	50
15.15	25	150	0
58.33	20	33.33	66.67
53.57	34.78	7.14	0
36.84	16.67	0	10
66.67	30.77	25	16.67
33.33	41.67	66.67	16.67
26.32	25	133.33	25
28.57	11.54	20	0
33.33	20.83	5.88	20
77.78	38.46	0	10
15.38	71.43	14.29	12.5
33.33	0	50	100
18.18	28.57	11.11	37.5
9.09		40	0
38.46		20	12.5
33.33		7.14	50
42.86		0
21.05
33.33
18.18
37.5
15.38
32.14
Figure 4A
RAP_tram	RAP_tram+1uM XAV-939	RAP_tram+5uM XAV939	RAP_tram+10uM XAV939
34.62	61.54	30.43	22.22
43.75	25	41.67	68.42
76.92	46.15	106.25	41.67
57.14	114.29	81.82	25
78.57	30	47.06	26.32
73.33	38.89	66.67	38.1
20	110	61.54	10
45.45	25	37.5	30
80	5.26	57.14	15
43.75	42.31	40	35.29
21.05	150	35	11.76
20	46.67	17.39	20.83
Figure 4A
RAP_tram	RAP_tram+1uM Capmatinib	RAP_tram+5uM Capmatinib	RAP_tram+10uM Capmatinib
25	39.13	9.3	50
21.74	30.77	58.82	23.08
15	52.94	23.08	29.41
92.31	22.86	81.82	92.86
41.67	85.71	82.35	23.53
33.33	22.22	52.38	166.67
15	72.73	16.67	26.67
58.82	47.37	17.39	21.43
44.44	33.33	6.67	45.45
36.36	38.1	57.14	37.5
9.09	21.43	25	47.06
11.76	17.39	18.75	15
