# Supplementary material for: WNT signalling promotes NF-κB activation and drug resistance in KRAS-mutant colorectal cancer
Source: EMBO Rep. 2025 Nov 4;26(23):5728–55. doi: 10.1038/s44319-025-00588-1 (PMC12678608; doi:10.1038/s44319-025-00588-1)
Supplement: Supplementary file 8 — Source data Fig. 4 [file 44319_2025_588_MOESM8_ESM.zip › Figure 4/Figure 4B.xlsx]

## Sheet: Sheet1
Figure 4B
RAP_DMSO	RAP_PNU-74654	RAP_tram	RAP_tram+PNU-74654
0	13.64	41.67	30
7.69	6.67	42.86	107.69
25	20	57.89	73.33
16.67	46.67	32.26	42.86
4.35	46.15	13.79	20.83
23.53	10	30	100
17.14	15	15.79	66.67
33.33	0	25	115.38
28.21	0	29.41	57.14
25.93	16.67	27.78	53.33
21.88	11.11	75	17.65
20	16.67	46.15	86.21
6.25	38.46	21.74	90
9.38	7.69	35.29	21.43
0	10	22.22	100
13.33	10	15.79	53.85
11.54	9.09	25	7.14
35.29	25	41.18	63.64
41.67		20.83	40
20			28.57
			72.73
			15
			129.41
			44.44
