# Supplementary material for: WNT signalling promotes NF-κB activation and drug resistance in KRAS-mutant colorectal cancer
Source: EMBO Rep. 2025 Nov 4;26(23):5728–55. doi: 10.1038/s44319-025-00588-1 (PMC12678608; doi:10.1038/s44319-025-00588-1)
Supplement: Supplementary file 8 — Source data Fig. 4 [file 44319_2025_588_MOESM8_ESM.zip › Figure 4/Figure 4C.xlsx]

## Sheet: Sheet1
Figure 4C
RAP_DMSO	RAP_tram	RAP_LF3	RAP_tram+LF3
0	25	2.5	44.44
18.18	50	27.27	14.29
0	21.43	18.75	133.33
29.17	14.29	40	44.44
25	0	14.29	50
11.54	20	50	28.57
20	50	17.65	90
30	15.38	10	100
53.33	22.22	31.58	25
57.89	14.29	3.13	66.67
9.09	0	0	55.56
9.09	83.33	10	20
	50		22.22
	45		33.33
	27.27		50
	5		133.33
	33.33		23.08
	23.08		61.9
	57.14		41.38
	33.33		37.5
	26.92		16.67
	40		30.77
	53.33		26.32
	47.37		12.5
	15.79		41.67
	41.67		21.43
	6.25		40
	16.67		0
	11.11		21.43
	13.64		18.18
	15.38		30
	16.67		54.55
	6.67		18.75
	23.08
