# Supplementary material for: WNT signalling promotes NF-κB activation and drug resistance in KRAS-mutant colorectal cancer
Source: EMBO Rep. 2025 Nov 4;26(23):5728–55. doi: 10.1038/s44319-025-00588-1 (PMC12678608; doi:10.1038/s44319-025-00588-1)
Supplement: Supplementary file 8 — Source data Fig. 4 [file 44319_2025_588_MOESM8_ESM.zip › Figure 4/Figure 4D.xlsx]

## Sheet: Sheet1
Figure 4D
control_DMSO	control_tram +1uM PNU	control_tram+10uM LF3
142	100	129.41
107	117.65	130.77
118	100	50
104	100	71.43
72	140	106.67
91	73.68	140
152	100	111.11
85	130.77	74.07
87	88.24	130
75	95.24	118.18
100	105.26	150
150		112.5
86		106.67
100		111.76
133
78
82
