# Supplementary material for: WNT signalling promotes NF-κB activation and drug resistance in KRAS-mutant colorectal cancer
Source: EMBO Rep. 2025 Nov 4;26(23):5728–55. doi: 10.1038/s44319-025-00588-1 (PMC12678608; doi:10.1038/s44319-025-00588-1)
Supplement: Supplementary file 8 — Source data Fig. 4 [file 44319_2025_588_MOESM8_ESM.zip › Figure 4/Figure 4E.xlsx]

## Sheet: Sheet1
Figure 4E
RAP_DMSO	RAP_tram	RAP_PNU-74654	RAP_tram+PNU-74654
1.80627	2.14	2.56782	1.58382
2.80151	1.45344	2.5442	1.69159
1.4542	2.54979	2.65929	1.19576
3.02081	1.59334	2.684	1.16049
2.26963	1.68004	2.28879	2.03312
1.91489	1.34773	1.92718	1.84587
1.59468	1.36379	1.24727	1.44373
2.01916	2.01714
2.4163
2.78683
2.536
3.67021
1.97918
