# Supplementary material for: WNT signalling promotes NF-κB activation and drug resistance in KRAS-mutant colorectal cancer
Source: EMBO Rep. 2025 Nov 4;26(23):5728–55. doi: 10.1038/s44319-025-00588-1 (PMC12678608; doi:10.1038/s44319-025-00588-1)
Supplement: Supplementary file 9 — Source data Fig. 5 [file 44319_2025_588_MOESM9_ESM.zip › Figure 5/Figure 5A.xlsx]

## Sheet: Sheet1
Figure 5A
CPCT006_DMSO	CPCT006_tram	CPCT006_tram +1uM PNU-74654	CPCT006_tram +5uM PNU-74654	CPCT006_tram +10uM PNU-74654
10.95	29	25	44	36
0	19	114	133	31
0	40	29	167	133
11.76	109	50	50	29
0	35	57	67	29
0	47	31	100	0
20	67	77	100	20
0	50	67	133	0
0	20	67	50	67
0	17	0	100	0
0	17	25	50	21
0	38	20	43	80
0	29	40	29	86
0	27		63	18
0	42		120	33
0	73
33.33	0
40	0
0	33
0	0
0	29
0	44
50	15
0	0
0	43
0	57
0
0
0
7.69
18.18
25
12.5
