# Supplementary material for: WNT signalling promotes NF-κB activation and drug resistance in KRAS-mutant colorectal cancer
Source: EMBO Rep. 2025 Nov 4;26(23):5728–55. doi: 10.1038/s44319-025-00588-1 (PMC12678608; doi:10.1038/s44319-025-00588-1)
Supplement: Supplementary file 9 — Source data Fig. 5 [file 44319_2025_588_MOESM9_ESM.zip › Figure 5/Figure 5F.xlsx]

## Sheet: Sheet1
Figure 6I				Figure 6I
RAPp1_DMSO	RAPp1_tram	RAPp1_PNU	RAPp1_tram+PNU	RAPp2_DMSO	RAPp2_tram	RAPp2_PNU	RAPp2_tram+PNU
0	0	0	0	0	0	0	50
0	33.33	0	33.33	0	0	50	66.67
0	0	0	50	0	0	0	0
0	33.33	0	0	0	0	0	0
0	0	0	33.33	0	16.67	0	0
0	50	0	0	0	0	0	0
0	0	0	75	0	25	0	0
	0	0	18.18	0	0		0
		0	0	0	50
				0	33.33
				0	33.33
				0
