# Supplementary material for: WNT signalling promotes NF-κB activation and drug resistance in KRAS-mutant colorectal cancer
Source: EMBO Rep. 2025 Nov 4;26(23):5728–55. doi: 10.1038/s44319-025-00588-1 (PMC12678608; doi:10.1038/s44319-025-00588-1)
Supplement: Supplementary file 9 — Source data Fig. 5 [file 44319_2025_588_MOESM9_ESM.zip › Figure 5/Figure 5D.xlsx]

## Sheet: Sheet1
Figure 5D
CPCT050_DMSO	CPCT050_tram	CPCT050_tram+5uM PNU-74654	CPCT050_tram+10uM PNU-74654	CPCT050_tram+15uM PNU-74654
30.43	66.67	33.33	69.23	32
32.14	18.18	33.33	77.78	17.65
26.32	34.78	37.5	4	20
28.57	13.04	16	33.33	15.79
57.14	20.83	20.83	128.57	26.09
26.09	30.43	42.86	20	56.25
50	15	10.53	14.29	19.05
19.23	20	46.67	31.25	21.05
16.67	27.27	23.08	90	37.5
33.33	24.14	30.77	100	0
11.76	21.43	47.37	42.86	25
20	22.73	23.08	46.67	29.41
33.33	20		40
6.67	4.55		25
25	19.05		0
11.63	16.67		4
16.67	5.26		20
27.59	40		19.05
31.82	12.5		9.09
0	14.29		40
22.22	14.29
