# Supplementary material for: WNT signalling promotes NF-κB activation and drug resistance in KRAS-mutant colorectal cancer
Source: EMBO Rep. 2025 Nov 4;26(23):5728–55. doi: 10.1038/s44319-025-00588-1 (PMC12678608; doi:10.1038/s44319-025-00588-1)
Supplement: Supplementary file 9 — Source data Fig. 5 [file 44319_2025_588_MOESM9_ESM.zip › Figure 5/Figure 5E.xlsx]

## Sheet: Sheet1
Figure 5E
CPCT029_DMSO	CPCT029_tram	CPCT029_tram+0.5uM PNU-74654	CPCT029_tram+1uM PNU-74654	CPCT029_tram+5uM PNU-74654
12.5	23.08	0	18.18	21.05
0	35	18.18	36.36	29.17
0	62.96	53.85	22.22	50
0	17.65	0	20	17.14
0	4.55	16	28.57	50
0	48	15.79	75	31.58
0	19.05	6.67	9.09	50
0	10.53	20.69	83.33	22.58
0	25	5.56	43.75	75
0	28	8.7	112.5	9.68
8	12.2	0	64.29	50
11.76	12	17.39	100	45
0	58.33		27.27	22.22
6.67	23.53		30.77	28.57
4.35	14.29		12.5	16.67
0	6.25		13.33	44.44
0	0		42.86	15.38
0	0		26.92	39.29
4.55	11.11		9.09	73.68
0	17.86		21.05	28.57
0	25			30
0	22.22			19.35
0	5.88			27.08
0	15.38
0	23.08
0	14.29
0	6.25
4.35	0
