# Supplementary material for: WNT signalling promotes NF-κB activation and drug resistance in KRAS-mutant colorectal cancer
Source: EMBO Rep. 2025 Nov 4;26(23):5728–55. doi: 10.1038/s44319-025-00588-1 (PMC12678608; doi:10.1038/s44319-025-00588-1)
Supplement: Supplementary file 9 — Source data Fig. 5 [file 44319_2025_588_MOESM9_ESM.zip › Figure 5/Figure 5B.xlsx]

## Sheet: Sheet1
Figure 5B
CPCT018_DMSO	CPCT018_tram	CPCT018_tram+0.5uM PNU-74654	CPCT018_tram+1uM PNU-74654	CPCT018_tram+5uM PNU-74654
0	54.17	16.67	225	92.86
0	33.33	38.46	46.15	44.44
0	75	27.27	80	54.55
0	64.29	0	60	33.33
0	50	11.11	40	40
0	42.86	60	200	233.33
12.5	46.67	0	23.08	21.43
0	0	20	12.5	100
0	0	26.32	50	12.5
0	40	17.65	0	75
0	60	40	150	25
14.29	50	8.33	16.67	62.5
7.41	16.67	16.67	50	12.5
12.5	21.43	17.65	10	40
0	11.11	6.67	22.73	50
9.09	21.05	50	33.33	122.22
9.09	14.29	38.46	66.67	72.73
0	6.67	12.5	25	68.75
0	5.26		23.08	29.41
0	17.65		23.53	75
0	0		0	75
0			83.33	82.35
0			70	63.16
0			81.82	57.14
			58.33	118.18
			118.18	92.31
			50
			45
			41.67
			57.14
			61.54
			81.25
			84.62
