# Supplementary material for: WNT signalling promotes NF-κB activation and drug resistance in KRAS-mutant colorectal cancer
Source: EMBO Rep. 2025 Nov 4;26(23):5728–55. doi: 10.1038/s44319-025-00588-1 (PMC12678608; doi:10.1038/s44319-025-00588-1)
Supplement: Supplementary file 9 — Source data Fig. 5 [file 44319_2025_588_MOESM9_ESM.zip › Figure 5/Figure 5C.xlsx]

## Sheet: Sheet1
Figure 5C
CPCT45_DMSO	CPCT45_tram	CPCT45_tram+5uM PNU-74654	CPCT45_tram+10uM PNU-74654	CPCT45_tram+15uM PNU-74654
38.1	50	100	142.86	142.86
30.77	20	12.5	80	100
36.36	85.71	53.33	90	82.35
0	70	87.5	225	75
42.11	50	50	87.5	66.67
0	133.33	50	120	83.33
42.86	53.85	69.23	107.69	200
14.29	66.67	72.73	142.86	44.44
0	47.06	85.71	62.5	28.57
0	80	44.44	200	42.86
11.11	72.73	54.55	15.38	100
0	82.35	14.29	75	0
50	16.67	37.5	38.1
0	69.57	100	21.05
40	125	75	114.29
20	153.85	44.44	177.78
0	40	28.57	100
0	40	100
0	85.71	66.67
0	30.77	0
0	33.33	85.71
25	80	200
25	28.57
14.29	0
58.82
0
50
19.61
33.33
12.5
27.27
40
22.22
