# Supplementary material for: WNT signalling promotes NF-κB activation and drug resistance in KRAS-mutant colorectal cancer
Source: EMBO Rep. 2025 Nov 4;26(23):5728–55. doi: 10.1038/s44319-025-00588-1 (PMC12678608; doi:10.1038/s44319-025-00588-1)
Supplement: Supplementary file 10 — Source data Fig. 6 [file 44319_2025_588_MOESM10_ESM.zip]

Archive with 16 entries (15 files):
- Figure 6/
- __MACOSX/._Figure 6
- Figure 6/Figure 6F.xlsx
- __MACOSX/Figure 6/._Figure 6F.xlsx
- Figure 6/Figure 6G.xlsx
- __MACOSX/Figure 6/._Figure 6G.xlsx
- Figure 6/Figure 6A.xlsx
- __MACOSX/Figure 6/._Figure 6A.xlsx
- Figure 6/Figure 6B.xlsx
- __MACOSX/Figure 6/._Figure 6B.xlsx
- Figure 6/Figure 6C.xlsx
- __MACOSX/Figure 6/._Figure 6C.xlsx
- Figure 6/Figure 6H.xlsx
- __MACOSX/Figure 6/._Figure 6H.xlsx
- Figure 6/Figure 6E.xlsx
- __MACOSX/Figure 6/._Figure 6E.xlsx
