# Supplementary material for: WNT signalling promotes NF-κB activation and drug resistance in KRAS-mutant colorectal cancer
Source: EMBO Rep. 2025 Nov 4;26(23):5728–55. doi: 10.1038/s44319-025-00588-1 (PMC12678608; doi:10.1038/s44319-025-00588-1)
Supplement: Supplementary file 10 — Source data Fig. 6 [file 44319_2025_588_MOESM10_ESM.zip › Figure 6/Figure 6F.xlsx]

## Sheet: Sheet1
Figure 6F
RAP_PNU	RAP+RhoGAPp190-RNAi_PNU	RAP+Upf1-RNAi_PNU	RAP+brm-RNAi_PNU	RAP+ago-RNAi_PNU	RAP+shg-RNAi_PNU
0	50	0	0	25	25
0	50	0	33.33	12.5	0
0	0	0	33.33	16.67	0
33.33	25	0	0	0	0
0	60	0	0	11.11	0
0	16.67	0	0	28.57	0
0	25	0	50	0	0
0	50	0	0	16.67	0
0	0	10	25	0	0
0	0	0	0	0	0
0	0	0	0	0	0
0	0	0	0	0	0
0	0	0		0	0
0	0	0
0	25	0
	25	0
	0	0
	0	0
	0	0
	0	0
