# Supplementary material for: WNT signalling promotes NF-κB activation and drug resistance in KRAS-mutant colorectal cancer
Source: EMBO Rep. 2025 Nov 4;26(23):5728–55. doi: 10.1038/s44319-025-00588-1 (PMC12678608; doi:10.1038/s44319-025-00588-1)
Supplement: Supplementary file 10 — Source data Fig. 6 [file 44319_2025_588_MOESM10_ESM.zip › Figure 6/Figure 6G.xlsx]

## Sheet: Sheet1
Figure 6G
RAPp1+GFP_tram+PNU	RAPp1+RhoGAPp190-RNAi_tram+PNU	RAPp1+Upf1-RNAi_tram+PNU	RAPp1+shg-RNAi_tram+PNU	RAPp1+ago-RNAi_tram+PNU	RAPp1+brm-RNAi_tram+PNU
0	42.86	100	100	50	33.33
11.11	20	66.67	10	50	50
0	33.33	0	28.57	75	66.67
0	0	100	0	50	100
0	150	100	66.67	150	50
0	50	75	33.33	50	0
33.33	42.86	150	25	50	33.33
25	20	120	37.5		33.33
33.33	100	0	50		100
0	20	0	0		50
25	150	100	50		25
0	33.33	133.33	25
0	50
0	33.33
25	150
33.33
33.33
0
0
0
