# Supplementary material for: WNT signalling promotes NF-κB activation and drug resistance in KRAS-mutant colorectal cancer
Source: EMBO Rep. 2025 Nov 4;26(23):5728–55. doi: 10.1038/s44319-025-00588-1 (PMC12678608; doi:10.1038/s44319-025-00588-1)
Supplement: Supplementary file 10 — Source data Fig. 6 [file 44319_2025_588_MOESM10_ESM.zip › Figure 6/Figure 6A.xlsx]

## Sheet: Sheet1
Figure 6A
RAP+ GFP_tram+ PNU	RAP+brm-RNAi_tram+PNU	RAP+p38a-RNAi_tram+ PNU	RAP+ft-RNAi_tram+PNU	RAP+shg-RNAi_tram+PNU	RAP+put-RNAi_tram+PNU	RAP+ago-RNAi_tram+PNU	RAP+RhoGAPp190-RNAi_tram+PNU	RAP+Upf1-RNAi_tram+PNU	RAP+CG13344RNAi_tram+PNU
0	14.29	14.29	0	100	0	25	60	25	50
20	66.67	25	40	200	0	50	40	16.67	28.57
0	0	25	0	125	0	42.86	25	80	80
0	25	33.33	0	75	0	100	166.67	50	27.27
0	50	0	0	42.86	12.5	66.67	66.67	100
0	150			20		100	16.67	100
0	33.33			0		150	40	20
0	50			100		75	40	200
0	20			14.29		22.22	100
0	60			16.67		100	200
0	150			0		0
	60			0
	25			16.67
	66.67
