# Supplementary material for: WNT signalling promotes NF-κB activation and drug resistance in KRAS-mutant colorectal cancer
Source: EMBO Rep. 2025 Nov 4;26(23):5728–55. doi: 10.1038/s44319-025-00588-1 (PMC12678608; doi:10.1038/s44319-025-00588-1)
Supplement: Supplementary file 10 — Source data Fig. 6 [file 44319_2025_588_MOESM10_ESM.zip › Figure 6/Figure 6B.xlsx]

## Sheet: Sheet1
Figure 6B
control_tram+PNU	brm-RNAi_tram+PNU	shg-RNAi_tram+PNU	ago-RNAi_tram+PNU	RhoGAPp190-RNAi_tram+PNU	Upf1-RNAi_tram+PNU
40	200	33.33	42.86	40	71.43
140	50	166.67	200	75	45.45
100	88.89	83.33	100	150	175
80	116.67	66.67	100	100	50
133.33	100	116.67	200	150	83.33
25	80	100	100	166.67	75
50	42.86	100	100	100	200
100	83.33	100	33.33	100	100
150	125	100	100	33.33	75
100	94.74	50	100	225	120
100	87.5	50	100	111.11	128.57
	77.78		122.22	66.67	72.73
			100	100
			95.83
