# Supplementary material for: WNT signalling promotes NF-κB activation and drug resistance in KRAS-mutant colorectal cancer
Source: EMBO Rep. 2025 Nov 4;26(23):5728–55. doi: 10.1038/s44319-025-00588-1 (PMC12678608; doi:10.1038/s44319-025-00588-1)
Supplement: Supplementary file 10 — Source data Fig. 6 [file 44319_2025_588_MOESM10_ESM.zip › Figure 6/Figure 6C.xlsx]

## Sheet: Sheet1
Figure 6C
RAP+ GFP_DMSO	RAP+brm-RNAi_DMSO	RAP+shg-RNAi_DMSO	RAP+ago-RNAi_DMSO	RAP+RhoGAPp190-RNAi_DMSO	RAP+Upf1-RNAi_DMSO
0	20	0	0	0	10
0	0	16.67	0	22.22	0
0	0	0	25	0	0
0	0	0	0	0	0
0	0	0	20	40	0
0	0		0	0	0
0			0	0
0			37.5	0
20			0	0
0			25	0
0
0
