# Supplementary material for: WNT signalling promotes NF-κB activation and drug resistance in KRAS-mutant colorectal cancer
Source: EMBO Rep. 2025 Nov 4;26(23):5728–55. doi: 10.1038/s44319-025-00588-1 (PMC12678608; doi:10.1038/s44319-025-00588-1)
Supplement: Supplementary file 10 — Source data Fig. 6 [file 44319_2025_588_MOESM10_ESM.zip › Figure 6/Figure 6H.xlsx]

## Sheet: Sheet1
Figure 6H
RAPp2+GFP_tram+PNU	RAPp2+RhoGAPp190-RNAi_tram+PNU	RAPp2+Upf1-RNAi_tram+PNU	RAPp2+Shg-RNAi_tram+PNU	RAPp2+ago-RNAi_tram+PNU	RAPp2+brm-RNAi_tram+PNU
0	150	100	100	100	100
33.33	125	75	150	100	50
33.33	33.33	75	100	100	33.33
50	50	100	50	50	66.67
0	150	40	50	100	150
100	100	100	50	50	133.33
0	66.67	50	150	100	100
50	66.67	0	150	50	33.33
33.33	0	0	100	100	100
0	0	0	75	50	66.67
33.33	100	100	33.33	100	100
100	100	0		50	100
0	10	100
0	0	66.67
0		50
0		150
0
60
33.33
0
33.33
0
