# Supplementary material for: WNT signalling promotes NF-κB activation and drug resistance in KRAS-mutant colorectal cancer
Source: EMBO Rep. 2025 Nov 4;26(23):5728–55. doi: 10.1038/s44319-025-00588-1 (PMC12678608; doi:10.1038/s44319-025-00588-1)
Supplement: Supplementary file 10 — Source data Fig. 6 [file 44319_2025_588_MOESM10_ESM.zip › Figure 6/Figure 6E.xlsx]

## Sheet: Sheet1
Figure 6E
RAP+ago-RNAi_tram	RAP+shg-RNAi_tram	RAP+Upf1-RNAi_tram	RAP+RhoGAPp190-RNAi_tram
0	50	25	6.25
25	66.67	16.67	0
50	0	16.67	0
40	36.36	0	0
150	33.33	0	0
120	50	0	0
40	0	75	0
42.86	36.36	16.67	50
60	0	16.67	0
66.67	33.33	25	100
50	16.67	25	50
