# Supplementary material for: WNT signalling promotes NF-κB activation and drug resistance in KRAS-mutant colorectal cancer
Source: EMBO Rep. 2025 Nov 4;26(23):5728–55. doi: 10.1038/s44319-025-00588-1 (PMC12678608; doi:10.1038/s44319-025-00588-1)
Supplement: Supplementary file 11 — Source data Fig. 7 [file 44319_2025_588_MOESM11_ESM.zip]

Archive with 22 entries (21 files):
- Figure 7/
- __MACOSX/._Figure 7
- Figure 7/Figure 7J.xlsx
- __MACOSX/Figure 7/._Figure 7J.xlsx
- Figure 7/Figure 7H.jpg
- __MACOSX/Figure 7/._Figure 7H.jpg
- Figure 7/Figure 7D.jpg
- __MACOSX/Figure 7/._Figure 7D.jpg
- Figure 7/Figure 7E.jpg
- __MACOSX/Figure 7/._Figure 7E.jpg
- Figure 7/Figure 7G.jpg
- __MACOSX/Figure 7/._Figure 7G.jpg
- Figure 7/Figure 7F.jpg
- __MACOSX/Figure 7/._Figure 7F.jpg
- Figure 7/Figure 7B.jpg
- __MACOSX/Figure 7/._Figure 7B.jpg
- Figure 7/Figure 7C.jpg
- __MACOSX/Figure 7/._Figure 7C.jpg
- Figure 7/Figure 7A.jpg
- __MACOSX/Figure 7/._Figure 7A.jpg
- Figure 7/Figure 7I.xlsx
- __MACOSX/Figure 7/._Figure 7I.xlsx
