# Supplementary material for: WNT signalling promotes NF-κB activation and drug resistance in KRAS-mutant colorectal cancer
Source: EMBO Rep. 2025 Nov 4;26(23):5728–55. doi: 10.1038/s44319-025-00588-1 (PMC12678608; doi:10.1038/s44319-025-00588-1)
Supplement: Supplementary file 11 — Source data Fig. 7 [file 44319_2025_588_MOESM11_ESM.zip › Figure 7/Figure 7J.xlsx]

## Sheet: Sheet1
Figure 7J
Both KRAS WT β-Catenin Low	KRAS M β-Catenin Low	KRAS WT β-Catenin High	Both KRAS M β-Catenin High
118.25	88.35	61.51	105.07
101.83	149.48	177.03	97.93
176.73	133.96	72.16	214.98
105.33	174.18	96.22	104.55
102.16	85.45	99.54	124.05
123.35	183.59	120.13	90.27
37.73	105.47	72.8	175.76
59.54	102.33	142.92	138.49
101.74	90.62	158.78	160.06
94.88	89.36	137.38	126.06
94.71	168.27	122.41	109.61
158.45	99.36	113.42	110.49
108.82	183.5	114.92	110.04
125.54	113.96	109.64	95.44
107.45	143.23	131.84	89.13
90	169.23	100.47	137.14
73.8	129.07	129.85	90.88
119.42	221.28	131.6	71.91
163.46	108.66	113.01	112.41
117.58	144.41	108.19	103.94
148.34	135.29	126.15	136.09
106.82	105.35	110.88	159.46
172.74	105.76	119.77	73.39
58.38	68.92	103.1	92.17
165.36	147.21	91.17	96.87
142.38	103.56	108.7	141.98
117.24	123.83	135.84	93.4
183.23	102.06	87.33	114.27
247.93	70.48	136.93	121.4
201.1	103.54	106.21	94.88
72.46	100.47	105.96	96.07
83.12	158.29	92.95
216.52	111.6	136.52
122.89	197.08	153.44
100.75	109.07	70.29
198.6	90.79	147.6
105.2	32.14	109.59
139.34	88.18	40.94
78.19	73.13	97.13
122.21	122.37	85.94
117.33	115.82	101.49
118.34	151.32	230.08
142.81	169.26	89.97
141.86	74.61	96.71
157.49	90.73	135.79
70.15	122.81	89.96
122.97	159.18	101.08
163.16	120.64	140.19
102.17	87.07	174.05
112.92	62.78	122.4
146.33	146.06	167.02
135.24	115.64	88.45
141.67	57.36	108.97
172.08	101.85	96.81
90.42	97.78	147.14
101.99	119.44	122.04
66.01	67.08	98.4
122.97	126.04
109.24	125.91
88.41	88.62
218.21	73.8
186.96	117.74
120.32	167.99
117.55	66.27
105.32	85.58
121.97	104.09
84.76	71.22
112	157.65
122.61	90.61
104.79	108.38
142.59	106.75
158.55	125.68
153.91	158.56
180.91	115.95
156.81	102.88
126.91	142.17
118.07	113.97
135.5	132.04
85.77	99.29
80.63	172.33
106.35	56.05
101.16	103.38
98.02	139.11
142.14	132.65
93.21	184.82
159.07	129.89
106.41	121.62
167.09	134.92
125.03	78.34
120.77	107.72
102.26	116.9
95.34	95.82
59.16	100
183.94	96.11
77.79	94.21
118.99	139.49
116.64	150.03
71.11	167.55
119.64	130.97
65.61	105.92
119.88	94.43
129.43	113.21
84.2	114.85
129.47	146.59
98.32	92.34
135.61	158.82
119.35	95.03
41.6	77.19
67.04	146.35
148.39	102.44
107.22	137.04
186.92	113.7
83.92	84.33
100.77	177.46
132.73	105.76
204.63	50.8
83.78	192.35
69.43	128.97
100.83	133.09
123.1	84.03
127.43	99.85
101.13	167.48
83.52	101.03
94.82	129.56
127.38	75.81
128.3	167.86
147.99	68.08
92.52	96.95
89.06	71.64
112.17	132.23
79.89	109.5
114.5	51.33
33.71	102.26
83.5	167.95
14.59	43.07
136.71	87.29
59.87	97.59
82.3	71.01
113.49	133.34
88.7	106.39
70.32	142.62
75.82	83.05
103	114.65
171.04	164.78
136.57	171
82.36	244.4
158.62	77.47
71.01	75.18
58.04	120.5
138.54	90.12
126.81	94.38
90.76	48.8
123.56	42.34
93.64	87.19
113.08	73.66
128	98.85
147.73	89.61
105.62	91.91
132
163.01
128.44
121.05
91.78
165.77
139.66
164.3
60.19
111.62
101.12
96.63
138.8
135.05
81.68
127.88
148.44
115.79
130.08
89.5
114.27
130.04
178.87
120.21
108.6
108.29
87.95
130.84
107.14
131.83
123.66
114.06
92.25
214.42
101.21
97.92
135.01
151
111.96
103.8
61.09
94.15
92.75
111.06
129.82
19.18
114.42
80.69
200.75
94.23
105.75
145.09
74.78
117.64
32.57
12.63
103.39
102.75
119.69
118.46
45.31
78.97
73.07
90.69
132.81
108.81
114.51
145.58
189.65
89.87
165.31
107.05
94.83
90.93
99.79
108.98
116.45
77.27
107.17
171.87
97.33
144.72
73.25
124.72
107.41
95.16
170.98
41.69
121.65
79.84
106.72
94.4
93.76
104.01
92.98
91.05
209.96
101.42
93.64
69.12
186.53
73.07
120.65
176.28
108.34
99.75
112.29
174.92
92.76
124.84
166.26
146.15
152.55
88.29
130.67
93.38
191.14
115.67
115.4
109.11
125.85
180.06
114.39
136.64
134.23
103.05
79.01
101.97
103.88
127.19
93.22
169.85
76.31
