# Supplementary material for: WNT signalling promotes NF-κB activation and drug resistance in KRAS-mutant colorectal cancer
Source: EMBO Rep. 2025 Nov 4;26(23):5728–55. doi: 10.1038/s44319-025-00588-1 (PMC12678608; doi:10.1038/s44319-025-00588-1)
Supplement: Supplementary file 11 — Source data Fig. 7 [file 44319_2025_588_MOESM11_ESM.zip › Figure 7/Figure 7I.xlsx]

## Sheet: Sheet1
Figure 7I
Both KRAS WT β-Catenin Low	KRAS M β-Catenin Low	KRAS WT β-Catenin High	Both KRAS M β-Catenin High
1.26	2.94	14.9	171.38
19.74	10.38	10.26	79.03
6.85	59.83	29.8	74.97
16.84	5.64	44.45	34.12
4.97	32.86	90.97	68.87
20.75	3.65	127.72	67.7
24.75	19.24	42.69	146.32
86.83	93.97	114.22	17.93
70.11	19.13	90.86	96.87
0.06	205.76	47.02	30.41
29.15	134.2	30.06	54.55
41.26	70.9	91.73	68.79
4.61	109.95	53.83	93.75
8.33	0.59	47.44	123.12
5.51	18.5	59.29	200.56
178.78	57.31	57.26	90.91
7.58	30.95	44.6	112.33
94.83	48.6	39.35	111.49
65.12	10.6	38.16	63.93
33.87	6.97	67.21	100.51
29.73	83	0.18	72.37
155.77	59.5	134.98	185.45
49.24	69.6	59.1	18.07
78.3	13.34	82.1	38.82
18.33	68.07	23.2	75.46
46.09	2.65	7.07	61.2
28.4	55.44	11.88	1.46
69.99	84.56	92.12	108.35
6.26	36.69	91.96
16.03	51.44	89.65
5.23	51.31	130.84
68.27	4.77	124.07
96.26	107.51	19.81
11.61	5.97	0.89
168.73	6.86	109.27
147.72	63.38	77.25
70.77	29.48	45.77
27.34	35.64	61.91
27.66	58.33	142.91
44.46	106.68	81.21
34.79	1.35	46.51
76.67	4.96	61.92
7.5	108.26	63.9
83.67	89.18	33.83
4.94	29.16	46.63
39.68	73.1	13.02
62.51	20.93	161.91
85.78	36.69	84.52
29.18	13.96	75.91
80.87	28.66	4.12
55.37	95.27	60.85
39.85	18.98	75.01
6.24	21.96	88.57
98.83	63.71	29.02
82.01	80.62	110.4
77.01	3.57	205.36
89.12	65.34
90.25	36
31.85	7.98
16.95	17.25
63.39	14.76
42.77	44.02
21.54	24.12
0.63	2.16
174.37	20.05
0	0.46
68.47	143.74
13.87	0.93
2.12	62.55
51.31	6.51
13.89	14.29
30.76	80.61
62.57	31.2
25.4	12.04
7.58	119.39
13.32	149.18
0.11	115.43
43.58	102.38
66.3	203.83
5.58	131.31
0.91	119.07
64.84	35.51
30.46	14.22
66.54	55.94
8.02	3.26
104.3	131.61
16.29	28.41
104.55	109.49
35.59	44.44
27.95	66.52
41.91	194.8
19.54	8.23
46.67	40.08
22.29	127.66
121.3	137.92
121.5	0.47
28.8	105.78
78.64	44.6
76.35	62.36
40.92	1.48
41.52	92.04
116.42	93.77
8.41	42.87
139.02	134.95
11.79	40.44
42.37	47.48
55.03	42.79
7.23	1.76
1.46	7.32
30.86	13.19
2.75	72.94
82.75	12.02
57.86	30.44
0.92	13.1
39.4	20.68
94.77	7.24
6	2.5
79.06	13.44
36.68	82.01
81.28	36.31
17.63	16.95
6.26	120.17
15.68	157.27
282	7.38
3.23	9.4
9.55	40.05
33.79	165.9
4.64	6.4
80.64	25.45
6.42	55.61
31.36	108.74
34.91	0.35
71.52	109.43
84.49	23.58
146.93	127.4
6.76	68.87
23.87	27.72
3.63	18.94
128.26	33
15.63	43.58
27.96	8.18
23.96	50.51
36.37	0
26.18	2.3
17.38	10.78
22.68	1.97
168.75	35.7
4.09	11.56
120.97	0
2.63	5.85
3.21	62.07
140.31	55.76
0	4.28
0.77	43.25
72.82	42.01
63.86	40.62
40.53	116.77
16.35	29.82
0.71	158.92
12.45	10.71
34.2	1.75
190.19	1.4
161.66	5.43
171.2	47.87
9.7
27.63
39.22
133.69
191.17
167.92
57.02
21.67
114.53
24.86
162.75
232.8
11.06
112.35
45.43
18.53
4.19
40.88
36.94
218.24
7.84
99.61
93.36
127.73
41.11
1.92
96.62
180.36
18.81
30.77
3.14
4.19
50.73
55.1
88.18
141.39
17.09
38.39
40.17
74.04
92.01
173
28.41
125.71
3.22
108.22
9.97
80.57
85.94
44.03
100.75
94.62
0.7
6.37
33.67
0.65
69.19
36.1
80.18
84.13
41.2
39.45
58.83
9.92
11.1
13.83
1.94
4.92
56.88
8.72
4.74
120.55
193.5
120.57
10.71
4.96
84.64
125.33
77.59
5.31
52.91
42.01
1.76
121.84
107.44
95.62
58.45
182.64
37.53
126.04
1.21
86.43
57.1
4.8
9.44
5.68
34.34
190.03
10.64
82.37
22.83
110.67
156.2
18.24
27.87
1.17
3.47
89.03
11.53
99.03
31.6
63.28
2.58
24.63
56.57
53.71
143.79
36.65
80.65
6.1
7.78
52.72
40.95
69.38
85.82
93.09
105.34
69.93
5.16
135.69
43.01
143.76
40.61
14.9
24.53
46.68
4.91
49.27
9.76
0.08
10.88
242.39
29.45
91.71
10.29
37.4
103.08
