# Supplementary material for: WNT signalling promotes NF-κB activation and drug resistance in KRAS-mutant colorectal cancer
Source: EMBO Rep. 2025 Nov 4;26(23):5728–55. doi: 10.1038/s44319-025-00588-1 (PMC12678608; doi:10.1038/s44319-025-00588-1)
Supplement: Supplementary file 12 — Source data Fig. 8 [file 44319_2025_588_MOESM12_ESM.zip]

Archive with 6 entries (6 files):
- Figure 8A.xlsx
- __MACOSX/._Figure 8A.xlsx
- Figure 8B.xlsx
- __MACOSX/._Figure 8B.xlsx
- Figure 8C.xlsx
- __MACOSX/._Figure 8C.xlsx
