# Supplementary material for: WNT signalling promotes NF-κB activation and drug resistance in KRAS-mutant colorectal cancer
Source: EMBO Rep. 2025 Nov 4;26(23):5728–55. doi: 10.1038/s44319-025-00588-1 (PMC12678608; doi:10.1038/s44319-025-00588-1)
Supplement: Supplementary file 12 — Source data Fig. 8 [file 44319_2025_588_MOESM12_ESM.zip › Figure 8A.xlsx]

## Sheet: Sheet1
Figure 8A
Hours	DMSO
1	0.88	1.02	1.1	T84
24	0.96	1.01	1.03
72	1.19	0.9	0.91
96	0.92	0.86	1.21
144	1.33	1.07	0.6
168	1.03	1.03	0.94
Hours	200nM Trametinib
1	0.97	1.06	1.17	T84
24	1.12	1.35	1.35
72	1.62	1.46	1.11
96	1.16	1.3	1.77
144	2.1	1.94	1.13
168	0.41	0.9	0.88
