# Supplementary material for: WNT signalling promotes NF-κB activation and drug resistance in KRAS-mutant colorectal cancer
Source: EMBO Rep. 2025 Nov 4;26(23):5728–55. doi: 10.1038/s44319-025-00588-1 (PMC12678608; doi:10.1038/s44319-025-00588-1)
Supplement: Supplementary file 12 — Source data Fig. 8 [file 44319_2025_588_MOESM12_ESM.zip › Figure 8B.xlsx]

## Sheet: Sheet1
Figure 8B
DMSO	Tram	JSH-23	Tram+JSH-23
90.1983	23.5913	87.871	12.213	T84
99.0716	34.5533	88.6659	9.78156
110.73	30.3254	83.8609	6.10645
70.17	42.15	102.48	31.34
123.1	42.75	109.37	29.3
106.73	38.76	102.75	20.37
84.2248	12.1693	100.317	12.3483
98.8723	13.8018	107.769	10.4481
116.903	13.0009	95.3348	9.42653
