# Supplementary material for: WNT signalling promotes NF-κB activation and drug resistance in KRAS-mutant colorectal cancer
Source: EMBO Rep. 2025 Nov 4;26(23):5728–55. doi: 10.1038/s44319-025-00588-1 (PMC12678608; doi:10.1038/s44319-025-00588-1)
Supplement: Supplementary file 12 — Source data Fig. 8 [file 44319_2025_588_MOESM12_ESM.zip › Figure 8C.xlsx]

## Sheet: Sheet1
Figure 8C
DMSO	Tram	JSH-23	Tram+JSH-23
98.8303	21.8113	10.76	12.6613	SW620
100.377	21.9943	11.1105	14.2302
100.793	22.3158	11.6298	10.049
97.9563	44.4874	16.8923	25.0987
99.542	43.4953	15.6502	21.6435
102.502	43.6196	16.7452	17.0925
98.2764	40.2197	13.5275	19.6634
101.708	40.8195	13.0508	18.5838
100.016	41.1159	13.5256	12.7807
